# Supplementary material for: Peptide-based NTA(Ni)-nanodiscs for studying membrane enhanced FGFR1 kinase activities
Source: PeerJ. 2019 Jul 23;7:e7234. doi: 10.7717/peerj.7234 (PMC6659669; doi:10.7717/peerj.7234)
Supplement: Supplemental Information 11 — Raw data exported from DLS for data analyses for Fig. S3 and Table S1. [file peerj-07-7234-s011.zip]

Archive with 2 entries (1 files):
- DLS raw data Figure S3/DLS.xlsx
- DLS raw data Figure S3/
