# Supplementary material for: Peptide-based NTA(Ni)-nanodiscs for studying membrane enhanced FGFR1 kinase activities
Source: PeerJ. 2019 Jul 23;7:e7234. doi: 10.7717/peerj.7234 (PMC6659669; doi:10.7717/peerj.7234)
Supplement: Supplemental Information 11 — Raw data exported from DLS for data analyses for Fig. S3 and Table S1. [file peerj-07-7234-s011.zip › DLS raw data Figure S3/DLS.xlsx]

## Sheet: Sheet1
					1-1	1-3	1-9
				0.4	0	0	0
				0.463	0	0	0
				0.536	0	0	0
				0.621	0	0	0
				0.719	0	0	0
				0.833	0	0	0
				0.965	0	0	0
				1.12	0	0	0
				1.29	0	0	0
				1.5	0	0	0
				1.74	0	0	0
				2.01	0	0	0
				2.33	0	0	0
				2.7	0	0	0
				3.12	0	0	3.18
				3.62	0	2.68	12.8
				4.19	0	11.3	22.8
				4.85	0	21.2	25
				5.61	2.66	24.4	19.3
				6.5	10.8	19.9	11.1
				7.53	19.9	12.4	4.54
				8.72	23	5.84	1.18
				10.1	19.5	1.92	0.141
				11.7	13.1	0.351	0
				13.5	7.04	0.0139	0
				15.7	2.96	0	0
				18.2	0.882	0	0
				21	0.141	0	0
				24.4	0.002	0	0
				28.2	0	0	0
				32.7	0	0	0
				37.8	0	0	0
				43.8	0	0	4.43e-06
				50.7	0	0	0.000377
				58.8	0	0	0.00129
				68.1	0	0.000168	0.00194
				78.8	0	0.000666	0.00176
				91.3	0	0.00122	0.00109
				106	0	0.0015	0.000464
				122	0	0.00148	0.000115
				142	0	0.00129	1.08e-05
				164	5.6e-05	0.00108	0
				190	0.000298	0.00088	0
				220	0.000788	0.000673	1.27e-05
				255	0.00144	0.00051	0.000128
				295	0.00214	0.00047	0.000488
				342	0.0028	0.000572	0.00108
				396	0.00323	0.000798	0.00168
				459	0.00333	0.00111	0.00197
				531	0.00313	0.00149	0.00179
				615	0.00273	0.00197	0.00118
				712	0.0021	0.00249	0.000475
				825	0.00126	0.00284	8.29e-05
				955	0.000478	0.00271	0
				1110	8.09e-05	0.00198	0
				1280	0	0.000961	0
				1480	0	0.000221	0
				1720	0	0	0
				1990	0	0	0
				2300	0	0	0
				2670	3.04e-07	0	0
				3090	5.92e-05	5.88e-05	0
				3580	0.000358	0.000379	0
				4150	0.00119	0.00133	0
				4800	0.003	0.0035	0
				5560	0.00357	0.00424	0
				6440	0.00146	0.00175	0
				7460	0	0	0
				8630	0	0	0
