# Supplementary material for: Peptide-based NTA(Ni)-nanodiscs for studying membrane enhanced FGFR1 kinase activities
Source: PeerJ. 2019 Jul 23;7:e7234. doi: 10.7717/peerj.7234 (PMC6659669; doi:10.7717/peerj.7234)
Supplement: Supplemental Information 12 — Raw data exported from FPLC for data analyses for Fig. 2A; Figs. S1 and S4B. [file peerj-07-7234-s012.zip]

Archive with 13 entries (9 files):
- FPLC raw data figure 2A S1 S4B/
- FPLC raw data figure 2A S1 S4B/Figure 2A raw data/
- FPLC raw data figure 2A S1 S4B/Figure 2A raw data/FPLC 1-1 raw data.TXT
- FPLC raw data figure 2A S1 S4B/Figure 2A raw data/FPLC 1-3 raw data.TXT
- FPLC raw data figure 2A S1 S4B/Figure 2A raw data/FPLC 1-9 raw data.TXT
- FPLC raw data figure 2A S1 S4B/Figure S1 raw data/
- FPLC raw data figure 2A S1 S4B/Figure S1 raw data/FPLC 1-3 NTA(Ni)-nanodiscs.TXT
- FPLC raw data figure 2A S1 S4B/Figure S1 raw data/FPLC MSPH5 nanodiscs.TXT
- FPLC raw data figure 2A S1 S4B/Figure S4 B raw data.xls
- FPLC raw data figure 2A S1 S4B/figure 3A raw data/
- FPLC raw data figure 2A S1 S4B/figure 3A raw data/FGFR1K FPLC.TXT
- FPLC raw data figure 2A S1 S4B/figure 3A raw data/FPLC FGFR1K NTA(Ni)-nanodiscs.TXT
- FPLC raw data figure 2A S1 S4B/figure 3A raw data/FPLC NTA(Ni)-nanodiscs.TXT
