# Supplementary material for: Peptide-based NTA(Ni)-nanodiscs for studying membrane enhanced FGFR1 kinase activities
Source: PeerJ. 2019 Jul 23;7:e7234. doi: 10.7717/peerj.7234 (PMC6659669; doi:10.7717/peerj.7234)
Supplement: Supplemental Information 12 — Raw data exported from FPLC for data analyses for Fig. 2A; Figs. S1 and S4B. [file peerj-07-7234-s012.zip › FPLC raw data figure 2A S1 S4B/Figure 2A raw data/FPLC 1-1 raw data.TXT]

Run Name	20190305 50 50	100
Run Date	02:44:46 PM 03-05-19
Method Name	Method 2.7
Export Format Version	1.00
Method ID	1470
Points/Second	5.00
Number of Records	14398
Offset from Run Start Time	00:00:00
Run End Time	00:48:00
Time	Second
UV	AU
Trace 2	<Not Selected>
Gradient Pump	<Not Selected>
Trace 3	<Not Available>
Trace 4	<Not Available>
Trace 5	<Not Available>
Trace 6	<Not Available>
GP Pressure	<Not Selected>
Volume	<Not Selected>
Fraction	<Not Available>
Time	UV
0.0	-0.015559
0.2	-0.015819
0.4	-0.015672
0.6	-0.015945
0.8	-0.016328
1.0	-0.016855
1.2	-0.017522
1.4	-0.018010
1.6	-0.018137
1.8	-0.018011
2.0	-0.017749
2.2	-0.017530
2.4	-0.017340
2.6	-0.017144
2.8	-0.016876
3.0	-0.016848
3.2	-0.016547
3.4	-0.016674
3.6	-0.016667
3.8	-0.016733
4.0	-0.016896
4.2	-0.017262
4.4	-0.017428
4.6	-0.017904
4.8	-0.018669
5.0	-0.018900
5.2	-0.019218
5.4	-0.019233
5.6	-0.018956
5.8	-0.018196
6.0	-0.017885
6.2	-0.017207
6.4	-0.016429
6.6	-0.015870
6.8	-0.056336
7.0	-0.056285
7.2	-0.056073
7.4	-0.055732
7.6	-0.055458
7.8	-0.013637
8.0	-0.012167
8.2	-0.010319
8.4	-0.008200
8.6	-0.005088
8.8	-0.000832
9.0	0.003945
9.2	0.009189
9.4	0.014905
9.6	0.020845
9.8	0.026253
10.0	0.031207
10.2	0.035958
10.4	0.039628
10.6	0.042367
10.8	0.044825
11.0	0.046744
11.2	0.047813
11.4	0.048674
11.6	0.049402
11.8	0.049491
12.0	0.049713
12.2	0.049819
12.4	0.050369
12.6	0.050784
12.8	0.051284
13.0	0.051339
13.2	0.051470
13.4	0.051573
13.6	0.050818
13.8	0.050441
14.0	0.049333
14.2	0.048466
14.4	0.047107
14.6	0.046303
14.8	0.044604
15.0	0.043668
15.2	0.042228
15.4	0.040606
15.6	0.039190
15.8	0.038412
16.0	0.037545
16.2	0.036745
16.4	0.036356
16.6	0.035922
16.8	0.035241
17.0	0.034590
17.2	0.034151
17.4	0.033410
17.6	0.032799
17.8	0.032337
18.0	0.031648
18.2	0.030539
18.4	0.029881
18.6	0.028957
18.8	0.028157
19.0	0.027027
19.2	0.026740
19.4	0.026000
19.6	0.025861
19.8	0.025491
20.0	0.025702
20.2	0.025478
20.4	0.025065
20.6	0.024254
20.8	0.023481
21.0	0.022658
21.2	0.021960
21.4	0.021501
21.6	0.021041
21.8	0.020404
22.0	0.019642
22.2	0.018488
22.4	0.017641
22.6	0.016591
22.8	0.016116
23.0	0.015996
23.2	0.016078
23.4	0.016117
23.6	0.016102
23.8	0.015725
24.0	0.015289
24.2	0.014821
24.4	0.014207
24.6	0.013773
24.8	0.013631
25.0	0.013108
25.2	0.012760
25.4	0.011767
25.6	0.010776
25.8	0.010045
26.0	0.009298
26.2	0.008604
26.4	0.008635
26.6	0.008988
26.8	0.008819
27.0	0.008894
27.2	0.008962
27.4	0.009030
27.6	0.008779
27.8	0.008903
28.0	0.008702
28.2	0.008354
28.4	0.008111
28.6	0.007806
28.8	0.007069
29.0	0.006401
29.2	0.005685
29.4	0.004768
29.6	0.003917
29.8	0.003599
30.0	0.003506
30.2	0.003934
30.4	0.004323
30.6	0.004856
30.8	0.004931
31.0	0.004921
31.2	0.004535
31.4	0.004187
31.6	0.003844
31.8	0.003787
32.0	0.003708
32.2	0.003275
32.4	0.002720
32.6	0.002131
32.8	0.001420
33.0	0.000817
33.2	0.000588
33.4	0.000500
33.6	0.000663
33.8	0.000762
34.0	0.001193
34.2	0.001716
34.4	0.001985
34.6	0.001559
34.8	0.001419
35.0	0.000914
35.2	0.000499
35.4	0.000093
35.6	0.000141
35.8	-0.000205
36.0	-0.000844
36.2	-0.001612
36.4	-0.002263
36.6	-0.002678
36.8	-0.002686
37.0	-0.002538
37.2	-0.002362
37.4	-0.002263
37.6	-0.001946
37.8	-0.001861
38.0	-0.001505
38.2	-0.001360
38.4	-0.001186
38.6	-0.001494
38.8	-0.001657
39.0	-0.002223
39.2	-0.002611
39.4	-0.002898
39.6	-0.003427
39.8	-0.004270
40.0	-0.004270
40.2	-0.004533
40.4	-0.005660
40.6	-0.002380
40.8	-0.002023
41.0	-0.001920
41.2	-0.001448
41.4	-0.001163
41.6	-0.000692
41.8	-0.000766
42.0	-0.000711
42.2	-0.000688
42.4	-0.000324
42.6	-0.000692
42.8	-0.000687
43.0	-0.000803
43.2	-0.000892
43.4	-0.001251
43.6	-0.001669
43.8	-0.002124
44.0	-0.002339
44.2	-0.002314
44.4	-0.001948
44.6	-0.001212
44.8	-0.000636
45.0	-0.000455
45.2	-0.000383
45.4	-0.000587
45.6	-0.000570
45.8	-0.000693
46.0	-0.000666
46.2	-0.000732
46.4	-0.000703
46.6	-0.001059
46.8	-0.001064
47.0	-0.001603
47.2	-0.002138
47.4	-0.002823
47.6	-0.002961
47.8	-0.003096
48.0	-0.002703
48.2	-0.001846
48.4	-0.001218
48.6	-0.000908
48.8	-0.000931
49.0	-0.000812
49.2	-0.001126
49.4	-0.001120
49.6	-0.000948
49.8	-0.000769
50.0	-0.000615
50.2	-0.000681
50.4	-0.000826
50.6	-0.001252
50.8	-0.001809
51.0	-0.002219
51.2	-0.002743
51.4	-0.002650
51.6	-0.002465
51.8	-0.002065
52.0	-0.001805
52.2	-0.001209
52.4	-0.000974
52.6	-0.000919
52.8	-0.000755
53.0	-0.000392
53.2	-0.000343
53.4	-0.000405
53.6	-0.000400
53.8	-0.000259
54.0	-0.000725
54.2	-0.000792
54.4	-0.001123
54.6	-0.001698
54.8	-0.002181
55.0	-0.002235
55.2	-0.002028
55.4	-0.001757
55.6	-0.000724
55.8	-0.000384
56.0	0.000042
56.2	-0.000111
56.4	-0.000158
56.6	-0.000562
56.8	-0.000377
57.0	-0.000569
57.2	-0.000620
57.4	-0.000511
57.6	-0.000668
57.8	-0.001345
58.0	-0.001981
58.2	-0.002498
58.4	-0.002894
58.6	-0.003017
58.8	-0.002783
59.0	-0.002161
59.2	-0.001636
59.4	-0.001107
59.6	-0.000654
59.8	-0.000443
60.0	-0.000639
60.2	-0.000570
60.4	-0.000880
60.6	-0.000896
60.8	-0.000811
61.0	-0.000855
61.2	-0.000907
61.4	-0.001095
61.6	-0.001605
61.8	-0.002031
62.0	-0.002201
62.2	-0.002532
62.4	-0.002349
62.6	-0.001936
62.8	-0.001518
63.0	-0.001073
63.2	-0.000693
63.4	-0.000740
63.6	-0.000770
63.8	-0.000773
64.0	-0.000842
64.2	-0.000819
64.4	-0.000640
64.6	-0.000652
64.8	-0.001106
65.0	-0.001494
65.2	-0.002047
65.4	-0.002632
65.6	-0.002826
65.8	-0.002497
66.0	-0.001988
66.2	-0.001344
66.4	-0.000820
66.6	-0.000603
66.8	-0.000587
67.0	-0.000714
67.2	-0.000678
67.4	-0.000550
67.6	-0.000533
67.8	-0.000405
68.0	-0.000225
68.2	-0.000466
68.4	-0.000666
68.6	-0.000743
68.8	-0.001447
69.0	-0.001915
69.2	-0.001934
69.4	-0.001841
69.6	-0.001779
69.8	-0.001090
70.0	-0.000813
70.2	-0.000524
70.4	-0.000285
70.6	-0.000188
70.8	-0.000127
71.0	-0.000157
71.2	-0.000303
71.4	-0.000511
71.6	-0.000632
71.8	-0.000903
72.0	-0.001387
72.2	-0.001912
72.4	-0.002149
72.6	-0.002337
72.8	-0.002371
73.0	-0.001900
73.2	-0.001303
73.4	-0.000932
73.6	-0.000557
73.8	-0.000318
74.0	0.000009
74.2	-0.000139
74.4	-0.000293
74.6	-0.000330
74.8	-0.000499
75.0	-0.000779
75.2	-0.000793
75.4	-0.000782
75.6	-0.001305
75.8	-0.001554
76.0	-0.001833
76.2	-0.002059
76.4	-0.002385
76.6	-0.002056
76.8	-0.001628
77.0	-0.001201
77.2	-0.000986
77.4	-0.000455
77.6	-0.000386
77.8	-0.000392
78.0	-0.000488
78.2	-0.000226
78.4	-0.000256
78.6	-0.000238
78.8	-0.000750
79.0	-0.001306
79.2	-0.001842
79.4	-0.002497
79.6	-0.002959
79.8	-0.002834
80.0	-0.002354
80.2	-0.002042
80.4	-0.001595
80.6	-0.001128
80.8	-0.000986
81.0	-0.001050
81.2	-0.001056
81.4	-0.001192
81.6	-0.001307
81.8	-0.001095
82.0	-0.001233
82.2	-0.000957
82.4	-0.000870
82.6	-0.000963
82.8	-0.001448
83.0	-0.001723
83.2	-0.002419
83.4	-0.002491
83.6	-0.002273
83.8	-0.001938
84.0	-0.001612
84.2	-0.001125
84.4	-0.001210
84.6	-0.000990
84.8	-0.000902
85.0	-0.001020
85.2	-0.001111
85.4	-0.000880
85.6	-0.001122
85.8	-0.001229
86.0	-0.001057
86.2	-0.001391
86.4	-0.002197
86.6	-0.002660
86.8	-0.003025
87.0	-0.003097
87.2	-0.003046
87.4	-0.002186
87.6	-0.001630
87.8	-0.001038
88.0	-0.000574
88.2	-0.000128
88.4	-0.000293
88.6	-0.000440
88.8	-0.000443
89.0	-0.000919
89.2	-0.001009
89.4	-0.001094
89.6	-0.001161
89.8	-0.001772
90.0	-0.002131
90.2	-0.002496
90.4	-0.002521
90.6	-0.002709
90.8	-0.002383
91.0	-0.002019
91.2	-0.001707
91.4	-0.001450
91.6	-0.001090
91.8	-0.000946
92.0	-0.000835
92.2	-0.000689
92.4	-0.000934
92.6	-0.000912
92.8	-0.001014
93.0	-0.001194
93.2	-0.001381
93.4	-0.001784
93.6	-0.002613
93.8	-0.002974
94.0	-0.002972
94.2	-0.003070
94.4	-0.002660
94.6	-0.001874
94.8	-0.001455
95.0	-0.001291
95.2	-0.001014
95.4	-0.000990
95.6	-0.001284
95.8	-0.001336
96.0	-0.001305
96.2	-0.001494
96.4	-0.001325
96.6	-0.001457
96.8	-0.001714
97.0	-0.002256
97.2	-0.002769
97.4	-0.003245
97.6	-0.003212
97.8	-0.003041
98.0	-0.002304
98.2	-0.001669
98.4	-0.001446
98.6	-0.001123
98.8	-0.000807
99.0	-0.000977
99.2	-0.001020
99.4	-0.000885
99.6	-0.000913
99.8	-0.000892
100.0	-0.001108
100.2	-0.001438
100.4	-0.001493
100.6	-0.001829
100.8	-0.002373
101.0	-0.002269
101.2	-0.002240
101.4	-0.002005
101.6	-0.001713
101.8	-0.001728
102.0	-0.001591
102.2	-0.001345
102.4	-0.001471
102.6	-0.001490
102.8	-0.001266
103.0	-0.001534
103.2	-0.001490
103.4	-0.001592
103.6	-0.001603
103.8	-0.001567
104.0	-0.001459
104.2	-0.001775
104.4	-0.001922
104.6	-0.002082
104.8	-0.002066
105.0	-0.001916
105.2	-0.001536
105.4	-0.001234
105.6	-0.000806
105.8	-0.000801
106.0	-0.000843
106.2	-0.000845
106.4	-0.000700
106.6	-0.000782
106.8	-0.001062
107.0	-0.001565
107.2	-0.001882
107.4	-0.002338
107.6	-0.002889
107.8	-0.002888
108.0	-0.002712
108.2	-0.002867
108.4	-0.002589
108.6	-0.002041
108.8	-0.001613
109.0	-0.001021
109.2	-0.000493
109.4	-0.000479
109.6	-0.000185
109.8	-0.000197
110.0	-0.000509
110.2	-0.000455
110.4	-0.000658
110.6	-0.001034
110.8	-0.001488
111.0	-0.001756
111.2	-0.002505
111.4	-0.002734
111.6	-0.002816
111.8	-0.002665
112.0	-0.002217
112.2	-0.001962
112.4	-0.001383
112.6	-0.000968
112.8	-0.000854
113.0	-0.000952
113.2	-0.000789
113.4	-0.000959
113.6	-0.001350
113.8	-0.000920
114.0	-0.001430
114.2	-0.001776
114.4	-0.002118
114.6	-0.002309
114.8	-0.003302
115.0	-0.003191
115.2	-0.002855
115.4	-0.002552
115.6	-0.002324
115.8	-0.001610
116.0	-0.001300
116.2	-0.001135
116.4	-0.000970
116.6	-0.001156
116.8	-0.001268
117.0	-0.001312
117.2	-0.001544
117.4	-0.001879
117.6	-0.002067
117.8	-0.002367
118.0	-0.002609
118.2	-0.002886
118.4	-0.003019
118.6	-0.002858
118.8	-0.002872
119.0	-0.002558
119.2	-0.002044
119.4	-0.001705
119.6	-0.001624
119.8	-0.001461
120.0	-0.001650
120.2	-0.001937
120.4	-0.001959
120.6	-0.001728
120.8	-0.001707
121.0	-0.001921
121.2	-0.002069
121.4	-0.002604
121.6	-0.003203
121.8	-0.003554
122.0	-0.003455
122.2	-0.003030
122.4	-0.002655
122.6	-0.002004
122.8	-0.001527
123.0	-0.001258
123.2	-0.001245
123.4	-0.001034
123.6	-0.001095
123.8	-0.001192
124.0	-0.000919
124.2	-0.000882
124.4	-0.000732
124.6	-0.000915
124.8	-0.001255
125.0	-0.001820
125.2	-0.002567
125.4	-0.003071
125.6	-0.003202
125.8	-0.002873
126.0	-0.002504
126.2	-0.001833
126.4	-0.001319
126.6	-0.001267
126.8	-0.000943
127.0	-0.001031
127.2	-0.001175
127.4	-0.001426
127.6	-0.001283
127.8	-0.001512
128.0	-0.001508
128.2	-0.001646
128.4	-0.001812
128.6	-0.002312
128.8	-0.002825
129.0	-0.003146
129.2	-0.003128
129.4	-0.002808
129.6	-0.002202
129.8	-0.001667
130.0	-0.001327
130.2	-0.001249
130.4	-0.001309
130.6	-0.001295
130.8	-0.001118
131.0	-0.001128
131.2	-0.001191
131.4	-0.000941
131.6	-0.001136
131.8	-0.001789
132.0	-0.001953
132.2	-0.002151
132.4	-0.002805
132.6	-0.003169
132.8	-0.002876
133.0	-0.002615
133.2	-0.002105
133.4	-0.001907
133.6	-0.001419
133.8	-0.001306
134.0	-0.001430
134.2	-0.001662
134.4	-0.001384
134.6	-0.001574
134.8	-0.001828
135.0	-0.002423
135.2	-0.002990
135.4	-0.003813
135.6	-0.004274
135.8	-0.004313
136.0	-0.003886
136.2	-0.003365
136.4	-0.002515
136.6	-0.001892
136.8	-0.001674
137.0	-0.001462
137.2	-0.001243
137.4	-0.001449
137.6	-0.001369
137.8	-0.001250
138.0	-0.001204
138.2	-0.001447
138.4	-0.001775
138.6	-0.002283
138.8	-0.002794
139.0	-0.003192
139.2	-0.003343
139.4	-0.003191
139.6	-0.002773
139.8	-0.002260
140.0	-0.001978
140.2	-0.001758
140.4	-0.001579
140.6	-0.001570
140.8	-0.001688
141.0	-0.001707
141.2	-0.001780
141.4	-0.001835
141.6	-0.001845
141.8	-0.002071
142.0	-0.002204
142.2	-0.002303
142.4	-0.002824
142.6	-0.003389
142.8	-0.003213
143.0	-0.003245
143.2	-0.003316
143.4	-0.002739
143.6	-0.002239
143.8	-0.002204
144.0	-0.001953
144.2	-0.001438
144.4	-0.001526
144.6	-0.001660
144.8	-0.001581
145.0	-0.001859
145.2	-0.002051
145.4	-0.002020
145.6	-0.002074
145.8	-0.002378
146.0	-0.002585
146.2	-0.002858
146.4	-0.003010
146.6	-0.002997
146.8	-0.002476
147.0	-0.002075
147.2	-0.001810
147.4	-0.001700
147.6	-0.001601
147.8	-0.002123
148.0	-0.002075
148.2	-0.002134
148.4	-0.002269
148.6	-0.002350
148.8	-0.002360
149.0	-0.002965
149.2	-0.003331
149.4	-0.003287
149.6	-0.003283
149.8	-0.003010
150.0	-0.002329
150.2	-0.001950
150.4	-0.001537
150.6	-0.001204
150.8	-0.001137
151.0	-0.001137
151.2	-0.000945
151.4	-0.001065
151.6	-0.001401
151.8	-0.001553
152.0	-0.001732
152.2	-0.002133
152.4	-0.002723
152.6	-0.002966
152.8	-0.003260
153.0	-0.003349
153.2	-0.003484
153.4	-0.003185
153.6	-0.002878
153.8	-0.002418
154.0	-0.002280
154.2	-0.001961
154.4	-0.001844
154.6	-0.001562
154.8	-0.001687
155.0	-0.001600
155.2	-0.001715
155.4	-0.002051
155.6	-0.002588
155.8	-0.002818
156.0	-0.003342
156.2	-0.003717
156.4	-0.004142
156.6	-0.004203
156.8	-0.004173
157.0	-0.003776
157.2	-0.003748
157.4	-0.002826
157.6	-0.002393
157.8	-0.002188
158.0	-0.002114
158.2	-0.001373
158.4	-0.001453
158.6	-0.001552
158.8	-0.001677
159.0	-0.001784
159.2	-0.002137
159.4	-0.002488
159.6	-0.002883
159.8	-0.003240
160.0	-0.003396
160.2	-0.003704
160.4	-0.003621
160.6	-0.003263
160.8	-0.002623
161.0	-0.002398
161.2	-0.001780
161.4	-0.001662
161.6	-0.001516
161.8	-0.001642
162.0	-0.001405
162.2	-0.001495
162.4	-0.001637
162.6	-0.001793
162.8	-0.001778
163.0	-0.002229
163.2	-0.002480
163.4	-0.002392
163.6	-0.002453
163.8	-0.002607
164.0	-0.002646
164.2	-0.002375
164.4	-0.002234
164.6	-0.002451
164.8	-0.002505
165.0	-0.002583
165.2	-0.002851
165.4	-0.002914
165.6	-0.003131
165.8	-0.002903
166.0	-0.003049
166.2	-0.003051
166.4	-0.003610
166.6	-0.003184
166.8	-0.003665
167.0	-0.003352
167.2	-0.003201
167.4	-0.002650
167.6	-0.002518
167.8	-0.001855
168.0	-0.001663
168.2	-0.001666
168.4	-0.001617
168.6	-0.001513
168.8	-0.001919
169.0	-0.002352
169.2	-0.002538
169.4	-0.003025
169.6	-0.003352
169.8	-0.003324
170.0	-0.002887
170.2	-0.002928
170.4	-0.002404
170.6	-0.002142
170.8	-0.001784
171.0	-0.001948
171.2	-0.001733
171.4	-0.001509
171.6	-0.001382
171.8	-0.001470
172.0	-0.001468
172.2	-0.001645
172.4	-0.002024
172.6	-0.002534
172.8	-0.003073
173.0	-0.003418
173.2	-0.003484
173.4	-0.003358
173.6	-0.003028
173.8	-0.002504
174.0	-0.002096
174.2	-0.001784
174.4	-0.001906
174.6	-0.001933
174.8	-0.001899
175.0	-0.001948
175.2	-0.002174
175.4	-0.002185
175.6	-0.002199
175.8	-0.002370
176.0	-0.002773
176.2	-0.003231
176.4	-0.003754
176.6	-0.004049
176.8	-0.004178
177.0	-0.003892
177.2	-0.003445
177.4	-0.002519
177.6	-0.002275
177.8	-0.001809
178.0	-0.001603
178.2	-0.001420
178.4	-0.001728
178.6	-0.001846
178.8	-0.001995
179.0	-0.002091
179.2	-0.002298
179.4	-0.002444
179.6	-0.002621
179.8	-0.002539
180.0	-0.002851
180.2	-0.002814
180.4	-0.002659
180.6	-0.002347
180.8	-0.002487
181.0	-0.002054
181.2	-0.001890
181.4	-0.002155
181.6	-0.002228
181.8	-0.002297
182.0	-0.002352
182.2	-0.002401
182.4	-0.002262
182.6	-0.002268
182.8	-0.002446
183.0	-0.003069
183.2	-0.003540
183.4	-0.003601
183.6	-0.003556
183.8	-0.003231
184.0	-0.002652
184.2	-0.002203
184.4	-0.002054
184.6	-0.002073
184.8	-0.002108
185.0	-0.001912
185.2	-0.001796
185.4	-0.001796
185.6	-0.001729
185.8	-0.001752
186.0	-0.002013
186.2	-0.002570
186.4	-0.002804
186.6	-0.003238
186.8	-0.003370
187.0	-0.003585
187.2	-0.002922
187.4	-0.002603
187.6	-0.002158
187.8	-0.002045
188.0	-0.001694
188.2	-0.001935
188.4	-0.002055
188.6	-0.002269
188.8	-0.002406
189.0	-0.002677
189.2	-0.003108
189.4	-0.003365
189.6	-0.003376
189.8	-0.003215
190.0	-0.003050
190.2	-0.002711
190.4	-0.002293
190.6	-0.002253
190.8	-0.002383
191.0	-0.002347
191.2	-0.002337
191.4	-0.001760
191.6	-0.001863
191.8	-0.002082
192.0	-0.002429
192.2	-0.002718
192.4	-0.003771
192.6	-0.004028
192.8	-0.004037
193.0	-0.003995
193.2	-0.003731
193.4	-0.003412
193.6	-0.003071
193.8	-0.002730
194.0	-0.002389
194.2	-0.002288
194.4	-0.002066
194.6	-0.001901
194.8	-0.001743
195.0	-0.001893
195.2	-0.002181
195.4	-0.002818
195.6	-0.003086
195.8	-0.003784
196.0	-0.004336
196.2	-0.004255
196.4	-0.003945
196.6	-0.003935
196.8	-0.003414
197.0	-0.002846
197.2	-0.002726
197.4	-0.002683
197.6	-0.002595
197.8	-0.002742
198.0	-0.002638
198.2	-0.002594
198.4	-0.002323
198.6	-0.002312
198.8	-0.002372
199.0	-0.002856
199.2	-0.003484
199.4	-0.003974
199.6	-0.004223
199.8	-0.004210
200.0	-0.004018
200.2	-0.003457
200.4	-0.003288
200.6	-0.002786
200.8	-0.002519
201.0	-0.002281
201.2	-0.002364
201.4	-0.002183
201.6	-0.002403
201.8	-0.002472
202.0	-0.002641
202.2	-0.002673
202.4	-0.002660
202.6	-0.002921
202.8	-0.003148
203.0	-0.003600
203.2	-0.004001
203.4	-0.004181
203.6	-0.003988
203.8	-0.003742
204.0	-0.003058
204.2	-0.002265
204.4	-0.001906
204.6	-0.001566
204.8	-0.001551
205.0	-0.001755
205.2	-0.002056
205.4	-0.002286
205.6	-0.002606
205.8	-0.002641
206.0	-0.002813
206.2	-0.003068
206.4	-0.003219
206.6	-0.003356
206.8	-0.003382
207.0	-0.003564
207.2	-0.003033
207.4	-0.002780
207.6	-0.002417
207.8	-0.002242
208.0	-0.001924
208.2	-0.002395
208.4	-0.002677
208.6	-0.003001
208.8	-0.003255
209.0	-0.003273
209.2	-0.003152
209.4	-0.002953
209.6	-0.002789
209.8	-0.002632
210.0	-0.002756
210.2	-0.002827
210.4	-0.002762
210.6	-0.002638
210.8	-0.002492
211.0	-0.002542
211.2	-0.002374
211.4	-0.002366
211.6	-0.002458
211.8	-0.002738
212.0	-0.002775
212.2	-0.002935
212.4	-0.003005
212.6	-0.003154
212.8	-0.002847
213.0	-0.002704
213.2	-0.002625
213.4	-0.002578
213.6	-0.002496
213.8	-0.002811
214.0	-0.002501
214.2	-0.002433
214.4	-0.002713
214.6	-0.002918
214.8	-0.003337
215.0	-0.004040
215.2	-0.004443
215.4	-0.004296
215.6	-0.004121
215.8	-0.003420
216.0	-0.002811
216.2	-0.002340
216.4	-0.002046
216.6	-0.002101
216.8	-0.001928
217.0	-0.002204
217.2	-0.002395
217.4	-0.002725
217.6	-0.002794
217.8	-0.003392
218.0	-0.003764
218.2	-0.004200
218.4	-0.004254
218.6	-0.004349
218.8	-0.004090
219.0	-0.003562
219.2	-0.002816
219.4	-0.002443
219.6	-0.001994
219.8	-0.002129
220.0	-0.002326
220.2	-0.002500
220.4	-0.002423
220.6	-0.002443
220.8	-0.002385
221.0	-0.002431
221.2	-0.002964
221.4	-0.003557
221.6	-0.004122
221.8	-0.004609
222.0	-0.004556
222.2	-0.004077
222.4	-0.003625
222.6	-0.002934
222.8	-0.002240
223.0	-0.002111
223.2	-0.002057
223.4	-0.002211
223.6	-0.002172
223.8	-0.002552
224.0	-0.002426
224.2	-0.002718
224.4	-0.002991
224.6	-0.003644
224.8	-0.003817
225.0	-0.004419
225.2	-0.004681
225.4	-0.004516
225.6	-0.004364
225.8	-0.004299
226.0	-0.003670
226.2	-0.003357
226.4	-0.003261
226.6	-0.003006
226.8	-0.002561
227.0	-0.002640
227.2	-0.002537
227.4	-0.002351
227.6	-0.002161
227.8	-0.002417
228.0	-0.002707
228.2	-0.002750
228.4	-0.003048
228.6	-0.003359
228.8	-0.003578
229.0	-0.003267
229.2	-0.003036
229.4	-0.002783
229.6	-0.002452
229.8	-0.002105
230.0	-0.002268
230.2	-0.002262
230.4	-0.002200
230.6	-0.002412
230.8	-0.002367
231.0	-0.002403
231.2	-0.002777
231.4	-0.003113
231.6	-0.003357
231.8	-0.003433
232.0	-0.003578
232.2	-0.003341
232.4	-0.003001
232.6	-0.002714
232.8	-0.002795
233.0	-0.002609
233.2	-0.002548
233.4	-0.002656
233.6	-0.002841
233.8	-0.002528
234.0	-0.002511
234.2	-0.002760
234.4	-0.003279
234.6	-0.003472
234.8	-0.003884
235.0	-0.004103
235.2	-0.003952
235.4	-0.003433
235.6	-0.003102
235.8	-0.002651
236.0	-0.002347
236.2	-0.002221
236.4	-0.002267
236.6	-0.002290
236.8	-0.002479
237.0	-0.002326
237.2	-0.002552
237.4	-0.002644
237.6	-0.002808
237.8	-0.003016
238.0	-0.003756
238.2	-0.004012
238.4	-0.004205
238.6	-0.004218
238.8	-0.004009
239.0	-0.003443
239.2	-0.003052
239.4	-0.002775
239.6	-0.002590
239.8	-0.002563
240.0	-0.002561
240.2	-0.002236
240.4	-0.002362
240.6	-0.002466
240.8	-0.002565
241.0	-0.002734
241.2	-0.003182
241.4	-0.003306
241.6	-0.003559
241.8	-0.003765
242.0	-0.003861
242.2	-0.003833
242.4	-0.003635
242.6	-0.003231
242.8	-0.002703
243.0	-0.002195
243.2	-0.001864
243.4	-0.001765
243.6	-0.001684
243.8	-0.001840
244.0	-0.002169
244.2	-0.002518
244.4	-0.002513
244.6	-0.002664
244.8	-0.003059
245.0	-0.003073
245.2	-0.003058
245.4	-0.003354
245.6	-0.003475
245.8	-0.003135
246.0	-0.002934
246.2	-0.002613
246.4	-0.002343
246.6	-0.002156
246.8	-0.001995
247.0	-0.002075
247.2	-0.002290
247.4	-0.002137
247.6	-0.002389
247.8	-0.002913
248.0	-0.003292
248.2	-0.003614
248.4	-0.004248
248.6	-0.004320
248.8	-0.004259
249.0	-0.003888
249.2	-0.003666
249.4	-0.003074
249.6	-0.002750
249.8	-0.002531
250.0	-0.002481
250.2	-0.002416
250.4	-0.002432
250.6	-0.002408
250.8	-0.002258
251.0	-0.002332
251.2	-0.002209
251.4	-0.002513
251.6	-0.002899
251.8	-0.003141
252.0	-0.002961
252.2	-0.002998
252.4	-0.002735
252.6	-0.002375
252.8	-0.002409
253.0	-0.002606
253.2	-0.002366
253.4	-0.002199
253.6	-0.002325
253.8	-0.002127
254.0	-0.002173
254.2	-0.002622
254.4	-0.002951
254.6	-0.003160
254.8	-0.003596
255.0	-0.003929
255.2	-0.003763
255.4	-0.003483
255.6	-0.003251
255.8	-0.002547
256.0	-0.002035
256.2	-0.002001
256.4	-0.002093
256.6	-0.002098
256.8	-0.002303
257.0	-0.002222
257.2	-0.002323
257.4	-0.002709
257.6	-0.002985
257.8	-0.003610
258.0	-0.004197
258.2	-0.004540
258.4	-0.004365
258.6	-0.004231
258.8	-0.003822
259.0	-0.003582
259.2	-0.002866
259.4	-0.002582
259.6	-0.002357
259.8	-0.001870
260.0	-0.001458
260.2	-0.001446
260.4	-0.001486
260.6	-0.001462
260.8	-0.001734
261.0	-0.002056
261.2	-0.002623
261.4	-0.003164
261.6	-0.003590
261.8	-0.003927
262.0	-0.003857
262.2	-0.003563
262.4	-0.002846
262.6	-0.002504
262.8	-0.002092
263.0	-0.001890
263.2	-0.001657
263.4	-0.002065
263.6	-0.002023
263.8	-0.002057
264.0	-0.002067
264.2	-0.002458
264.4	-0.002501
264.6	-0.002653
264.8	-0.003183
265.0	-0.003763
265.2	-0.004046
265.4	-0.004070
265.6	-0.003706
265.8	-0.003347
266.0	-0.002631
266.2	-0.002152
266.4	-0.001933
266.6	-0.002194
266.8	-0.002419
267.0	-0.002918
267.2	-0.003083
267.4	-0.003434
267.6	-0.003620
267.8	-0.003739
268.0	-0.003785
268.2	-0.003974
268.4	-0.003968
268.6	-0.004004
268.8	-0.003596
269.0	-0.003306
269.2	-0.003113
269.4	-0.003032
269.6	-0.002780
269.8	-0.003011
270.0	-0.003025
270.2	-0.003032
270.4	-0.002862
270.6	-0.003210
270.8	-0.003210
271.0	-0.003430
271.2	-0.003595
271.4	-0.003796
271.6	-0.003679
271.8	-0.003481
272.0	-0.003268
272.2	-0.003033
272.4	-0.002792
272.6	-0.002707
272.8	-0.002694
273.0	-0.002819
273.2	-0.002608
273.4	-0.002630
273.6	-0.002727
273.8	-0.002920
274.0	-0.002968
274.2	-0.003307
274.4	-0.003377
274.6	-0.003608
274.8	-0.003540
275.0	-0.003408
275.2	-0.003680
275.4	-0.003600
275.6	-0.003049
275.8	-0.003204
276.0	-0.003658
276.2	-0.003393
276.4	-0.003639
276.6	-0.003758
276.8	-0.003501
277.0	-0.003219
277.2	-0.002980
277.4	-0.002747
277.6	-0.002868
277.8	-0.002891
278.0	-0.002885
278.2	-0.002810
278.4	-0.002900
278.6	-0.003039
278.8	-0.003066
279.0	-0.003097
279.2	-0.003440
279.4	-0.003481
279.6	-0.003604
279.8	-0.003466
280.0	-0.003325
280.2	-0.002860
280.4	-0.002785
280.6	-0.002301
280.8	-0.002165
281.0	-0.002120
281.2	-0.002375
281.4	-0.002470
281.6	-0.002975
281.8	-0.003914
282.0	-0.004531
282.2	-0.004893
282.4	-0.004803
282.6	-0.004780
282.8	-0.004298
283.0	-0.003963
283.2	-0.003641
283.4	-0.003413
283.6	-0.003342
283.8	-0.002953
284.0	-0.002663
284.2	-0.002499
284.4	-0.002604
284.6	-0.002901
284.8	-0.003619
285.0	-0.004188
285.2	-0.004839
285.4	-0.005016
285.6	-0.004740
285.8	-0.004427
286.0	-0.003724
286.2	-0.003204
286.4	-0.002764
286.6	-0.002660
286.8	-0.002434
287.0	-0.002741
287.2	-0.002634
287.4	-0.002787
287.6	-0.002343
287.8	-0.002372
288.0	-0.002667
288.2	-0.003199
288.4	-0.003666
288.6	-0.004584
288.8	-0.004986
289.0	-0.005021
289.2	-0.004649
289.4	-0.003903
289.6	-0.003230
289.8	-0.002636
290.0	-0.002037
290.2	-0.001920
290.4	-0.002180
290.6	-0.002185
290.8	-0.002279
291.0	-0.002228
291.2	-0.002123
291.4	-0.002261
291.6	-0.002564
291.8	-0.002929
292.0	-0.003588
292.2	-0.003953
292.4	-0.004040
292.6	-0.003763
292.8	-0.003417
293.0	-0.002828
293.2	-0.002755
293.4	-0.002387
293.6	-0.002132
293.8	-0.001874
294.0	-0.001950
294.2	-0.001615
294.4	-0.001546
294.6	-0.001819
294.8	-0.002046
295.0	-0.002328
295.2	-0.002399
295.4	-0.002731
295.6	-0.002739
295.8	-0.002736
296.0	-0.002747
296.2	-0.003026
296.4	-0.002790
296.6	-0.002728
296.8	-0.002566
297.0	-0.002288
297.2	-0.001940
297.4	-0.001857
297.6	-0.001962
297.8	-0.002406
298.0	-0.002762
298.2	-0.003157
298.4	-0.003538
298.6	-0.003233
298.8	-0.002720
299.0	-0.002464
299.2	-0.002156
299.4	-0.001852
299.6	-0.002114
299.8	-0.002170
300.0	-0.002396
300.2	-0.002341
300.4	-0.002420
300.6	-0.002605
300.8	-0.002867
301.0	-0.002588
301.2	-0.002746
301.4	-0.002689
301.6	-0.002492
301.8	-0.002459
302.0	-0.002569
302.2	-0.002447
302.4	-0.002827
302.6	-0.002845
302.8	-0.002779
303.0	-0.002646
303.2	-0.002873
303.4	-0.002751
303.6	-0.002859
303.8	-0.002784
304.0	-0.002954
304.2	-0.002791
304.4	-0.002512
304.6	-0.002498
304.8	-0.002630
305.0	-0.002614
305.2	-0.002561
305.4	-0.002725
305.6	-0.002565
305.8	-0.002635
306.0	-0.002458
306.2	-0.002659
306.4	-0.002481
306.6	-0.002387
306.8	-0.002167
307.0	-0.002187
307.2	-0.002160
307.4	-0.002084
307.6	-0.002324
307.8	-0.002428
308.0	-0.002426
308.2	-0.002299
308.4	-0.002470
308.6	-0.002422
308.8	-0.002190
309.0	-0.001948
309.2	-0.002116
309.4	-0.001972
309.6	-0.001925
309.8	-0.002121
310.0	-0.002114
310.2	-0.001922
310.4	-0.002107
310.6	-0.002294
310.8	-0.002483
311.0	-0.002825
311.2	-0.002900
311.4	-0.002924
311.6	-0.002753
311.8	-0.002606
312.0	-0.002320
312.2	-0.002232
312.4	-0.001881
312.6	-0.001874
312.8	-0.001825
313.0	-0.001993
313.2	-0.001981
313.4	-0.002451
313.6	-0.002690
313.8	-0.003134
314.0	-0.003717
314.2	-0.004271
314.4	-0.004299
314.6	-0.004318
314.8	-0.003789
315.0	-0.003164
315.2	-0.002765
315.4	-0.002301
315.6	-0.001942
315.8	-0.002141
316.0	-0.002084
316.2	-0.001792
316.4	-0.001888
316.6	-0.002260
316.8	-0.002461
317.0	-0.002986
317.2	-0.004006
317.4	-0.004560
317.6	-0.004520
317.8	-0.003961
318.0	-0.003456
318.2	-0.002355
318.4	-0.001713
318.6	-0.001335
318.8	-0.001289
319.0	-0.001267
319.2	-0.001479
319.4	-0.001535
319.6	-0.001643
319.8	-0.001984
320.0	-0.002355
320.2	-0.002872
320.4	-0.003224
320.6	-0.003820
320.8	-0.004127
321.0	-0.004108
321.2	-0.004003
321.4	-0.003989
321.6	-0.003648
321.8	-0.003326
322.0	-0.002918
322.2	-0.002445
322.4	-0.002236
322.6	-0.001677
322.8	-0.001660
323.0	-0.001892
323.2	-0.002315
323.4	-0.002446
323.6	-0.003174
323.8	-0.003556
324.0	-0.003965
324.2	-0.004055
324.4	-0.004147
324.6	-0.003756
324.8	-0.003376
325.0	-0.002963
325.2	-0.002618
325.4	-0.002301
325.6	-0.002313
325.8	-0.002121
326.0	-0.002134
326.2	-0.002027
326.4	-0.002023
326.6	-0.002113
326.8	-0.002339
327.0	-0.002452
327.2	-0.002959
327.4	-0.003283
327.6	-0.003224
327.8	-0.003395
328.0	-0.003307
328.2	-0.003020
328.4	-0.002787
328.6	-0.002666
328.8	-0.002492
329.0	-0.002493
329.2	-0.002272
329.4	-0.002415
329.6	-0.002596
329.8	-0.002622
330.0	-0.002531
330.2	-0.002876
330.4	-0.002958
330.6	-0.002957
330.8	-0.002936
331.0	-0.003054
331.2	-0.002742
331.4	-0.002294
331.6	-0.002114
331.8	-0.001968
332.0	-0.002199
332.2	-0.002260
332.4	-0.002535
332.6	-0.002491
332.8	-0.002501
333.0	-0.002184
333.2	-0.002473
333.4	-0.002521
333.6	-0.002588
333.8	-0.002699
334.0	-0.002913
334.2	-0.002773
334.4	-0.002640
334.6	-0.002721
334.8	-0.002705
335.0	-0.002738
335.2	-0.002489
335.4	-0.002604
335.6	-0.002611
335.8	-0.002807
336.0	-0.002544
336.2	-0.002800
336.4	-0.002661
336.6	-0.002516
336.8	-0.002473
337.0	-0.002684
337.2	-0.002709
337.4	-0.002711
337.6	-0.002625
337.8	-0.002671
338.0	-0.002657
338.2	-0.002760
338.4	-0.003096
338.6	-0.003447
338.8	-0.003181
339.0	-0.002967
339.2	-0.002921
339.4	-0.002863
339.6	-0.002879
339.8	-0.003029
340.0	-0.003163
340.2	-0.002902
340.4	-0.002751
340.6	-0.002844
340.8	-0.002651
341.0	-0.002746
341.2	-0.002703
341.4	-0.002611
341.6	-0.002445
341.8	-0.002496
342.0	-0.002414
342.2	-0.002683
342.4	-0.002793
342.6	-0.002835
342.8	-0.002954
343.0	-0.003042
343.2	-0.003049
343.4	-0.003216
343.6	-0.003131
343.8	-0.003121
344.0	-0.003114
344.2	-0.002772
344.4	-0.002732
344.6	-0.002600
344.8	-0.002517
345.0	-0.002449
345.2	-0.002586
345.4	-0.002471
345.6	-0.002877
345.8	-0.003036
346.0	-0.003279
346.2	-0.003552
346.4	-0.003598
346.6	-0.003404
346.8	-0.003433
347.0	-0.003017
347.2	-0.002750
347.4	-0.002517
347.6	-0.002250
347.8	-0.002347
348.0	-0.002598
348.2	-0.002948
348.4	-0.003616
348.6	-0.004416
348.8	-0.004654
349.0	-0.004763
349.2	-0.004484
349.4	-0.003948
349.6	-0.003210
349.8	-0.002434
350.0	-0.002201
350.2	-0.001990
350.4	-0.002079
350.6	-0.001812
350.8	-0.002015
351.0	-0.002205
351.2	-0.002505
351.4	-0.002527
351.6	-0.003501
351.8	-0.003863
352.0	-0.004140
352.2	-0.004150
352.4	-0.004167
352.6	-0.003328
352.8	-0.003063
353.0	-0.002733
353.2	-0.002453
353.4	-0.002305
353.6	-0.002605
353.8	-0.002528
354.0	-0.002185
354.2	-0.002368
354.4	-0.002452
354.6	-0.002949
354.8	-0.003523
355.0	-0.004460
355.2	-0.004981
355.4	-0.005275
355.6	-0.004852
355.8	-0.004453
356.0	-0.003853
356.2	-0.003175
356.4	-0.002809
356.6	-0.002430
356.8	-0.002059
357.0	-0.002074
357.2	-0.001964
357.4	-0.001867
357.6	-0.001933
357.8	-0.002310
358.0	-0.002487
358.2	-0.003138
358.4	-0.003657
358.6	-0.004300
358.8	-0.004632
359.0	-0.004527
359.2	-0.004208
359.4	-0.003824
359.6	-0.003278
359.8	-0.002832
360.0	-0.002510
360.2	-0.002189
360.4	-0.002011
360.6	-0.001901
360.8	-0.001878
361.0	-0.002091
361.2	-0.002321
361.4	-0.002411
361.6	-0.002915
361.8	-0.002947
362.0	-0.002905
362.2	-0.003067
362.4	-0.003429
362.6	-0.003455
362.8	-0.003532
363.0	-0.003595
363.2	-0.003421
363.4	-0.002959
363.6	-0.002702
363.8	-0.002885
364.0	-0.002773
364.2	-0.002906
364.4	-0.003356
364.6	-0.003292
364.8	-0.003064
365.0	-0.003041
365.2	-0.003027
365.4	-0.002503
365.6	-0.002539
365.8	-0.002601
366.0	-0.002764
366.2	-0.002811
366.4	-0.003314
366.6	-0.003550
366.8	-0.003639
367.0	-0.003927
367.2	-0.003954
367.4	-0.003972
367.6	-0.003853
367.8	-0.003924
368.0	-0.003646
368.2	-0.003390
368.4	-0.003204
368.6	-0.003113
368.8	-0.002820
369.0	-0.002857
369.2	-0.002989
369.4	-0.003168
369.6	-0.003300
369.8	-0.003476
370.0	-0.003675
370.2	-0.003828
370.4	-0.003769
370.6	-0.003676
370.8	-0.003583
371.0	-0.003455
371.2	-0.003374
371.4	-0.003176
371.6	-0.003396
371.8	-0.003498
372.0	-0.003544
372.2	-0.003426
372.4	-0.003632
372.6	-0.003503
372.8	-0.003341
373.0	-0.003129
373.2	-0.003027
373.4	-0.002764
373.6	-0.002505
373.8	-0.002358
374.0	-0.002250
374.2	-0.002281
374.4	-0.002261
374.6	-0.002483
374.8	-0.002574
375.0	-0.002788
375.2	-0.002848
375.4	-0.002915
375.6	-0.002932
375.8	-0.002923
376.0	-0.003102
376.2	-0.003032
376.4	-0.003210
376.6	-0.003055
376.8	-0.003072
377.0	-0.002913
377.2	-0.003067
377.4	-0.002923
377.6	-0.003317
377.8	-0.003427
378.0	-0.003483
378.2	-0.003651
378.4	-0.003571
378.6	-0.003417
378.8	-0.003513
379.0	-0.003380
379.2	-0.003264
379.4	-0.003437
379.6	-0.003453
379.8	-0.003426
380.0	-0.003357
380.2	-0.003296
380.4	-0.003485
380.6	-0.003450
380.8	-0.003300
381.0	-0.003421
381.2	-0.003530
381.4	-0.003435
381.6	-0.003480
381.8	-0.003579
382.0	-0.003536
382.2	-0.003539
382.4	-0.003609
382.6	-0.003521
382.8	-0.003457
383.0	-0.003363
383.2	-0.003029
383.4	-0.002798
383.6	-0.002515
383.8	-0.002391
384.0	-0.002371
384.2	-0.002503
384.4	-0.002567
384.6	-0.002828
384.8	-0.003316
385.0	-0.003685
385.2	-0.004129
385.4	-0.004315
385.6	-0.004508
385.8	-0.004297
386.0	-0.003898
386.2	-0.003422
386.4	-0.003072
386.6	-0.002606
386.8	-0.002283
387.0	-0.002137
387.2	-0.001893
387.4	-0.001936
387.6	-0.002106
387.8	-0.002509
388.0	-0.003042
388.2	-0.003789
388.4	-0.004163
388.6	-0.004284
388.8	-0.004225
389.0	-0.003945
389.2	-0.003664
389.4	-0.003183
389.6	-0.002924
389.8	-0.002640
390.0	-0.002412
390.2	-0.002355
390.4	-0.002384
390.6	-0.002240
390.8	-0.002283
391.0	-0.002749
391.2	-0.002898
391.4	-0.003294
391.6	-0.003885
391.8	-0.004156
392.0	-0.003997
392.2	-0.003859
392.4	-0.003367
392.6	-0.003091
392.8	-0.002805
393.0	-0.002344
393.2	-0.001892
393.4	-0.001844
393.6	-0.001472
393.8	-0.001264
394.0	-0.001256
394.2	-0.001468
394.4	-0.001677
394.6	-0.002320
394.8	-0.002877
395.0	-0.003527
395.2	-0.003908
395.4	-0.004160
395.6	-0.003850
[truncated: 12,419 more rows]
