# Supplementary material for: Peptide-based NTA(Ni)-nanodiscs for studying membrane enhanced FGFR1 kinase activities
Source: PeerJ. 2019 Jul 23;7:e7234. doi: 10.7717/peerj.7234 (PMC6659669; doi:10.7717/peerj.7234)
Supplement: Supplemental Information 12 — Raw data exported from FPLC for data analyses for Fig. 2A; Figs. S1 and S4B. [file peerj-07-7234-s012.zip › FPLC raw data figure 2A S1 S4B/Figure 2A raw data/FPLC 1-3 raw data.TXT]

Run Name	20190305 150 100
Run Date	03:51:37 PM 03-05-19
Method Name	Method 2.7
Export Format Version	1.00
Method ID	1471
Points/Second	5.00
Number of Records	14396
Offset from Run Start Time	00:00:00
Run End Time	00:48:00
Time	Second
UV	AU
Trace 2	<Not Selected>
Gradient Pump	<Not Selected>
Trace 3	<Not Available>
Trace 4	<Not Available>
Trace 5	<Not Available>
Trace 6	<Not Available>
GP Pressure	<Not Selected>
Volume	<Not Selected>
Fraction	<Not Available>
Time	UV
0.0	0.000376
0.2	0.000288
0.4	-0.000004
0.6	-0.000569
0.8	-0.001564
1.0	-0.002101
1.2	-0.002542
1.4	-0.002791
1.6	-0.002937
1.8	-0.002525
2.0	-0.001892
2.2	-0.001680
2.4	-0.001296
2.6	-0.000885
2.8	-0.000809
3.0	-0.000996
3.2	-0.000804
3.4	-0.000992
3.6	-0.001467
3.8	-0.002019
4.0	-0.002586
4.2	-0.003138
4.4	-0.003387
4.6	-0.003183
4.8	-0.002768
5.0	-0.002045
5.2	-0.001657
5.4	-0.000938
5.6	-0.000503
5.8	0.000291
6.0	0.000751
6.2	0.001864
6.4	0.002971
6.6	0.005121
6.8	0.007068
7.0	0.009810
7.2	0.012889
7.4	0.016046
7.6	0.019516
7.8	0.024023
8.0	0.028815
8.2	0.034075
8.4	0.039840
8.6	0.045185
8.8	0.049626
9.0	0.053568
9.2	0.056495
9.4	0.058700
9.6	0.060125
9.8	0.061514
10.0	0.062340
10.2	0.062604
10.4	0.062763
10.6	0.062768
10.8	0.062327
11.0	0.061963
11.2	0.061769
11.4	0.061499
11.6	0.061709
11.8	0.061466
12.0	0.061113
12.2	0.061159
12.4	0.060450
12.6	0.059471
12.8	0.058645
13.0	0.057846
13.2	0.056892
13.4	0.056228
13.6	0.054899
13.8	0.053825
14.0	0.052252
14.2	0.050581
14.4	0.048941
14.6	0.047788
14.8	0.047126
15.0	0.046875
15.2	0.046799
15.4	0.046640
15.6	0.046394
15.8	0.046002
16.0	0.045561
16.2	0.044875
16.4	0.044253
16.6	0.043835
16.8	0.042833
17.0	0.041963
17.2	0.040786
17.4	0.039743
17.6	0.038740
17.8	0.037729
18.0	0.037160
18.2	0.037073
18.4	0.037208
18.6	0.037004
18.8	0.037506
19.0	0.037185
19.2	0.036974
19.4	0.036321
19.6	0.035720
19.8	0.035196
20.0	0.034737
20.2	0.033701
20.4	0.032805
20.6	0.032036
20.8	0.030779
21.0	0.029646
21.2	0.029241
21.4	0.028865
21.6	0.028581
21.8	0.028698
22.0	0.028871
22.2	0.028869
22.4	0.028626
22.6	0.028485
22.8	0.028282
23.0	0.027997
23.2	0.027698
23.4	0.027554
23.6	0.027081
23.8	0.026009
24.0	0.025085
24.2	0.024046
24.4	0.022968
24.6	0.022731
24.8	0.022750
25.0	0.022553
25.2	0.022647
25.4	0.023231
25.6	0.022945
25.8	0.023011
26.0	0.022903
26.2	0.022669
26.4	0.022411
26.6	0.022182
26.8	0.021662
27.0	0.021171
27.2	0.020410
27.4	0.019499
27.6	0.018771
27.8	0.018182
28.0	0.018161
28.2	0.018272
28.4	0.018366
28.6	0.018775
28.8	0.018831
29.0	0.018765
29.2	0.018712
29.4	0.018633
29.6	0.018476
29.8	0.018553
30.0	0.018287
30.2	0.018114
30.4	0.017329
30.6	0.016249
30.8	0.015278
31.0	0.014371
31.2	0.014003
31.4	0.014310
31.6	0.014776
31.8	0.015286
32.0	0.016009
32.2	0.016148
32.4	0.015958
32.6	0.015812
32.8	0.015687
33.0	0.015386
33.2	0.015057
33.4	0.014817
33.6	0.014616
33.8	0.013855
34.0	0.013230
34.2	0.012653
34.4	0.011910
34.6	0.011265
34.8	0.011387
35.0	0.011654
35.2	0.012181
35.4	0.012783
35.6	0.013240
35.8	0.013411
36.0	0.013305
36.2	0.013122
36.4	0.013289
36.6	0.013142
36.8	0.012930
37.0	0.012899
37.2	0.012285
37.4	0.011408
37.6	0.010535
37.8	0.010027
38.0	0.009873
38.2	0.010075
38.4	0.010375
38.6	0.011126
38.8	0.011440
39.0	0.011524
39.2	0.011745
39.4	0.011934
39.6	0.011772
39.8	0.011884
40.0	0.011854
40.2	0.011102
40.4	0.010400
40.6	0.009527
40.8	0.008671
41.0	0.007958
41.2	0.008029
41.4	0.008206
41.6	0.008718
41.8	0.009147
42.0	0.009442
42.2	0.009549
42.4	0.009584
42.6	0.009725
42.8	0.009873
43.0	0.009849
43.2	0.010015
43.4	0.009965
43.6	0.009573
43.8	0.008716
44.0	0.008119
44.2	0.007446
44.4	0.007068
44.6	0.006920
44.8	0.007285
45.0	0.007789
45.2	0.008475
45.4	0.008863
45.6	0.009152
45.8	0.009343
46.0	0.009251
46.2	0.009193
46.4	0.009226
46.6	0.009132
46.8	0.008869
47.0	0.008515
47.2	0.007850
47.4	0.006806
47.6	0.006352
47.8	0.006002
48.0	0.006109
48.2	0.006340
48.4	0.006991
48.6	0.007139
48.8	0.007393
49.0	0.007287
49.2	0.007220
49.4	0.007047
49.6	0.007070
49.8	0.006992
50.0	0.006880
50.2	0.006351
50.4	0.005941
50.6	0.005481
50.8	0.004814
51.0	0.004499
51.2	0.004768
51.4	0.004973
51.6	0.005500
51.8	0.005953
52.0	0.006139
52.2	0.006500
52.4	0.006754
52.6	0.006614
52.8	0.007042
53.0	0.007385
53.2	0.007016
53.4	0.006977
53.6	0.006678
53.8	0.005855
54.0	0.005240
54.2	0.004785
54.4	0.004244
54.6	0.004135
54.8	0.004118
55.0	0.004530
55.2	0.005238
55.4	0.005569
55.6	0.005799
55.8	0.006090
56.0	0.005854
56.2	0.005824
56.4	0.006129
56.6	0.006152
56.8	0.006011
57.0	0.005845
57.2	0.005063
57.4	0.004219
57.6	0.003551
57.8	0.003327
58.0	0.003529
58.2	0.003986
58.4	0.004446
58.6	0.004857
58.8	0.005316
59.0	0.005376
59.2	0.005428
59.4	0.005533
59.6	0.005498
59.8	0.005227
60.0	0.004972
60.2	0.004564
60.4	0.004205
60.6	0.003484
60.8	0.002981
61.0	0.002763
61.2	0.002549
61.4	0.002379
61.6	0.003164
61.8	0.003640
62.0	0.003984
62.2	0.004643
62.4	0.004667
62.6	0.004668
62.8	0.004591
63.0	0.004756
63.2	0.004639
63.4	0.004776
63.6	0.004168
63.8	0.003957
64.0	0.003177
64.2	0.002810
64.4	0.002557
64.6	0.002678
64.8	0.002926
65.0	0.003326
65.2	0.003403
65.4	0.003545
65.6	0.004018
65.8	0.004057
66.0	0.004095
66.2	0.004070
66.4	0.004208
66.6	0.003980
66.8	0.003876
67.0	0.003515
67.2	0.002971
67.4	0.002375
67.6	0.001972
67.8	0.001783
68.0	0.002030
68.2	0.002724
68.4	0.003314
68.6	0.003601
68.8	0.003772
69.0	0.004042
69.2	0.004041
69.4	0.003953
69.6	0.004226
69.8	0.004161
70.0	0.004041
70.2	0.003883
70.4	0.003352
70.6	0.002524
70.8	0.002049
71.0	0.001520
71.2	0.001276
71.4	0.001613
71.6	0.002189
71.8	0.002732
72.0	0.003313
72.2	0.003730
72.4	0.003926
72.6	0.004068
72.8	0.004310
73.0	0.004210
73.2	0.004027
73.4	0.003583
73.6	0.002832
73.8	0.001976
74.0	0.001332
74.2	0.000569
74.4	0.000176
74.6	0.000452
74.8	0.000837
75.0	0.001556
75.2	0.002103
75.4	0.002713
75.6	0.002996
75.8	0.003350
76.0	0.003038
76.2	0.002984
76.4	0.003238
76.6	0.003174
76.8	0.002634
77.0	0.002060
77.2	0.001860
77.4	0.000888
77.6	0.000471
77.8	0.000415
78.0	0.000801
78.2	0.001026
78.4	0.001545
78.6	0.002010
78.8	0.002546
79.0	0.002855
79.2	0.003051
79.4	0.003090
79.6	0.003132
79.8	0.003091
80.0	0.002956
80.2	0.002509
80.4	0.002291
80.6	0.001848
80.8	0.001202
81.0	0.000799
81.2	0.000884
81.4	0.001010
81.6	0.001399
81.8	0.001911
82.0	0.002206
82.2	0.002553
82.4	0.002715
82.6	0.002754
82.8	0.002624
83.0	0.002915
83.2	0.002797
83.4	0.002645
83.6	0.002473
83.8	0.002055
84.0	0.001003
84.2	0.000648
84.4	0.000415
84.6	0.000179
84.8	0.000512
85.0	0.001416
85.2	0.002010
85.4	0.002333
85.6	0.002739
85.8	0.002813
86.0	0.002687
86.2	0.002736
86.4	0.002834
86.6	0.002663
86.8	0.002248
87.0	0.001819
87.2	0.000974
87.4	0.000065
87.6	-0.000362
87.8	-0.000079
88.0	0.000113
88.2	0.000584
88.4	0.001307
88.6	0.001989
88.8	0.002356
89.0	0.002562
89.2	0.002839
89.4	0.002883
89.6	0.002724
89.8	0.002657
90.0	0.002365
90.2	0.001811
90.4	0.001177
90.6	0.000262
90.8	-0.000765
91.0	-0.001220
91.2	-0.001107
91.4	-0.000618
91.6	0.000148
91.8	0.001012
92.0	0.001683
92.2	0.001868
92.4	0.001622
92.6	0.001753
92.8	0.001693
93.0	0.001859
93.2	0.001880
93.4	0.001704
93.6	0.001202
93.8	0.000581
94.0	-0.000114
94.2	-0.000686
94.4	-0.000815
94.6	-0.000397
94.8	0.000213
95.0	0.000810
95.2	0.001396
95.4	0.001992
95.6	0.001826
95.8	0.001855
96.0	0.001704
96.2	0.001658
96.4	0.001526
96.6	0.001560
96.8	0.001459
97.0	0.000954
97.2	0.000763
97.4	0.000088
97.6	-0.000729
97.8	-0.001094
98.0	-0.000814
98.2	-0.000859
98.4	-0.000245
98.6	0.000433
98.8	0.000911
99.0	0.001357
99.2	0.001623
99.4	0.001893
99.6	0.002276
99.8	0.002087
100.0	0.001543
100.2	0.001073
100.4	0.000278
100.6	-0.000603
100.8	-0.001060
101.0	-0.001447
101.2	-0.001481
101.4	-0.001123
101.6	-0.000905
101.8	-0.000398
102.0	0.000210
102.2	0.000645
102.4	0.000620
102.6	0.000775
102.8	0.000691
103.0	0.000539
103.2	0.000541
103.4	0.000450
103.6	0.000230
103.8	-0.000194
104.0	-0.000493
104.2	-0.000916
104.4	-0.000912
104.6	-0.000684
104.8	-0.000145
105.0	0.000343
105.2	0.000717
105.4	0.001068
105.6	0.001224
105.8	0.001264
106.0	0.001146
106.2	0.001373
106.4	0.001266
106.6	0.001477
106.8	0.000895
107.0	0.000579
107.2	-0.000246
107.4	-0.000727
107.6	-0.001537
107.8	-0.001403
108.0	-0.001176
108.2	-0.000378
108.4	0.000006
108.6	0.000512
108.8	0.001195
109.0	0.001384
109.2	0.001263
109.4	0.001225
109.6	0.001296
109.8	0.000893
110.0	0.000829
110.2	0.000328
110.4	0.000084
110.6	-0.000566
110.8	-0.000712
111.0	-0.000892
111.2	-0.000523
111.4	-0.000314
111.6	0.000151
111.8	0.000314
112.0	0.000523
112.2	0.000525
112.4	0.000797
112.6	0.000994
112.8	0.001047
113.0	0.001017
113.2	0.000748
113.4	0.000585
113.6	0.000386
113.8	-0.000128
114.0	-0.000637
114.2	-0.000955
114.4	-0.001015
114.6	-0.000855
114.8	-0.000231
115.0	0.000612
115.2	0.001223
115.4	0.001429
115.6	0.001539
115.8	0.001723
116.0	0.001234
116.2	0.001205
116.4	0.001018
116.6	0.000918
116.8	0.000303
117.0	0.000244
117.2	-0.000065
117.4	-0.000427
117.6	-0.000863
117.8	-0.000828
118.0	-0.000480
118.2	-0.000037
118.4	0.000445
118.6	0.000928
118.8	0.001022
119.0	0.000936
119.2	0.000691
119.4	0.000696
119.6	0.000512
119.8	0.000684
120.0	0.000631
120.2	0.000424
120.4	0.000037
120.6	-0.000484
120.8	-0.001226
121.0	-0.001734
121.2	-0.001478
121.4	-0.001251
121.6	-0.000783
121.8	-0.000096
122.0	0.000492
122.2	0.000447
122.4	0.000848
122.6	0.000849
122.8	0.000838
123.0	0.000803
123.2	0.000618
123.4	0.000008
123.6	-0.000302
123.8	-0.000553
124.0	-0.001094
124.2	-0.001162
124.4	-0.001239
124.6	-0.001057
124.8	-0.000602
125.0	-0.000211
125.2	0.000148
125.4	0.000660
125.6	0.000609
125.8	0.000593
126.0	0.000706
126.2	0.001001
126.4	0.000757
126.6	0.001011
126.8	0.000611
127.0	0.000135
127.2	-0.000568
127.4	-0.000960
127.6	-0.001112
127.8	-0.001036
128.0	-0.000686
128.2	-0.000281
128.4	0.000210
128.6	0.000451
128.8	0.000674
129.0	0.000748
129.2	0.000746
129.4	0.000948
129.6	0.000935
129.8	0.000887
130.0	0.000741
130.2	0.000269
130.4	-0.000355
130.6	-0.001097
130.8	-0.001543
131.0	-0.001937
131.2	-0.001653
131.4	-0.001266
131.6	-0.000481
131.8	0.000032
132.0	0.000490
132.2	0.000720
132.4	0.000829
132.6	0.000745
132.8	0.001016
133.0	0.001069
133.2	0.000823
133.4	0.000447
133.6	-0.000258
133.8	-0.000882
134.0	-0.001481
134.2	-0.001689
134.4	-0.001619
134.6	-0.001020
134.8	-0.000811
135.0	-0.000407
135.2	0.000089
135.4	0.000352
135.6	0.000552
135.8	0.000847
136.0	0.001255
136.2	0.001386
136.4	0.001295
136.6	0.000905
136.8	0.000535
137.0	-0.000390
137.2	-0.001116
137.4	-0.001569
137.6	-0.001694
137.8	-0.001696
138.0	-0.001008
138.2	-0.000453
138.4	-0.000285
138.6	-0.000078
138.8	0.000076
139.0	0.000104
139.2	0.000299
139.4	0.000763
139.6	0.001053
139.8	0.001196
140.0	0.000921
140.2	0.000482
140.4	-0.000171
140.6	-0.000956
140.8	-0.001497
141.0	-0.001841
141.2	-0.001727
141.4	-0.001429
141.6	-0.000581
141.8	-0.000192
142.0	0.000251
142.2	0.000520
142.4	0.000754
142.6	0.000499
142.8	0.000656
143.0	0.000638
143.2	0.000475
143.4	0.000055
143.6	-0.000379
143.8	-0.000887
144.0	-0.001306
144.2	-0.001740
144.4	-0.001657
144.6	-0.001314
144.8	-0.000864
145.0	-0.000397
145.2	0.000153
145.4	0.000175
145.6	0.000305
145.8	0.000358
146.0	0.000533
146.2	0.000685
146.4	0.000747
146.6	0.000597
146.8	0.000348
147.0	-0.000399
147.2	-0.001076
147.4	-0.001245
147.6	-0.001340
147.8	-0.001375
148.0	-0.001079
148.2	-0.000867
148.4	-0.000378
148.6	-0.000121
148.8	0.000228
149.0	0.000506
149.2	0.000846
149.4	0.000420
149.6	0.000599
149.8	0.000285
150.0	-0.000155
150.2	-0.000784
150.4	-0.001082
150.6	-0.001850
150.8	-0.002182
151.0	-0.002319
151.2	-0.002220
151.4	-0.001766
151.6	-0.001190
151.8	-0.000548
152.0	-0.000023
152.2	0.000507
152.4	0.000462
152.6	0.000349
152.8	0.000156
153.0	0.000086
153.2	-0.000489
153.4	-0.000556
153.6	-0.000948
153.8	-0.001414
154.0	-0.001824
154.2	-0.001935
154.4	-0.001980
154.6	-0.001571
154.8	-0.000926
155.0	-0.000410
155.2	0.000073
155.4	0.000331
155.6	0.000568
155.8	0.000594
156.0	0.000593
156.2	0.000660
156.4	0.000583
156.6	0.000290
156.8	-0.000058
157.0	-0.000682
157.2	-0.001277
157.4	-0.001643
157.6	-0.001663
157.8	-0.001509
158.0	-0.001049
158.2	-0.000607
158.4	-0.000163
158.6	-0.000313
158.8	-0.000125
159.0	-0.000072
159.2	0.000212
159.4	-0.000049
159.6	0.000552
159.8	0.000127
160.0	-0.000214
160.2	-0.000923
160.4	-0.001240
160.6	-0.002270
160.8	-0.002300
161.0	-0.002341
161.2	-0.002035
161.4	-0.001478
161.6	-0.000638
161.8	-0.000137
162.0	0.000391
162.2	0.000453
162.4	0.000620
162.6	0.000354
162.8	0.000421
163.0	0.000103
163.2	0.000225
163.4	-0.000075
163.6	-0.000212
163.8	-0.000878
164.0	-0.001066
164.2	-0.001569
164.4	-0.001544
164.6	-0.001357
164.8	-0.001036
165.0	-0.000606
165.2	0.000012
165.4	0.000407
165.6	0.000628
165.8	0.000910
166.0	0.001010
166.2	0.000793
166.4	0.000512
166.6	0.000235
166.8	-0.000455
167.0	-0.001115
167.2	-0.001649
167.4	-0.002368
167.6	-0.002734
167.8	-0.002571
168.0	-0.002137
168.2	-0.001512
168.4	-0.000974
168.6	-0.000423
168.8	-0.000090
169.0	-0.000335
169.2	-0.000363
169.4	-0.000324
169.6	-0.000330
169.8	-0.000301
170.0	-0.000131
170.2	-0.000495
170.4	-0.000891
170.6	-0.001209
170.8	-0.001574
171.0	-0.001746
171.2	-0.001375
171.4	-0.000782
171.6	-0.000441
171.8	-0.000007
172.0	0.000264
172.2	0.000234
172.4	0.000054
172.6	-0.000138
172.8	-0.000157
173.0	-0.000208
173.2	-0.000422
173.4	-0.000751
173.6	-0.000913
173.8	-0.001699
174.0	-0.002336
174.2	-0.002472
174.4	-0.002322
174.6	-0.002087
174.8	-0.001449
175.0	-0.000864
175.2	-0.000388
175.4	-0.000179
175.6	-0.000133
175.8	-0.000064
176.0	-0.000166
176.2	-0.000145
176.4	-0.000489
176.6	-0.000479
176.8	-0.000933
177.0	-0.001519
177.2	-0.002028
177.4	-0.002312
177.6	-0.002558
177.8	-0.002347
178.0	-0.001541
178.2	-0.001067
178.4	-0.000541
178.6	-0.000258
178.8	-0.000168
179.0	-0.000258
179.2	-0.000364
179.4	-0.000227
179.6	-0.000366
179.8	-0.000641
180.0	-0.001093
180.2	-0.001477
180.4	-0.002252
180.6	-0.002708
180.8	-0.003009
181.0	-0.002953
181.2	-0.002728
181.4	-0.002176
181.6	-0.001702
181.8	-0.001107
182.0	-0.000594
182.2	-0.000297
182.4	-0.000127
182.6	0.000012
182.8	0.000334
183.0	0.000008
183.2	-0.000206
183.4	-0.000468
183.6	-0.000860
183.8	-0.001815
184.0	-0.002009
184.2	-0.002058
184.4	-0.001770
184.6	-0.001368
184.8	-0.000486
185.0	-0.000147
185.2	0.000093
185.4	0.000286
185.6	0.000360
185.8	0.000254
186.0	0.000164
186.2	0.000227
186.4	-0.000087
186.6	-0.000205
186.8	-0.000812
187.0	-0.000935
187.2	-0.001452
187.4	-0.001921
187.6	-0.002115
187.8	-0.001953
188.0	-0.001495
188.2	-0.001138
188.4	-0.000672
188.6	-0.000405
188.8	0.000034
189.0	-0.000184
189.2	-0.000121
189.4	0.000080
189.6	-0.000097
189.8	-0.000643
190.0	-0.001171
190.2	-0.001536
190.4	-0.002267
190.6	-0.002708
190.8	-0.002765
191.0	-0.002534
191.2	-0.002414
191.4	-0.002050
191.6	-0.001612
191.8	-0.000987
192.0	-0.000727
192.2	-0.000533
192.4	-0.000047
192.6	-0.000143
192.8	-0.000088
193.0	-0.000173
193.2	-0.000211
193.4	-0.001207
193.6	-0.001577
193.8	-0.002272
194.0	-0.002740
194.2	-0.002975
194.4	-0.002714
194.6	-0.002387
194.8	-0.001976
195.0	-0.001258
195.2	-0.001190
195.4	-0.000462
195.6	-0.000111
195.8	-0.000235
196.0	-0.000316
196.2	0.000084
196.4	-0.000730
196.6	-0.001193
196.8	-0.001537
197.0	-0.002443
197.2	-0.003487
197.4	-0.003359
197.6	-0.003161
197.8	-0.002985
198.0	-0.002471
198.2	-0.001762
198.4	-0.001440
198.6	-0.001216
198.8	-0.000795
199.0	-0.000477
199.2	-0.000179
199.4	-0.000044
199.6	-0.000036
199.8	-0.000280
200.0	-0.000756
200.2	-0.001202
200.4	-0.001859
200.6	-0.002394
200.8	-0.002610
201.0	-0.002531
201.2	-0.002416
201.4	-0.001860
201.6	-0.001443
201.8	-0.000927
202.0	-0.000632
202.2	-0.000789
202.4	-0.000695
202.6	-0.000525
202.8	-0.000505
203.0	-0.000393
203.2	-0.000240
203.4	-0.000851
203.6	-0.001320
203.8	-0.001965
204.0	-0.002736
204.2	-0.002868
204.4	-0.002563
204.6	-0.002234
204.8	-0.001920
205.0	-0.001001
205.2	-0.000687
205.4	-0.000500
205.6	-0.000388
205.8	-0.000341
206.0	-0.000434
206.2	-0.000246
206.4	-0.000029
206.6	-0.000289
206.8	-0.000404
207.0	-0.001060
207.2	-0.001767
207.4	-0.002259
207.6	-0.002221
207.8	-0.002179
208.0	-0.001636
208.2	-0.001073
208.4	-0.000723
208.6	-0.000601
208.8	-0.000418
209.0	-0.000421
209.2	-0.000438
209.4	-0.000313
209.6	-0.000343
209.8	-0.000238
210.0	-0.000442
210.2	-0.001083
210.4	-0.001719
210.6	-0.002322
210.8	-0.002680
211.0	-0.002677
211.2	-0.002158
211.4	-0.001441
211.6	-0.000879
211.8	-0.000461
212.0	-0.000221
212.2	-0.000298
212.4	-0.000492
212.6	-0.000513
212.8	-0.000412
213.0	-0.000465
213.2	-0.000281
213.4	-0.000816
213.6	-0.001164
213.8	-0.001728
214.0	-0.002256
214.2	-0.002487
214.4	-0.001895
214.6	-0.001358
214.8	-0.000829
215.0	-0.000048
215.2	0.000389
215.4	0.000305
215.6	0.000276
215.8	0.000098
216.0	-0.000100
216.2	-0.000021
216.4	-0.000094
216.6	-0.000347
216.8	-0.000634
217.0	-0.000992
217.2	-0.001827
217.4	-0.002232
217.6	-0.002541
217.8	-0.002492
218.0	-0.002247
218.2	-0.001535
218.4	-0.001167
218.6	-0.000895
218.8	-0.000614
219.0	-0.000418
219.2	-0.000519
219.4	-0.000491
219.6	-0.000400
219.8	-0.000570
220.0	-0.000990
220.2	-0.001341
220.4	-0.001735
220.6	-0.001989
220.8	-0.002090
221.0	-0.002033
221.2	-0.001653
221.4	-0.001048
221.6	-0.000427
221.8	0.000027
222.0	0.000044
222.2	0.000071
222.4	-0.000412
222.6	-0.000656
222.8	-0.000704
223.0	-0.000743
223.2	-0.001066
223.4	-0.001260
223.6	-0.001854
223.8	-0.002306
224.0	-0.002288
224.2	-0.002408
224.4	-0.002127
224.6	-0.001704
224.8	-0.001717
225.0	-0.001382
225.2	-0.001053
225.4	-0.000978
225.6	-0.000808
225.8	-0.000185
226.0	-0.000211
226.2	-0.000409
226.4	-0.000214
226.6	-0.000496
226.8	-0.001269
227.0	-0.002119
227.2	-0.002458
227.4	-0.002829
227.6	-0.002881
227.8	-0.002424
228.0	-0.001428
228.2	-0.000986
228.4	-0.000509
228.6	-0.000240
228.8	-0.000199
229.0	-0.000422
229.2	-0.000120
229.4	0.000008
229.6	0.000111
229.8	0.000001
230.0	-0.000239
230.2	-0.000978
230.4	-0.001718
230.6	-0.002165
230.8	-0.002503
231.0	-0.002400
231.2	-0.002217
231.4	-0.001830
231.6	-0.001332
231.8	-0.000826
232.0	-0.000564
232.2	-0.000058
232.4	-0.000055
232.6	-0.000063
232.8	0.000024
233.0	-0.000279
233.2	-0.000920
233.4	-0.001287
233.6	-0.001782
233.8	-0.002604
234.0	-0.002769
234.2	-0.002590
234.4	-0.002231
234.6	-0.001850
234.8	-0.001560
235.0	-0.001429
235.2	-0.001012
235.4	-0.001059
235.6	-0.000750
235.8	-0.000542
236.0	-0.000080
236.2	-0.000010
236.4	-0.000233
236.6	-0.000886
236.8	-0.001092
237.0	-0.001790
237.2	-0.002851
237.4	-0.002933
237.6	-0.003142
237.8	-0.002872
238.0	-0.002496
238.2	-0.001729
238.4	-0.001143
238.6	-0.000630
238.8	-0.000606
239.0	-0.000771
239.2	-0.000686
239.4	-0.000529
239.6	-0.000298
239.8	-0.000591
240.0	-0.000848
240.2	-0.001373
240.4	-0.002522
240.6	-0.003268
240.8	-0.003387
241.0	-0.003058
241.2	-0.002568
241.4	-0.001832
241.6	-0.001191
241.8	-0.000554
242.0	-0.000553
242.2	-0.000496
242.4	-0.000595
242.6	-0.000832
242.8	-0.001053
243.0	-0.000872
243.2	-0.001105
243.4	-0.001394
243.6	-0.001986
243.8	-0.002690
244.0	-0.003308
244.2	-0.003283
244.4	-0.003226
244.6	-0.002664
244.8	-0.002026
245.0	-0.001433
245.2	-0.001074
245.4	-0.000611
245.6	-0.000435
245.8	-0.000451
246.0	-0.000592
246.2	-0.000662
246.4	-0.001080
246.6	-0.001507
246.8	-0.001732
247.0	-0.002053
247.2	-0.002569
247.4	-0.002724
247.6	-0.002643
247.8	-0.002631
248.0	-0.002461
248.2	-0.002058
248.4	-0.001682
248.6	-0.001218
248.8	-0.000711
249.0	-0.000573
249.2	-0.000370
249.4	-0.000162
249.6	-0.000478
249.8	-0.001095
250.0	-0.001351
250.2	-0.001836
250.4	-0.002511
250.6	-0.002941
250.8	-0.002689
251.0	-0.002448
251.2	-0.002182
251.4	-0.001775
251.6	-0.001035
251.8	-0.000732
252.0	-0.000348
252.2	-0.000271
252.4	-0.000279
252.6	-0.000171
252.8	-0.000149
253.0	-0.000286
253.2	-0.000517
253.4	-0.000827
253.6	-0.001495
253.8	-0.002099
254.0	-0.002785
254.2	-0.002936
254.4	-0.002883
254.6	-0.002621
254.8	-0.002355
255.0	-0.001696
255.2	-0.001204
255.4	-0.001097
255.6	-0.000993
255.8	-0.000890
256.0	-0.000797
256.2	-0.000951
256.4	-0.000907
256.6	-0.001168
256.8	-0.001754
257.0	-0.002573
257.2	-0.003156
257.4	-0.003326
257.6	-0.003069
257.8	-0.002527
258.0	-0.002037
258.2	-0.001331
258.4	-0.001084
258.6	-0.000955
258.8	-0.000992
259.0	-0.000677
259.2	-0.000758
259.4	-0.000439
259.6	-0.000482
259.8	-0.000400
260.0	-0.001171
260.2	-0.001590
260.4	-0.002457
260.6	-0.003013
260.8	-0.003441
261.0	-0.002932
261.2	-0.002800
261.4	-0.002421
261.6	-0.001908
261.8	-0.001365
262.0	-0.001474
262.2	-0.001320
262.4	-0.001060
262.6	-0.000901
262.8	-0.000862
263.0	-0.000883
263.2	-0.000921
263.4	-0.001562
263.6	-0.002197
263.8	-0.002743
264.0	-0.003186
264.2	-0.003435
264.4	-0.002969
264.6	-0.002380
264.8	-0.002053
265.0	-0.001333
265.2	-0.000896
265.4	-0.000834
265.6	-0.000799
265.8	-0.000825
266.0	-0.000615
266.2	-0.000495
266.4	-0.000708
266.6	-0.000964
266.8	-0.001472
267.0	-0.002134
267.2	-0.002707
267.4	-0.002717
267.6	-0.003074
267.8	-0.002655
268.0	-0.002305
268.2	-0.002028
268.4	-0.001712
268.6	-0.001200
268.8	-0.001157
269.0	-0.001064
269.2	-0.001056
269.4	-0.000916
269.6	-0.001030
269.8	-0.001141
270.0	-0.001560
270.2	-0.002033
270.4	-0.002830
270.6	-0.003135
270.8	-0.003421
271.0	-0.003408
271.2	-0.003027
271.4	-0.002288
271.6	-0.002068
271.8	-0.001565
272.0	-0.001156
272.2	-0.000850
272.4	-0.001371
272.6	-0.000998
272.8	-0.001120
273.0	-0.001300
273.2	-0.001781
273.4	-0.001788
273.6	-0.002616
273.8	-0.003282
274.0	-0.003426
274.2	-0.003235
274.4	-0.003180
274.6	-0.002650
274.8	-0.001928
275.0	-0.001751
275.2	-0.001843
275.4	-0.001474
275.6	-0.001566
275.8	-0.001531
276.0	-0.001196
276.2	-0.000917
276.4	-0.001034
276.6	-0.001225
276.8	-0.001637
277.0	-0.002394
277.2	-0.002842
277.4	-0.003077
277.6	-0.003089
277.8	-0.002640
278.0	-0.002136
278.2	-0.001674
278.4	-0.001327
278.6	-0.000999
278.8	-0.000986
279.0	-0.001019
279.2	-0.001167
279.4	-0.000959
279.6	-0.000922
279.8	-0.001193
280.0	-0.001451
280.2	-0.001949
280.4	-0.002745
280.6	-0.003166
280.8	-0.003223
281.0	-0.003091
281.2	-0.002597
281.4	-0.001906
281.6	-0.001488
281.8	-0.001066
282.0	-0.000853
282.2	-0.000771
282.4	-0.000860
282.6	-0.000740
282.8	-0.000780
283.0	-0.000844
283.2	-0.001007
283.4	-0.001412
283.6	-0.002085
283.8	-0.002871
284.0	-0.003490
284.2	-0.003837
284.4	-0.003645
284.6	-0.003343
284.8	-0.002731
285.0	-0.002104
285.2	-0.001510
285.4	-0.001032
285.6	-0.000851
285.8	-0.000847
286.0	-0.000889
286.2	-0.000895
286.4	-0.001266
286.6	-0.001611
286.8	-0.002109
287.0	-0.002751
287.2	-0.003555
287.4	-0.003988
287.6	-0.004049
287.8	-0.003505
288.0	-0.003074
288.2	-0.002535
288.4	-0.001897
288.6	-0.001585
288.8	-0.001456
289.0	-0.001213
289.2	-0.001393
289.4	-0.001243
289.6	-0.001418
289.8	-0.001557
290.0	-0.001933
290.2	-0.002042
290.4	-0.002606
290.6	-0.003112
290.8	-0.003288
291.0	-0.003054
291.2	-0.002803
291.4	-0.002575
291.6	-0.001785
291.8	-0.001543
292.0	-0.001480
292.2	-0.001458
292.4	-0.001107
292.6	-0.001196
292.8	-0.000939
293.0	-0.000964
293.2	-0.001214
293.4	-0.001844
293.6	-0.002465
293.8	-0.003157
294.0	-0.003455
294.2	-0.003417
294.4	-0.003147
294.6	-0.002507
294.8	-0.002193
295.0	-0.001736
295.2	-0.001558
295.4	-0.001223
295.6	-0.001221
295.8	-0.000965
296.0	-0.000872
296.2	-0.000519
296.4	-0.000783
296.6	-0.001094
296.8	-0.001819
297.0	-0.002323
297.2	-0.003223
297.4	-0.003685
297.6	-0.003793
297.8	-0.003315
298.0	-0.003059
298.2	-0.002471
298.4	-0.001846
298.6	-0.001238
298.8	-0.001379
299.0	-0.001408
299.2	-0.001333
299.4	-0.001345
299.6	-0.001655
299.8	-0.001848
300.0	-0.002140
300.2	-0.002750
300.4	-0.003476
300.6	-0.003862
300.8	-0.003930
301.0	-0.003779
301.2	-0.003121
301.4	-0.002400
301.6	-0.001847
301.8	-0.001511
302.0	-0.000896
302.2	-0.001042
302.4	-0.001085
302.6	-0.001039
302.8	-0.000810
303.0	-0.001182
303.2	-0.001140
303.4	-0.001589
303.6	-0.002308
303.8	-0.002753
304.0	-0.003222
304.2	-0.003355
304.4	-0.003004
304.6	-0.002599
304.8	-0.002032
305.0	-0.001223
305.2	-0.000636
305.4	-0.000336
305.6	-0.000251
305.8	-0.000476
306.0	-0.000505
306.2	-0.000863
306.4	-0.001038
306.6	-0.001350
306.8	-0.001560
307.0	-0.002294
307.2	-0.002853
307.4	-0.002991
307.6	-0.003022
307.8	-0.002836
308.0	-0.002085
308.2	-0.001567
308.4	-0.001410
308.6	-0.001009
308.8	-0.000904
309.0	-0.001260
309.2	-0.001175
309.4	-0.001131
309.6	-0.001138
309.8	-0.001416
310.0	-0.001277
310.2	-0.001725
310.4	-0.002485
310.6	-0.002976
310.8	-0.003132
311.0	-0.003441
311.2	-0.003087
311.4	-0.002425
311.6	-0.002009
311.8	-0.001377
312.0	-0.001252
312.2	-0.001124
312.4	-0.000963
312.6	-0.000776
312.8	-0.000833
313.0	-0.000776
313.2	-0.000924
313.4	-0.001332
313.6	-0.001809
313.8	-0.002404
314.0	-0.002572
314.2	-0.002822
314.4	-0.002708
314.6	-0.002134
314.8	-0.001617
315.0	-0.001314
315.2	-0.000869
315.4	-0.000473
315.6	-0.000711
315.8	-0.000616
316.0	-0.000448
316.2	-0.000445
316.4	-0.000925
316.6	-0.001050
316.8	-0.001593
317.0	-0.001948
317.2	-0.002425
317.4	-0.002547
317.6	-0.002699
317.8	-0.002358
318.0	-0.002153
318.2	-0.001517
318.4	-0.001330
318.6	-0.001151
318.8	-0.001095
319.0	-0.001164
319.2	-0.001387
319.4	-0.001149
319.6	-0.000838
319.8	-0.001115
320.0	-0.001492
320.2	-0.001987
320.4	-0.002877
320.6	-0.003626
320.8	-0.003585
321.0	-0.003302
321.2	-0.002758
321.4	-0.001769
321.6	-0.001087
321.8	-0.000777
322.0	-0.000333
322.2	-0.000295
322.4	-0.000316
322.6	-0.000277
322.8	-0.000570
323.0	-0.001003
323.2	-0.001146
323.4	-0.001559
323.6	-0.002145
323.8	-0.002614
324.0	-0.003163
324.2	-0.003398
324.4	-0.003471
324.6	-0.003165
324.8	-0.002344
325.0	-0.001801
325.2	-0.001461
325.4	-0.001086
325.6	-0.000914
325.8	-0.001001
326.0	-0.000724
326.2	-0.000635
326.4	-0.000658
326.6	-0.001131
326.8	-0.001470
327.0	-0.002159
327.2	-0.002873
327.4	-0.003181
327.6	-0.002889
327.8	-0.002775
328.0	-0.002421
328.2	-0.001798
328.4	-0.001442
328.6	-0.001538
328.8	-0.001110
329.0	-0.000940
329.2	-0.000856
329.4	-0.000726
329.6	-0.000493
329.8	-0.000934
330.0	-0.001259
330.2	-0.001640
330.4	-0.002442
330.6	-0.002932
330.8	-0.003019
331.0	-0.003033
331.2	-0.002802
331.4	-0.002170
331.6	-0.001817
331.8	-0.001226
332.0	-0.001138
332.2	-0.001038
332.4	-0.001168
332.6	-0.001086
332.8	-0.001544
333.0	-0.001686
333.2	-0.002260
333.4	-0.002485
333.6	-0.003172
333.8	-0.003533
334.0	-0.003622
334.2	-0.003351
334.4	-0.003231
334.6	-0.002683
334.8	-0.002225
335.0	-0.001621
335.2	-0.001050
335.4	-0.000871
335.6	-0.000762
335.8	-0.000768
336.0	-0.001123
336.2	-0.001368
336.4	-0.001463
336.6	-0.001536
336.8	-0.001886
337.0	-0.002445
337.2	-0.003084
337.4	-0.003519
337.6	-0.003450
337.8	-0.003027
338.0	-0.002718
338.2	-0.002221
338.4	-0.001584
338.6	-0.001698
338.8	-0.001688
339.0	-0.001495
339.2	-0.001502
339.4	-0.001467
339.6	-0.001110
339.8	-0.001443
340.0	-0.001756
340.2	-0.002553
340.4	-0.003429
340.6	-0.004330
340.8	-0.004381
341.0	-0.004236
341.2	-0.003432
341.4	-0.002802
341.6	-0.002023
341.8	-0.001631
342.0	-0.001390
342.2	-0.001096
342.4	-0.001017
342.6	-0.001201
342.8	-0.001089
343.0	-0.001169
343.2	-0.001390
343.4	-0.001771
343.6	-0.002353
343.8	-0.003056
344.0	-0.003549
344.2	-0.003702
344.4	-0.003316
344.6	-0.002681
344.8	-0.002309
345.0	-0.001622
345.2	-0.001445
345.4	-0.001248
345.6	-0.001235
345.8	-0.001071
346.0	-0.001156
346.2	-0.000948
346.4	-0.001044
346.6	-0.001339
346.8	-0.001535
347.0	-0.002072
347.2	-0.002784
347.4	-0.003466
347.6	-0.003654
347.8	-0.003548
348.0	-0.003015
348.2	-0.002471
348.4	-0.001968
348.6	-0.001642
348.8	-0.001531
349.0	-0.001497
349.2	-0.001484
349.4	-0.001186
349.6	-0.001027
349.8	-0.001205
350.0	-0.001407
350.2	-0.001588
350.4	-0.002269
350.6	-0.002735
350.8	-0.002735
351.0	-0.002820
351.2	-0.002713
351.4	-0.002155
351.6	-0.001622
351.8	-0.001291
352.0	-0.000883
352.2	-0.000760
352.4	-0.000715
352.6	-0.000847
352.8	-0.000955
353.0	-0.000984
353.2	-0.001277
353.4	-0.001560
353.6	-0.001953
353.8	-0.002366
354.0	-0.002750
354.2	-0.002875
354.4	-0.002723
354.6	-0.002449
354.8	-0.001969
355.0	-0.001356
355.2	-0.001047
355.4	-0.000810
355.6	-0.000627
355.8	-0.000716
356.0	-0.001210
356.2	-0.001045
356.4	-0.001312
356.6	-0.001634
356.8	-0.001940
357.0	-0.002195
357.2	-0.002858
357.4	-0.003082
357.6	-0.002910
357.8	-0.002805
358.0	-0.002297
358.2	-0.001714
358.4	-0.001156
358.6	-0.000889
358.8	-0.000395
359.0	-0.000288
359.2	-0.000127
359.4	0.000019
359.6	0.000111
359.8	-0.000223
360.0	-0.000529
360.2	-0.000851
360.4	-0.001645
360.6	-0.002251
360.8	-0.002364
361.0	-0.002333
361.2	-0.002296
361.4	-0.001927
361.6	-0.001569
361.8	-0.001565
362.0	-0.001665
362.2	-0.001645
362.4	-0.001452
362.6	-0.001444
362.8	-0.000976
363.0	-0.000524
363.2	-0.000550
363.4	-0.000826
363.6	-0.001310
363.8	-0.002290
364.0	-0.003311
364.2	-0.003642
364.4	-0.003777
364.6	-0.003298
364.8	-0.002669
365.0	-0.001853
365.2	-0.001358
365.4	-0.000931
365.6	-0.000859
365.8	-0.000892
366.0	-0.000868
366.2	-0.000753
366.4	-0.000852
366.6	-0.001290
366.8	-0.001795
367.0	-0.002321
367.2	-0.003136
367.4	-0.003395
367.6	-0.003578
367.8	-0.003494
368.0	-0.002949
368.2	-0.002362
368.4	-0.001998
368.6	-0.001480
368.8	-0.001016
369.0	-0.001273
369.2	-0.001245
369.4	-0.001218
369.6	-0.000970
369.8	-0.001042
370.0	-0.001229
370.2	-0.001355
370.4	-0.002181
370.6	-0.002988
370.8	-0.003477
371.0	-0.003342
371.2	-0.003463
371.4	-0.002747
371.6	-0.002143
371.8	-0.001411
372.0	-0.001198
372.2	-0.000775
372.4	-0.000633
372.6	-0.000629
372.8	-0.000660
373.0	-0.000457
373.2	-0.000704
373.4	-0.001237
373.6	-0.001486
373.8	-0.002046
374.0	-0.002464
374.2	-0.002846
374.4	-0.002591
374.6	-0.002359
374.8	-0.001955
375.0	-0.001564
375.2	-0.001188
375.4	-0.000972
375.6	-0.000839
375.8	-0.000713
376.0	-0.000735
376.2	-0.000533
376.4	-0.000464
376.6	-0.000581
376.8	-0.000876
377.0	-0.001508
377.2	-0.001956
377.4	-0.002137
377.6	-0.002187
377.8	-0.001889
378.0	-0.001227
378.2	-0.000611
378.4	-0.000477
378.6	-0.000142
378.8	-0.000292
379.0	-0.000446
379.2	-0.000708
379.4	-0.000815
379.6	-0.000931
379.8	-0.000824
380.0	-0.000985
380.2	-0.001418
380.4	-0.001958
380.6	-0.002696
380.8	-0.002960
381.0	-0.002941
381.2	-0.002728
381.4	-0.002310
381.6	-0.001641
381.8	-0.001470
382.0	-0.001451
382.2	-0.001031
382.4	-0.000947
382.6	-0.001200
382.8	-0.001035
383.0	-0.000877
383.2	-0.001192
383.4	-0.001521
383.6	-0.001533
383.8	-0.002301
384.0	-0.003002
384.2	-0.003323
384.4	-0.003468
384.6	-0.003293
384.8	-0.002889
385.0	-0.002058
385.2	-0.001737
385.4	-0.001326
385.6	-0.001339
385.8	-0.001066
386.0	-0.001220
386.2	-0.000955
386.4	-0.000798
386.6	-0.000856
386.8	-0.001055
387.0	-0.001417
387.2	-0.002112
387.4	-0.002968
387.6	-0.003541
387.8	-0.003858
388.0	-0.003736
388.2	-0.003180
388.4	-0.002300
388.6	-0.001420
388.8	-0.001145
389.0	-0.000719
389.2	-0.000852
389.4	-0.001111
389.6	-0.001138
389.8	-0.001122
390.0	-0.001336
390.2	-0.001530
390.4	-0.002015
390.6	-0.002725
390.8	-0.003142
391.0	-0.003443
391.2	-0.003359
391.4	-0.002932
391.6	-0.002455
391.8	-0.001803
392.0	-0.001328
392.2	-0.001167
392.4	-0.001001
392.6	-0.000883
392.8	-0.000889
393.0	-0.000871
393.2	-0.000916
393.4	-0.001095
393.6	-0.001551
393.8	-0.002279
394.0	-0.002901
394.2	-0.003235
394.4	-0.003331
394.6	-0.003110
394.8	-0.002543
395.0	-0.002070
395.2	-0.001607
395.4	-0.001453
395.6	-0.001326
[truncated: 12,418 more rows]
