# Supplementary material for: Peptide-based NTA(Ni)-nanodiscs for studying membrane enhanced FGFR1 kinase activities
Source: PeerJ. 2019 Jul 23;7:e7234. doi: 10.7717/peerj.7234 (PMC6659669; doi:10.7717/peerj.7234)
Supplement: Supplemental Information 12 — Raw data exported from FPLC for data analyses for Fig. 2A; Figs. S1 and S4B. [file peerj-07-7234-s012.zip › FPLC raw data figure 2A S1 S4B/Figure 2A raw data/FPLC 1-9 raw data.TXT]

Run Name	20190305 450 100
Run Date	04:42:53 PM 03-05-19
Method Name	Method 2.7
Export Format Version	1.00
Method ID	1472
Points/Second	5.00
Number of Records	14397
Offset from Run Start Time	00:00:00
Run End Time	00:48:00
Time	Second
UV	AU
Trace 2	<Not Selected>
Gradient Pump	<Not Selected>
Trace 3	<Not Available>
Trace 4	<Not Available>
Trace 5	<Not Available>
Trace 6	<Not Available>
GP Pressure	<Not Selected>
Volume	<Not Selected>
Fraction	<Not Available>
Time	UV
0.0	0.001265
0.2	0.001332
0.4	0.001177
0.6	0.001149
0.8	0.001377
1.0	0.001507
1.2	0.001479
1.4	0.001355
1.6	0.001516
1.8	0.001074
2.0	0.001111
2.2	0.001085
2.4	0.001186
2.6	0.000936
2.8	0.000846
3.0	0.000467
3.2	0.000530
3.4	0.000466
3.6	0.000530
3.8	0.000497
4.0	0.000497
4.2	0.000558
4.4	0.000367
4.6	0.000303
4.8	0.000617
5.0	0.000839
5.2	0.000775
5.4	0.001219
5.6	0.001440
5.8	0.001566
6.0	0.002138
6.2	0.002775
6.4	0.003479
6.6	0.004630
6.8	0.006204
7.0	0.008268
7.2	0.010893
7.4	0.013861
7.6	0.017541
7.8	0.021386
8.0	0.025360
8.2	0.029336
8.4	0.033654
8.6	0.037186
8.8	0.040711
9.0	0.043391
9.2	0.045702
9.4	0.047319
9.6	0.048626
9.8	0.049335
10.0	0.049870
10.2	0.050300
10.4	0.050521
10.6	0.050774
10.8	0.050957
11.0	0.050925
11.2	0.050785
11.4	0.050822
11.6	0.050717
11.8	0.050540
12.0	0.050400
12.2	0.050083
12.4	0.049235
12.6	0.048600
12.8	0.047824
13.0	0.047116
13.2	0.046409
13.4	0.045631
13.6	0.044541
13.8	0.043701
14.0	0.043007
14.2	0.042103
14.4	0.041583
14.6	0.040959
14.8	0.040127
15.0	0.039367
15.2	0.038816
15.4	0.038235
15.6	0.037930
15.8	0.037694
16.0	0.037182
16.2	0.036466
16.4	0.035679
16.6	0.034995
16.8	0.034482
17.0	0.034138
17.2	0.033861
17.4	0.033413
17.6	0.033001
17.8	0.032659
18.0	0.032250
18.2	0.031877
18.4	0.031848
18.6	0.031717
18.8	0.031143
19.0	0.030570
19.2	0.030099
19.4	0.029660
19.6	0.029083
19.8	0.028746
20.0	0.028172
20.2	0.027871
20.4	0.027369
20.6	0.026733
20.8	0.026366
21.0	0.026304
21.2	0.025838
21.4	0.025504
21.6	0.025573
21.8	0.025307
22.0	0.024837
22.2	0.024635
22.4	0.024435
22.6	0.023833
22.8	0.023266
23.0	0.023132
23.2	0.022733
23.4	0.022634
23.6	0.022237
23.8	0.022074
24.0	0.021879
24.2	0.021851
24.4	0.021258
24.6	0.021063
24.8	0.020733
25.0	0.020204
25.2	0.019873
25.4	0.019641
25.6	0.019378
25.8	0.018948
26.0	0.018784
26.2	0.018619
26.4	0.018290
26.6	0.018258
26.8	0.018326
27.0	0.018163
27.2	0.017705
27.4	0.017541
27.6	0.017605
27.8	0.017372
28.0	0.017075
28.2	0.017108
28.4	0.017042
28.6	0.016879
28.8	0.016685
29.0	0.016718
29.2	0.016324
29.4	0.015799
29.6	0.015045
29.8	0.014979
30.0	0.014879
30.2	0.014814
30.4	0.014947
30.6	0.015082
30.8	0.014659
31.0	0.014337
31.2	0.014110
31.4	0.013784
31.6	0.013558
31.8	0.013361
32.0	0.013295
32.2	0.013294
32.4	0.013424
32.6	0.013293
32.8	0.013426
33.0	0.013070
33.2	0.012650
33.4	0.012165
33.6	0.012135
33.8	0.011973
34.0	0.012071
34.2	0.011975
34.4	0.011748
34.6	0.011746
34.8	0.011583
35.0	0.011518
35.2	0.011646
35.4	0.011841
35.6	0.011680
35.8	0.011552
36.0	0.011718
36.2	0.011594
36.4	0.011664
36.6	0.011444
36.8	0.011549
37.0	0.011099
37.2	0.011101
37.4	0.010972
37.6	0.010840
37.8	0.010868
38.0	0.010799
38.2	0.010927
38.4	0.010958
38.6	0.010862
38.8	0.010413
39.0	0.010419
39.2	0.009906
39.4	0.009297
39.6	0.009206
39.8	0.009241
40.0	0.008950
40.2	0.008724
40.4	0.008757
40.6	0.008754
40.8	0.008784
41.0	0.008848
41.2	0.009137
41.4	0.009201
41.6	0.009233
41.8	0.009040
42.0	0.009138
42.2	0.008945
42.4	0.008656
42.6	0.008334
42.8	0.008335
43.0	0.007949
43.2	0.007855
43.4	0.007888
43.6	0.007987
43.8	0.007892
44.0	0.007990
44.2	0.007831
44.4	0.007739
44.6	0.007454
44.8	0.007364
45.0	0.007305
45.2	0.007084
45.4	0.006961
45.6	0.007316
45.8	0.007381
46.0	0.007412
46.2	0.007733
46.4	0.007990
46.6	0.007764
46.8	0.007638
47.0	0.007418
47.2	0.007327
47.4	0.006947
47.6	0.006920
47.8	0.006764
48.0	0.006927
48.2	0.006928
48.4	0.006926
48.6	0.006667
48.8	0.006502
49.0	0.006337
49.2	0.006399
49.4	0.006561
49.6	0.006789
49.8	0.007020
50.0	0.006866
50.2	0.006648
50.4	0.006333
50.6	0.006211
50.8	0.006054
51.0	0.005897
51.2	0.005835
51.4	0.005803
51.6	0.005547
51.8	0.005580
52.0	0.005548
52.2	0.005580
52.4	0.005998
52.6	0.006095
52.8	0.006030
53.0	0.006255
53.2	0.006384
53.4	0.005999
53.6	0.006030
53.8	0.006191
54.0	0.006315
54.2	0.005797
54.4	0.005604
54.6	0.005637
54.8	0.005285
55.0	0.004841
55.2	0.005295
55.4	0.005520
55.6	0.005583
55.8	0.005680
56.0	0.005808
56.2	0.005840
56.4	0.005809
56.6	0.005491
56.8	0.005525
57.0	0.005687
57.2	0.005496
57.4	0.005272
57.6	0.005175
57.8	0.005016
58.0	0.004859
58.2	0.004703
58.4	0.005125
58.6	0.005164
58.8	0.005103
59.0	0.005104
59.2	0.005039
59.4	0.004685
59.6	0.004652
59.8	0.004651
60.0	0.004557
60.2	0.004656
60.4	0.004724
60.6	0.004697
60.8	0.004541
61.0	0.004482
61.2	0.004195
61.4	0.004131
61.6	0.004066
61.8	0.004065
62.0	0.003998
62.2	0.004317
62.4	0.004381
62.6	0.004221
62.8	0.004413
63.0	0.004606
63.2	0.004385
63.4	0.004292
63.6	0.004262
63.8	0.004041
64.0	0.003946
64.2	0.003883
64.4	0.003979
64.6	0.004301
64.8	0.004429
65.0	0.004495
65.2	0.004688
65.4	0.004690
65.6	0.004692
65.8	0.004662
66.0	0.004507
66.2	0.004578
66.4	0.004646
66.6	0.004491
66.8	0.004462
67.0	0.004654
67.2	0.004332
67.4	0.004268
67.6	0.004298
67.8	0.004041
68.0	0.003690
68.2	0.003788
68.4	0.003694
68.6	0.003792
68.8	0.003924
69.0	0.004151
69.2	0.004218
69.4	0.004189
69.6	0.003680
69.8	0.003521
70.0	0.003362
70.2	0.003328
70.4	0.003294
70.6	0.003612
70.8	0.003519
71.0	0.003709
71.2	0.003519
71.4	0.003488
71.6	0.003521
71.8	0.003614
72.0	0.003649
72.2	0.003745
72.4	0.003779
72.6	0.003652
72.8	0.003909
73.0	0.003622
73.2	0.003463
73.4	0.003210
73.6	0.003243
73.8	0.003151
74.0	0.003028
74.2	0.003287
74.4	0.003356
74.6	0.003170
74.8	0.003142
75.0	0.003335
75.2	0.003082
75.4	0.003116
75.6	0.003310
75.8	0.003183
76.0	0.003121
76.2	0.003187
76.4	0.003251
76.6	0.003376
76.8	0.003406
77.0	0.003341
77.2	0.003274
77.4	0.003078
77.6	0.002694
77.8	0.002693
78.0	0.002820
78.2	0.003013
78.4	0.003207
78.6	0.003433
78.8	0.003339
79.0	0.003435
79.2	0.003115
79.4	0.003047
79.6	0.002915
79.8	0.002941
80.0	0.002649
80.2	0.002678
80.4	0.002709
80.6	0.002869
80.8	0.002872
81.0	0.002879
81.2	0.002854
81.4	0.002574
81.6	0.002325
81.8	0.002171
82.0	0.002044
82.2	0.001977
82.4	0.002069
82.6	0.002289
82.8	0.002445
83.0	0.002443
83.2	0.002732
83.4	0.002767
83.6	0.002451
83.8	0.002488
84.0	0.002464
84.2	0.002345
84.4	0.002288
84.6	0.002546
84.8	0.002390
85.0	0.002517
85.2	0.002324
85.4	0.002258
85.6	0.002351
85.8	0.002222
86.0	0.002285
86.2	0.002541
86.4	0.002450
86.6	0.002359
86.8	0.002556
87.0	0.002337
87.2	0.002211
87.4	0.002528
87.6	0.002368
87.8	0.002525
88.0	0.002809
88.2	0.002775
88.4	0.002519
88.6	0.002770
88.8	0.002674
89.0	0.002582
89.2	0.002397
89.4	0.002468
89.6	0.002222
89.8	0.002226
90.0	0.002257
90.2	0.002478
90.4	0.002348
90.6	0.002344
90.8	0.002341
91.0	0.002084
91.2	0.001859
91.4	0.002015
91.6	0.002143
91.8	0.002177
92.0	0.002561
92.2	0.002786
92.4	0.002786
92.6	0.002721
92.8	0.002718
93.0	0.002174
93.2	0.002110
93.4	0.002079
93.6	0.002080
93.8	0.002147
94.0	0.002469
94.2	0.002378
94.4	0.002509
94.6	0.002353
94.8	0.002258
95.0	0.002160
95.2	0.002155
95.4	0.001957
95.6	0.001824
95.8	0.001914
96.0	0.001879
96.2	0.002099
96.4	0.002291
96.6	0.002577
96.8	0.002515
97.0	0.002644
97.2	0.002520
97.4	0.002618
97.6	0.002397
97.8	0.002368
98.0	0.002434
98.2	0.002595
98.4	0.002436
98.6	0.002404
98.8	0.002276
99.0	0.002022
99.2	0.001862
99.4	0.001927
99.6	0.002217
99.8	0.002189
100.0	0.002445
100.2	0.002383
100.4	0.002287
100.6	0.002091
100.8	0.002055
101.0	0.001736
101.2	0.001640
101.4	0.001611
101.6	0.001648
101.8	0.001684
102.0	0.001812
102.2	0.001999
102.4	0.001994
102.6	0.002182
102.8	0.002405
103.0	0.002469
103.2	0.002633
103.4	0.002704
103.6	0.002740
103.8	0.002646
104.0	0.002775
104.2	0.002552
104.4	0.002550
104.6	0.002390
104.8	0.002327
105.0	0.002198
105.2	0.002230
105.4	0.002070
105.6	0.002037
105.8	0.001909
106.0	0.001878
106.2	0.001941
106.4	0.002067
106.6	0.002065
106.8	0.002220
107.0	0.002153
107.2	0.001991
107.4	0.001832
107.6	0.001833
107.8	0.001678
108.0	0.001716
108.2	0.001882
108.4	0.002209
108.6	0.002186
108.8	0.002161
109.0	0.002262
109.2	0.002077
109.4	0.002017
109.6	0.002050
109.8	0.002114
110.0	0.002081
110.2	0.002269
110.4	0.002205
110.6	0.002332
110.8	0.002332
111.0	0.002397
111.2	0.002273
111.4	0.002210
111.6	0.001926
111.8	0.001864
112.0	0.001834
112.2	0.001645
112.4	0.001806
112.6	0.001808
112.8	0.001809
113.0	0.001810
113.2	0.001969
113.4	0.001841
113.6	0.002028
113.8	0.002121
114.0	0.002087
114.2	0.002244
114.4	0.002181
114.6	0.002276
114.8	0.002245
115.0	0.002309
115.2	0.002434
115.4	0.002654
115.6	0.002495
115.8	0.002652
116.0	0.002620
116.2	0.002525
116.4	0.002270
116.6	0.002207
116.8	0.001921
117.0	0.001700
117.2	0.001479
117.4	0.001544
117.6	0.001511
117.8	0.001606
118.0	0.001541
118.2	0.001635
118.4	0.001858
118.6	0.001858
118.8	0.001890
119.0	0.002082
119.2	0.001797
119.4	0.001576
119.6	0.001452
119.8	0.001202
120.0	0.001205
120.2	0.001590
120.4	0.001753
120.6	0.001915
120.8	0.002171
121.0	0.002045
121.2	0.002045
121.4	0.002107
121.6	0.002266
121.8	0.002139
122.0	0.002237
122.2	0.002113
122.4	0.001895
122.6	0.001677
122.8	0.001806
123.0	0.002029
123.2	0.002315
123.4	0.002726
123.6	0.002819
123.8	0.002915
124.0	0.002627
124.2	0.002529
124.4	0.002146
124.6	0.001954
124.8	0.001856
125.0	0.002199
125.2	0.002032
125.4	0.001962
125.6	0.002019
125.8	0.002140
126.0	0.001947
126.2	0.002108
126.4	0.002205
126.6	0.002238
126.8	0.001956
127.0	0.002025
127.2	0.002125
127.4	0.002193
127.6	0.002165
127.8	0.002546
128.0	0.002163
128.2	0.001654
128.4	0.001717
128.6	0.001748
128.8	0.001494
129.0	0.001464
129.2	0.001719
129.4	0.001497
129.6	0.001465
129.8	0.001561
130.0	0.001561
130.2	0.001401
130.4	0.001336
130.6	0.001271
130.8	0.001204
131.0	0.001550
131.2	0.001642
131.4	0.001831
131.6	0.001960
131.8	0.001995
132.0	0.001651
132.2	0.001689
132.4	0.001601
132.6	0.001479
132.8	0.001417
133.0	0.001511
133.2	0.001444
133.4	0.001503
133.6	0.001500
133.8	0.001404
134.0	0.001374
134.2	0.001344
134.4	0.001345
134.6	0.001409
134.8	0.001411
135.0	0.001412
135.2	0.001415
135.4	0.001291
135.6	0.001292
135.8	0.001516
136.0	0.001419
136.2	0.001573
136.4	0.001600
136.6	0.001694
136.8	0.001567
137.0	0.001600
137.2	0.001414
137.4	0.001229
137.6	0.001199
137.8	0.001611
138.0	0.001645
138.2	0.001806
138.4	0.001808
138.6	0.001779
138.8	0.001686
139.0	0.001589
139.2	0.001334
139.4	0.001522
139.6	0.001457
139.8	0.001297
140.0	0.001138
140.2	0.001550
140.4	0.001392
140.6	0.001709
140.8	0.001614
141.0	0.001899
141.2	0.001804
141.4	0.001711
141.6	0.001393
141.8	0.001202
142.0	0.000948
142.2	0.000820
142.4	0.000973
142.6	0.001034
142.8	0.001476
143.0	0.001888
143.2	0.001794
143.4	0.001861
143.6	0.001801
143.8	0.001522
144.0	0.001433
144.2	0.001723
144.4	0.001916
144.6	0.001916
144.8	0.001975
145.0	0.001747
145.2	0.001710
145.4	0.001450
145.6	0.001607
145.8	0.001354
146.0	0.001514
146.2	0.001422
146.4	0.001457
146.6	0.001586
146.8	0.001780
147.0	0.001878
147.2	0.001786
147.4	0.001756
147.6	0.001566
147.8	0.001786
148.0	0.001561
148.2	0.001400
148.4	0.001525
148.6	0.001493
148.8	0.001432
149.0	0.001658
149.2	0.001727
149.4	0.001762
149.6	0.001667
149.8	0.001380
150.0	0.001344
150.2	0.001246
150.4	0.001179
150.6	0.001272
150.8	0.001301
151.0	0.001173
151.2	0.001524
151.4	0.001210
151.6	0.001185
151.8	0.001223
152.0	0.001414
152.2	0.001159
152.4	0.001502
152.6	0.001555
152.8	0.001830
153.0	0.001570
153.2	0.001597
153.4	0.001248
153.6	0.001316
153.8	0.001418
154.0	0.001678
154.2	0.001653
154.4	0.001784
154.6	0.001628
154.8	0.001309
155.0	0.001055
155.2	0.001306
155.4	0.001557
155.6	0.001713
155.8	0.001874
156.0	0.001781
156.2	0.001690
156.4	0.001506
156.6	0.001418
156.8	0.001202
157.0	0.001206
157.2	0.001177
157.4	0.001461
157.6	0.001427
157.8	0.001521
158.0	0.001708
158.2	0.001768
158.4	0.001704
158.6	0.001418
158.8	0.001354
159.0	0.001291
159.2	0.001196
159.4	0.001005
159.6	0.001258
159.8	0.001350
160.0	0.001347
160.2	0.001346
160.4	0.001535
160.6	0.001723
160.8	0.001787
161.0	0.001884
161.2	0.001854
161.4	0.001858
161.6	0.001640
161.8	0.001517
162.0	0.001426
162.2	0.001619
162.4	0.001525
162.6	0.001365
162.8	0.001489
163.0	0.001420
163.2	0.001542
163.4	0.001441
163.6	0.001787
163.8	0.001531
164.0	0.001817
164.2	0.001244
164.4	0.001243
164.6	0.001244
164.8	0.001657
165.0	0.001530
165.2	0.002099
165.4	0.002191
165.6	0.002122
165.8	0.001928
166.0	0.002021
166.2	0.001897
166.4	0.002122
166.6	0.002119
166.8	0.002248
167.0	0.002409
167.2	0.002633
167.4	0.002382
167.6	0.002549
167.8	0.002579
168.0	0.002131
168.2	0.001937
168.4	0.001806
168.6	0.001612
168.8	0.001518
169.0	0.001838
169.2	0.001744
169.4	0.001683
169.6	0.001588
169.8	0.001463
170.0	0.001053
170.2	0.000995
170.4	0.001029
170.6	0.000717
170.8	0.000880
171.0	0.001041
171.2	0.001264
171.4	0.001614
171.6	0.002091
171.8	0.001963
172.0	0.001960
172.2	0.001861
172.4	0.001445
172.6	0.001412
172.8	0.001349
173.0	0.001064
173.2	0.000939
173.4	0.001226
173.6	0.001069
173.8	0.001260
174.0	0.001774
174.2	0.001841
174.4	0.001655
174.6	0.001687
174.8	0.001588
175.0	0.001488
175.2	0.001708
175.4	0.001897
175.6	0.001736
175.8	0.001613
176.0	0.001520
176.2	0.001139
176.4	0.000982
176.6	0.000887
176.8	0.000948
177.0	0.000883
177.2	0.001135
177.4	0.001008
177.6	0.001357
177.8	0.001330
178.0	0.001335
178.2	0.001402
178.4	0.001532
178.6	0.001505
178.8	0.001348
179.0	0.001221
179.2	0.001031
179.4	0.000966
179.6	0.000868
179.8	0.000897
180.0	0.000831
180.2	0.000924
180.4	0.001082
180.6	0.001147
180.8	0.001148
181.0	0.001087
181.2	0.000996
181.4	0.001031
181.6	0.001096
181.8	0.001320
182.0	0.001608
182.2	0.001893
182.4	0.001925
182.6	0.001923
182.8	0.001889
183.0	0.001824
183.2	0.001664
183.4	0.001442
183.6	0.001601
183.8	0.001729
184.0	0.001666
184.2	0.001792
184.4	0.001821
184.6	0.001628
184.8	0.001309
185.0	0.001087
185.2	0.000613
185.4	0.000616
185.6	0.000586
185.8	0.000779
186.0	0.000939
186.2	0.001321
186.4	0.001350
186.6	0.001193
186.8	0.001005
187.0	0.001292
187.2	0.001006
187.4	0.000977
187.6	0.001105
187.8	0.001358
188.0	0.000943
188.2	0.001071
188.4	0.000819
188.6	0.000787
188.8	0.000626
189.0	0.000972
189.2	0.001129
189.4	0.001315
189.6	0.001629
189.8	0.001343
190.0	0.001215
190.2	0.000896
190.4	0.000927
190.6	0.000797
190.8	0.000984
191.0	0.001107
191.2	0.001263
191.4	0.001293
191.6	0.001165
191.8	0.001102
192.0	0.001010
192.2	0.000887
192.4	0.000763
192.6	0.000796
192.8	0.000734
193.0	0.000892
193.2	0.001142
193.4	0.001328
193.6	0.001228
193.8	0.001507
194.0	0.001342
194.2	0.001275
194.4	0.001208
194.6	0.001492
194.8	0.001494
195.0	0.001374
195.2	0.001317
195.4	0.001231
195.6	0.000954
195.8	0.000580
196.0	0.000709
196.2	0.000866
196.4	0.000799
196.6	0.001046
196.8	0.001229
197.0	0.001161
197.2	0.001157
197.4	0.001472
197.6	0.001253
197.8	0.001160
198.0	0.001100
198.2	0.001039
198.4	0.001198
198.6	0.001261
198.8	0.001673
199.0	0.001831
199.2	0.001955
199.4	0.001667
199.6	0.001569
199.8	0.001313
200.0	0.001315
200.2	0.001127
200.4	0.001197
200.6	0.001262
200.8	0.001327
201.0	0.001071
201.2	0.000973
201.4	0.000875
201.6	0.000745
201.8	0.000522
202.0	0.000740
202.2	0.000613
202.4	0.000741
202.6	0.000809
202.8	0.000878
203.0	0.000852
203.2	0.001427
203.4	0.001302
203.6	0.001236
203.8	0.001138
204.0	0.001167
204.2	0.000815
204.4	0.001034
204.6	0.001351
204.8	0.001668
205.0	0.001637
205.2	0.001577
205.4	0.001329
205.6	0.000954
205.8	0.000925
206.0	0.000927
206.2	0.000897
206.4	0.000928
206.6	0.001211
206.8	0.001053
207.0	0.001211
207.2	0.001270
207.4	0.001205
207.6	0.001015
207.8	0.001173
208.0	0.001206
208.2	0.001399
208.4	0.001433
208.6	0.001719
208.8	0.001592
209.0	0.001590
209.2	0.001426
209.4	0.001324
209.6	0.001221
209.8	0.001022
210.0	0.000730
210.2	0.000756
210.4	0.000974
210.6	0.000973
210.8	0.000978
211.0	0.001079
211.2	0.000991
211.4	0.000649
211.6	0.000399
211.8	0.000810
212.0	0.000872
212.2	0.000997
212.4	0.001342
212.6	0.001469
212.8	0.001058
213.0	0.000965
213.2	0.000651
213.4	0.000369
213.6	0.000054
213.8	0.000053
214.0	0.000045
214.2	0.000140
214.4	0.000387
214.6	0.000602
214.8	0.000693
215.0	0.000598
215.2	0.000600
215.4	0.000540
215.6	0.000636
215.8	0.000859
216.0	0.000891
216.2	0.000924
216.4	0.000705
216.6	0.000992
216.8	0.000771
217.0	0.000833
217.2	0.000989
217.4	0.001272
217.6	0.001146
217.8	0.001245
218.0	0.001250
218.2	0.001035
218.4	0.000757
218.6	0.000669
218.8	0.000515
219.0	0.000673
219.2	0.000797
219.4	0.000889
219.6	0.000726
219.8	0.000974
220.0	0.000781
220.2	0.000588
220.4	0.000427
220.6	0.000711
220.8	0.000838
221.0	0.000967
221.2	0.001128
221.4	0.001482
221.6	0.001073
221.8	0.000505
222.0	0.000539
222.2	0.000573
222.4	0.000445
222.6	0.000510
222.8	0.000763
223.0	0.000700
223.2	0.000511
223.4	0.000481
223.6	0.000673
223.8	0.000770
224.0	0.000802
224.2	0.000645
224.4	0.000678
224.6	0.000648
224.8	0.000617
225.0	0.000838
225.2	0.001058
225.4	0.001024
225.6	0.000863
225.8	0.000956
226.0	0.000799
226.2	0.000990
226.4	0.001213
226.6	0.001626
226.8	0.001628
227.0	0.001343
227.2	0.000836
227.4	0.000614
227.6	0.000391
227.8	0.000137
228.0	0.000422
228.2	0.000770
228.4	0.000485
228.6	0.000579
228.8	0.000673
229.0	0.000609
229.2	0.000512
229.4	0.000825
229.6	0.000821
229.8	0.000782
230.0	0.000838
230.2	0.000992
230.4	0.000800
230.6	0.000671
230.8	0.000862
231.0	0.000675
231.2	0.000711
231.4	0.000939
231.6	0.001137
231.8	0.001112
232.0	0.001465
232.2	0.001341
232.4	0.001215
232.6	0.000960
232.8	0.000864
233.0	0.000485
233.2	0.000486
233.4	0.000519
233.6	0.000903
233.8	0.001000
234.0	0.001193
234.2	0.001386
234.4	0.001546
234.6	0.001230
234.8	0.000945
235.0	0.000784
235.2	0.000718
235.4	0.000716
235.6	0.000745
235.8	0.000743
236.0	0.000869
236.2	0.000963
236.4	0.000583
236.6	0.000616
236.8	0.000679
237.0	0.000741
237.2	0.000613
237.4	0.000770
237.6	0.000802
237.8	0.000928
238.0	0.000991
238.2	0.001054
238.4	0.001149
238.6	0.001178
238.8	0.001113
239.0	0.001113
239.2	0.001175
239.4	0.001015
239.6	0.000792
239.8	0.000951
240.0	0.000952
240.2	0.000892
240.4	0.001180
240.6	0.001215
240.8	0.000996
241.0	0.000778
241.2	0.000463
241.4	0.000683
241.6	0.000681
241.8	0.000803
242.0	0.001020
242.2	0.001174
242.4	0.000888
242.6	0.001077
242.8	0.001016
243.0	0.000796
243.2	0.000829
243.4	0.000767
243.6	0.000736
243.8	0.000735
244.0	0.000732
244.2	0.000854
244.4	0.001039
244.6	0.001035
244.8	0.001221
245.0	0.001314
245.2	0.001031
245.4	0.001065
245.6	0.001004
245.8	0.000628
246.0	0.000631
246.2	0.000822
246.4	0.000507
246.6	0.000381
246.8	0.000538
247.0	0.000567
247.2	0.000786
247.4	0.000974
247.6	0.001227
247.8	0.000911
248.0	0.000913
248.2	0.000537
248.4	0.000761
248.6	0.000478
248.8	0.000574
249.0	0.000386
249.2	0.000577
249.4	0.000327
249.6	0.000457
249.8	0.000778
250.0	0.001132
250.2	0.000947
250.4	0.000792
250.6	0.000824
250.8	0.000603
251.0	0.000318
251.2	0.000283
251.4	0.000313
251.6	0.000217
251.8	0.000247
252.0	0.000372
252.2	0.000339
252.4	0.000433
252.6	0.000560
252.8	0.000591
253.0	0.000592
253.2	0.000659
253.4	0.000628
253.6	0.000596
253.8	0.000595
254.0	0.000499
254.2	0.000493
254.4	0.000361
254.6	0.000324
254.8	0.000382
255.0	0.000284
255.2	0.000377
255.4	0.000408
255.6	0.000284
255.8	0.000382
256.0	0.000447
256.2	0.000576
256.4	0.000672
256.6	0.000797
256.8	0.000669
257.0	0.000728
257.2	0.000629
257.4	0.000814
257.6	0.000938
257.8	0.000968
258.0	0.001160
258.2	0.001194
258.4	0.001166
258.6	0.000853
258.8	0.000981
259.0	0.000980
259.2	0.001042
259.4	0.001072
259.6	0.001038
259.8	0.000878
260.0	0.001036
260.2	0.000561
260.4	0.000435
260.6	0.000722
260.8	0.000662
261.0	0.000318
261.2	0.000797
261.4	0.000705
261.6	0.000423
261.8	0.000457
262.0	0.000489
262.2	0.000079
262.4	0.000302
262.6	0.000270
262.8	0.000207
263.0	0.000271
263.2	0.000400
263.4	0.000083
263.6	0.000210
263.8	0.000180
264.0	0.000181
264.2	-0.000070
264.4	-0.000037
264.6	-0.000066
264.8	-0.000033
265.0	-0.000253
265.2	-0.000001
265.4	0.000124
265.6	0.000219
265.8	0.000217
266.0	0.000245
266.2	0.000146
266.4	0.000206
266.6	0.000045
266.8	0.000265
267.0	0.000234
267.2	0.000331
267.4	0.000238
267.6	0.000303
267.8	0.000242
268.0	0.000370
268.2	0.000466
268.4	0.000372
268.6	0.000212
268.8	0.000052
269.0	0.000234
269.2	0.000322
269.4	0.000314
269.6	0.000281
269.8	0.000343
270.0	0.000314
270.2	0.000350
270.4	0.000291
270.6	0.000355
270.8	0.000195
271.0	0.000066
271.2	-0.000094
271.4	0.000251
271.6	0.000407
271.8	0.000723
272.0	0.000569
272.2	0.000731
272.4	0.000388
272.6	0.000140
272.8	0.000017
273.0	0.000304
273.2	0.000178
273.4	0.000302
273.6	0.000804
273.8	0.000828
274.0	0.000789
274.2	0.000783
274.4	0.000907
274.6	0.000369
274.8	0.000312
275.0	0.000098
275.2	0.000104
275.4	-0.000019
275.6	0.000108
275.8	0.000296
276.0	0.000323
276.2	0.000572
276.4	0.000755
276.6	0.000878
276.8	0.000621
277.0	0.000937
277.2	0.000463
277.4	0.000276
277.6	0.000216
277.8	-0.000004
278.0	-0.000414
278.2	-0.000445
278.4	-0.000571
278.6	-0.000414
278.8	-0.000226
279.0	-0.000166
279.2	0.000053
279.4	0.000242
279.6	-0.000009
279.8	0.000246
280.0	0.000249
280.2	0.000189
280.4	0.000222
280.6	0.000191
280.8	-0.000030
281.0	-0.000125
281.2	0.000001
281.4	0.000000
281.6	0.000254
281.8	0.000351
282.0	0.000418
282.2	0.000102
282.4	-0.000054
282.6	-0.000306
282.8	-0.000055
283.0	0.000257
283.2	0.000538
283.4	0.000567
283.6	0.000597
283.8	0.000120
284.0	0.000022
284.2	0.000209
284.4	0.000239
284.6	0.000270
284.8	0.000493
285.0	0.000462
285.2	0.000050
285.4	-0.000014
285.6	-0.000048
285.8	-0.000081
286.0	-0.000364
286.2	-0.000329
286.4	-0.000360
286.6	-0.000424
286.8	-0.000552
287.0	-0.000302
287.2	-0.000146
287.4	-0.000051
287.6	0.000267
287.8	0.000492
288.0	0.000273
288.2	0.000084
288.4	0.000083
288.6	-0.000202
288.8	-0.000109
289.0	-0.000015
289.2	0.000238
289.4	0.000173
289.6	0.000234
289.8	-0.000147
290.0	-0.000023
290.2	0.000009
290.4	0.000107
290.6	0.000044
290.8	0.000105
291.0	0.000132
291.2	0.000065
291.4	0.000156
291.6	0.000378
291.8	0.000600
292.0	0.000414
292.2	0.000321
292.4	0.000320
292.6	0.000256
292.8	0.000193
293.0	0.000257
293.2	0.000226
293.4	0.000165
293.6	0.000232
293.8	0.000425
294.0	0.000777
294.2	0.001031
294.4	0.001283
294.6	0.001186
294.8	0.001059
295.0	0.000711
295.2	0.000647
295.4	0.000143
295.6	0.000145
295.8	0.000146
296.0	0.000435
296.2	0.000408
296.4	0.000478
296.6	0.000517
296.8	0.000618
297.0	0.000558
297.2	0.000528
297.4	0.000622
297.6	0.000682
297.8	0.000679
298.0	0.000485
298.2	0.000387
298.4	0.000480
298.6	0.000572
298.8	0.000570
299.0	0.000568
299.2	0.000473
299.4	0.000473
299.6	0.000381
299.8	0.000511
300.0	0.000578
300.2	0.000739
300.4	0.000868
300.6	0.000648
300.8	0.000204
301.0	0.000042
301.2	0.000388
301.4	0.000290
301.6	0.000572
301.8	0.000728
302.0	0.000731
302.2	0.000320
302.4	0.000386
302.6	0.000323
302.8	0.000484
303.0	0.000577
303.2	0.000669
303.4	0.000477
303.6	0.000634
303.8	0.000601
304.0	0.000667
304.2	0.000765
304.4	0.000799
304.6	0.000578
304.8	0.000578
305.0	0.000577
305.2	0.000387
305.4	0.000417
305.6	0.000355
305.8	0.000452
306.0	0.000392
306.2	0.000518
306.4	0.000232
306.6	0.000197
306.8	0.000002
307.0	0.000058
307.2	-0.000105
307.4	0.000239
307.6	0.000584
307.8	0.000712
308.0	0.000684
308.2	0.000941
308.4	0.001103
308.6	0.001168
308.8	0.001294
309.0	0.001355
309.2	0.001321
309.4	0.001190
309.6	0.000869
309.8	0.000645
310.0	0.000770
310.2	0.000675
310.4	0.000613
310.6	0.000459
310.8	0.000493
311.0	0.000116
311.2	0.000183
311.4	0.000314
311.6	0.000444
311.8	0.000351
312.0	0.000416
312.2	0.000574
312.4	0.000414
312.6	0.000540
312.8	0.000699
313.0	0.000572
313.2	0.000162
313.4	0.000162
313.6	-0.000090
313.8	-0.000153
314.0	0.000226
314.2	0.000385
314.4	0.000355
314.6	0.000573
314.8	0.000476
315.0	0.000539
315.2	0.000538
315.4	0.000443
315.6	0.000476
315.8	0.000791
316.0	0.000789
316.2	0.000692
316.4	0.000816
316.6	0.000721
316.8	0.000594
317.0	0.000403
317.2	0.000406
317.4	0.000377
317.6	0.000410
317.8	0.000317
318.0	0.000352
318.2	0.000224
318.4	0.000381
318.6	0.000506
318.8	0.000347
319.0	0.000345
319.2	0.000598
319.4	0.000407
319.6	0.000308
319.8	0.000241
320.0	0.000237
320.2	0.000232
320.4	0.000293
320.6	0.000262
320.8	0.000230
321.0	0.000200
321.2	0.000328
321.4	0.000361
321.6	0.000140
321.8	0.000425
322.0	0.000426
322.2	0.000362
322.4	0.000169
322.6	0.000325
322.8	0.000261
323.0	0.000133
323.2	0.000164
323.4	0.000166
323.6	0.000263
323.8	0.000295
324.0	0.000583
324.2	0.000586
324.4	0.000745
324.6	0.000716
324.8	0.001064
325.0	0.000937
325.2	0.000841
325.4	0.000904
325.6	0.000870
325.8	0.000838
326.0	0.000773
326.2	0.000770
326.4	0.000705
326.6	0.000922
326.8	0.000539
327.0	0.000726
327.2	0.001042
327.4	0.001390
327.6	0.001393
327.8	0.001458
328.0	0.001490
328.2	0.001237
328.4	0.000984
328.6	0.000889
328.8	0.000986
329.0	0.001084
329.2	0.000992
329.4	0.000710
329.6	0.000651
329.8	0.000465
330.0	0.000309
330.2	0.000595
330.4	0.000753
330.6	0.000846
330.8	0.000969
331.0	0.000776
331.2	0.000646
331.4	0.000929
331.6	0.000991
331.8	0.001373
332.0	0.001469
332.2	0.001470
332.4	0.001344
332.6	0.001250
332.8	0.000837
333.0	0.000708
333.2	0.000926
333.4	0.000796
333.6	0.001016
333.8	0.001174
334.0	0.001458
334.2	0.001461
334.4	0.001463
334.6	0.001208
334.8	0.001047
335.0	0.000853
335.2	0.000753
335.4	0.000812
335.6	0.000653
335.8	0.000556
336.0	0.000649
336.2	0.000428
336.4	0.000555
336.6	0.000618
336.8	0.000715
337.0	0.000781
337.2	0.000781
337.4	0.000465
337.6	0.000432
337.8	0.000430
338.0	0.000270
338.2	0.000330
338.4	0.000484
338.6	0.000419
338.8	0.000198
339.0	0.000263
339.2	0.000235
339.4	0.000398
339.6	0.000593
339.8	0.000689
340.0	0.000688
340.2	0.000654
340.4	0.000397
340.6	0.000391
340.8	0.000322
341.0	0.000161
341.2	0.000317
341.4	0.000220
341.6	0.000095
341.8	0.000446
342.0	0.000512
342.2	0.000516
342.4	0.000742
342.6	0.000838
342.8	0.000678
343.0	0.000706
343.2	0.000575
343.4	0.000602
343.6	0.000379
343.8	0.000318
344.0	0.000229
344.2	0.000298
344.4	0.000051
344.6	0.000057
344.8	0.000158
345.0	0.000163
345.2	0.000101
345.4	0.000100
345.6	0.000223
345.8	-0.000161
346.0	-0.000134
346.2	-0.000074
346.4	0.000177
346.6	0.000239
346.8	0.000555
347.0	0.000555
347.2	0.000682
347.4	0.000431
347.6	0.000401
347.8	0.000023
348.0	-0.000008
348.2	-0.000196
348.4	-0.000447
348.6	-0.000508
348.8	-0.000316
349.0	-0.000343
349.2	-0.000655
349.4	-0.000434
349.6	-0.000154
349.8	-0.000065
350.0	-0.000197
350.2	0.000210
350.4	0.000082
350.6	0.000054
350.8	0.000122
351.0	0.000411
351.2	0.000449
351.4	0.000579
351.6	0.000421
351.8	0.000545
352.0	0.000603
352.2	0.000251
352.4	0.000086
352.6	0.000334
352.8	0.000176
353.0	0.000176
353.2	0.000494
353.4	0.000813
353.6	0.000688
353.8	0.001099
354.0	0.000779
354.2	0.000648
354.4	0.000675
354.6	0.000672
354.8	0.000101
355.0	0.000260
355.2	0.000229
355.4	0.000263
355.6	0.000327
355.8	0.000423
356.0	0.000266
356.2	0.000522
356.4	0.000777
356.6	0.000966
356.8	0.001124
357.0	0.001377
357.2	0.001248
357.4	0.000895
357.6	0.000579
357.8	0.000389
358.0	0.000548
358.2	0.000263
358.4	0.000265
358.6	0.000329
358.8	0.000267
359.0	-0.000111
359.2	0.000144
359.4	0.000109
359.6	0.000137
359.8	0.000228
360.0	0.000414
360.2	0.000412
360.4	0.000255
360.6	0.000068
360.8	0.000103
361.0	-0.000020
361.2	0.000045
361.4	0.000175
361.6	0.000241
361.8	0.000083
362.0	-0.000013
362.2	-0.000360
362.4	-0.000581
362.6	-0.000546
362.8	-0.000384
363.0	-0.000601
363.2	-0.000438
363.4	-0.000369
363.6	-0.000432
363.8	-0.000401
364.0	-0.000023
364.2	0.000101
364.4	0.000098
364.6	0.000064
364.8	-0.000095
365.0	-0.000190
365.2	-0.000284
365.4	-0.000124
365.6	-0.000059
365.8	0.000038
366.0	-0.000055
366.2	0.000103
366.4	-0.000055
366.6	0.000196
366.8	0.000004
367.0	0.000127
367.2	-0.000003
367.4	0.000056
367.6	-0.000136
367.8	0.000370
368.0	0.000213
368.2	0.000057
368.4	-0.000134
368.6	-0.000198
368.8	-0.000391
369.0	-0.000583
369.2	-0.000524
369.4	-0.000241
369.6	-0.000337
369.8	-0.000590
370.0	0.000041
370.2	0.000073
370.4	0.000105
370.6	0.000297
370.8	0.000552
371.0	0.000143
371.2	0.000080
371.4	-0.000081
371.6	-0.000211
371.8	-0.000307
372.0	0.000010
372.2	0.000046
372.4	0.000020
372.6	0.000121
372.8	0.000029
373.0	-0.000063
373.2	0.000032
373.4	-0.000033
373.6	0.000026
373.8	-0.000105
374.0	-0.000048
374.2	0.000041
374.4	0.000132
374.6	-0.000153
374.8	-0.000059
375.0	-0.000311
375.2	-0.000435
375.4	-0.000338
375.6	-0.000273
375.8	-0.000271
376.0	-0.000209
376.2	-0.000558
376.4	-0.000558
376.6	-0.000528
376.8	-0.000431
377.0	-0.000460
377.2	-0.000270
377.4	-0.000363
377.6	-0.000458
377.8	-0.000681
378.0	-0.000555
378.2	-0.000494
378.4	-0.000781
378.6	-0.000721
378.8	-0.000632
379.0	-0.000603
379.2	-0.000699
379.4	-0.000352
379.6	-0.000257
379.8	-0.000128
380.0	-0.000127
380.2	-0.000254
380.4	-0.000316
380.6	-0.000661
380.8	-0.000942
381.0	-0.001159
381.2	-0.000966
381.4	-0.000933
381.6	-0.000680
381.8	-0.000301
382.0	-0.000207
382.2	-0.000273
382.4	-0.000087
382.6	-0.000027
382.8	-0.000064
383.0	-0.000100
383.2	-0.000072
383.4	-0.000485
383.6	-0.000520
383.8	-0.000489
384.0	-0.000234
384.2	-0.000168
384.4	0.000180
384.6	0.000214
384.8	0.000089
385.0	-0.000164
385.2	-0.000229
385.4	-0.000322
385.6	-0.000385
385.8	-0.000574
386.0	-0.000479
386.2	-0.000381
386.4	-0.000380
386.6	-0.000063
386.8	0.000254
387.0	0.000223
387.2	0.000444
387.4	0.000381
387.6	0.000318
387.8	-0.000061
388.0	0.000001
388.2	-0.000253
388.4	-0.000287
388.6	-0.000510
388.8	-0.000196
389.0	-0.000195
389.2	-0.000226
389.4	-0.000446
389.6	-0.000351
389.8	-0.000321
390.0	-0.000513
390.2	-0.000231
390.4	0.000019
390.6	-0.000171
390.8	-0.000204
391.0	-0.000078
391.2	-0.000426
391.4	-0.000520
391.6	-0.000330
391.8	-0.000329
392.0	-0.000203
392.2	-0.000172
392.4	0.000079
392.6	-0.000050
392.8	0.000201
393.0	-0.000020
393.2	0.000297
393.4	0.000172
393.6	0.000396
393.8	0.000459
394.0	0.000615
394.2	0.000582
394.4	0.000803
394.6	0.000611
394.8	0.000325
395.0	0.000485
395.2	0.000327
395.4	0.000135
395.6	0.000417
[truncated: 12,418 more rows]
