# Supplementary material for: Peptide-based NTA(Ni)-nanodiscs for studying membrane enhanced FGFR1 kinase activities
Source: PeerJ. 2019 Jul 23;7:e7234. doi: 10.7717/peerj.7234 (PMC6659669; doi:10.7717/peerj.7234)
Supplement: Supplemental Information 12 — Raw data exported from FPLC for data analyses for Fig. 2A; Figs. S1 and S4B. [file peerj-07-7234-s012.zip › FPLC raw data figure 2A S1 S4B/Figure S1 raw data/FPLC 1-3 NTA(Ni)-nanodiscs.TXT]

Run Name	22pipevsDMPC50vs16.8ul
Run Date	02:03:50 PM 01-11-18
Method Name	Method 2.7
Export Format Version	1.00
Method ID	1003
Points/Second	5.00
Number of Records	14400
Offset from Run Start Time	00:00:00
Run End Time	00:48:00
Time	Second
UV	AU
Trace 2	<Not Selected>
Gradient Pump	<Not Selected>
Trace 3	<Not Available>
Trace 4	<Not Available>
Trace 5	<Not Available>
Trace 6	<Not Available>
GP Pressure	<Not Selected>
Volume	<Not Selected>
Fraction	<Not Available>
Time	UV
0.0	0.148972
0.2	0.000036
0.4	0.000074
0.6	0.000155
0.8	0.000314
1.0	0.000623
1.2	0.001295
1.4	0.002226
1.6	0.003141
1.8	0.003680
2.0	0.003602
2.2	0.002833
2.4	0.001558
2.6	0.000175
2.8	-0.000944
3.0	-0.001657
3.2	-0.001995
3.4	-0.002065
3.6	-0.001966
3.8	-0.001733
4.0	-0.001410
4.2	-0.001000
4.4	-0.000417
4.6	0.000366
4.8	0.001268
5.0	0.002232
5.2	0.003278
5.4	0.004436
5.6	0.005798
5.8	0.007566
6.0	0.009985
6.2	0.013224
6.4	0.017243
6.6	0.021808
6.8	0.026383
7.0	0.030203
7.2	0.032483
7.4	0.032784
7.6	0.031133
7.8	0.028014
8.0	0.024408
8.2	0.021104
8.4	0.018519
8.6	0.016850
8.8	0.016096
9.0	0.015940
9.2	0.016197
9.4	0.016789
9.6	0.017589
9.8	0.018534
10.0	0.019560
10.2	0.020590
10.4	0.021559
10.6	0.022407
10.8	0.023112
11.0	0.023679
11.2	0.024102
11.4	0.024369
11.6	0.024500
11.8	0.024520
12.0	0.024457
12.2	0.024354
12.4	0.024241
12.6	0.024141
12.8	0.024022
13.0	0.023876
13.2	0.023687
13.4	0.023483
13.6	0.023270
13.8	0.023055
14.0	0.022824
14.2	0.022610
14.4	0.022407
14.6	0.022207
14.8	0.022013
15.0	0.021843
15.2	0.021666
15.4	0.021473
15.6	0.021259
15.8	0.021042
16.0	0.020818
16.2	0.020597
16.4	0.020367
16.6	0.020128
16.8	0.019846
17.0	0.019514
17.2	0.019158
17.4	0.018802
17.6	0.018442
17.8	0.018117
18.0	0.017850
18.2	0.017628
18.4	0.017427
18.6	0.017257
18.8	0.017101
19.0	0.016944
19.2	0.016768
19.4	0.016593
19.6	0.016414
19.8	0.016226
20.0	0.016040
20.2	0.015854
20.4	0.015654
20.6	0.015451
20.8	0.015253
21.0	0.015051
21.2	0.014851
21.4	0.014658
21.6	0.014469
21.8	0.014292
22.0	0.014122
22.2	0.013943
22.4	0.013754
22.6	0.013540
22.8	0.013300
23.0	0.013047
23.2	0.012807
23.4	0.012564
23.6	0.012320
23.8	0.012080
24.0	0.011833
24.2	0.011581
24.4	0.011340
24.6	0.011114
24.8	0.010893
25.0	0.010689
25.2	0.010493
25.4	0.010295
25.6	0.010092
25.8	0.009889
26.0	0.009684
26.2	0.009483
26.4	0.009280
26.6	0.009076
26.8	0.008856
27.0	0.008622
27.2	0.008374
27.4	0.008121
27.6	0.007877
27.8	0.007656
28.0	0.007450
28.2	0.007255
28.4	0.007069
28.6	0.006895
28.8	0.006728
29.0	0.006564
29.2	0.006399
29.4	0.006240
29.6	0.006086
29.8	0.005939
30.0	0.005794
30.2	0.005661
30.4	0.005529
30.6	0.005386
30.8	0.005220
31.0	0.005042
31.2	0.004846
31.4	0.004651
31.6	0.004463
31.8	0.004298
32.0	0.004153
32.2	0.004025
32.4	0.003905
32.6	0.003781
32.8	0.003658
33.0	0.003540
33.2	0.003440
33.4	0.003335
33.6	0.003215
33.8	0.003082
34.0	0.002940
34.2	0.002783
34.4	0.002625
34.6	0.002486
34.8	0.002362
35.0	0.002249
35.2	0.002155
35.4	0.002075
35.6	0.002006
35.8	0.001937
36.0	0.001858
36.2	0.001761
36.4	0.001654
36.6	0.001540
36.8	0.001439
37.0	0.001353
37.2	0.001269
37.4	0.001185
37.6	0.001102
37.8	0.001013
38.0	0.000917
38.2	0.000819
38.4	0.000713
38.6	0.000595
38.8	0.000475
39.0	0.000357
39.2	0.000245
39.4	0.000147
39.6	0.000065
39.8	-0.000027
40.0	-0.000127
40.2	-0.000219
40.4	-0.000305
40.6	-0.000393
40.8	-0.000480
41.0	-0.000563
41.2	-0.000639
41.4	-0.000706
41.6	-0.000771
41.8	-0.000831
42.0	-0.000889
42.2	-0.000964
42.4	-0.001060
42.6	-0.001158
42.8	-0.001271
43.0	-0.001387
43.2	-0.001509
43.4	-0.001622
43.6	-0.001722
43.8	-0.001790
44.0	-0.001848
44.2	-0.001895
44.4	-0.001945
44.6	-0.002003
44.8	-0.002067
45.0	-0.002141
45.2	-0.002208
45.4	-0.002267
45.6	-0.002326
45.8	-0.002397
46.0	-0.002469
46.2	-0.002547
46.4	-0.002634
46.6	-0.002721
46.8	-0.002801
47.0	-0.002873
47.2	-0.002945
47.4	-0.003014
47.6	-0.003069
47.8	-0.003111
48.0	-0.003158
48.2	-0.003210
48.4	-0.003268
48.6	-0.003343
48.8	-0.003428
49.0	-0.003504
49.2	-0.003564
49.4	-0.003615
49.6	-0.003659
49.8	-0.003703
50.0	-0.003754
50.2	-0.003815
50.4	-0.003886
50.6	-0.003968
50.8	-0.004063
51.0	-0.004163
51.2	-0.004255
51.4	-0.004336
51.6	-0.004403
51.8	-0.004450
52.0	-0.004481
52.2	-0.004516
52.4	-0.004541
52.6	-0.004564
52.8	-0.004588
53.0	-0.004629
53.2	-0.004679
53.4	-0.004732
53.6	-0.004778
53.8	-0.004824
54.0	-0.004861
54.2	-0.004891
54.4	-0.004933
54.6	-0.004989
54.8	-0.005051
55.0	-0.005120
55.2	-0.005189
55.4	-0.005258
55.6	-0.005325
55.8	-0.005389
56.0	-0.005442
56.2	-0.005490
56.4	-0.005539
56.6	-0.005599
56.8	-0.005662
57.0	-0.005723
57.2	-0.005787
57.4	-0.005836
57.6	-0.005866
57.8	-0.005885
58.0	-0.005906
58.2	-0.005921
58.4	-0.005946
58.6	-0.005984
58.8	-0.006030
59.0	-0.006075
59.2	-0.006126
59.4	-0.006172
59.6	-0.006211
59.8	-0.006256
60.0	-0.006304
60.2	-0.006342
60.4	-0.006378
60.6	-0.006415
60.8	-0.006442
61.0	-0.006468
61.2	-0.006509
61.4	-0.006564
61.6	-0.006622
61.8	-0.006682
62.0	-0.006734
62.2	-0.006769
62.4	-0.006789
62.6	-0.006794
62.8	-0.006789
63.0	-0.006784
63.2	-0.006785
63.4	-0.006798
63.6	-0.006826
63.8	-0.006870
64.0	-0.006928
64.2	-0.006988
64.4	-0.007038
64.6	-0.007082
64.8	-0.007111
65.0	-0.007141
65.2	-0.007170
65.4	-0.007198
65.6	-0.007216
65.8	-0.007228
66.0	-0.007224
66.2	-0.007216
66.4	-0.007207
66.6	-0.007198
66.8	-0.007189
67.0	-0.007198
67.2	-0.007212
67.4	-0.007239
67.6	-0.007286
67.8	-0.007348
68.0	-0.007402
68.2	-0.007458
68.4	-0.007512
68.6	-0.007554
68.8	-0.007588
69.0	-0.007619
69.2	-0.007644
69.4	-0.007671
69.6	-0.007699
69.8	-0.007721
70.0	-0.007729
70.2	-0.007729
70.4	-0.007721
70.6	-0.007708
70.8	-0.007695
71.0	-0.007691
71.2	-0.007690
71.4	-0.007685
71.6	-0.007681
71.8	-0.007691
72.0	-0.007718
72.2	-0.007762
72.4	-0.007827
72.6	-0.007895
72.8	-0.007946
73.0	-0.007981
73.2	-0.008001
73.4	-0.008013
73.6	-0.008030
73.8	-0.008061
74.0	-0.008099
74.2	-0.008133
74.4	-0.008157
74.6	-0.008167
74.8	-0.008170
75.0	-0.008167
75.2	-0.008174
75.4	-0.008185
75.6	-0.008198
75.8	-0.008216
76.0	-0.008244
76.2	-0.008269
76.4	-0.008292
76.6	-0.008325
76.8	-0.008358
77.0	-0.008378
77.2	-0.008399
77.4	-0.008421
77.6	-0.008445
77.8	-0.008477
78.0	-0.008516
78.2	-0.008541
78.4	-0.008556
78.6	-0.008553
78.8	-0.008536
79.0	-0.008524
79.2	-0.008532
79.4	-0.008544
79.6	-0.008556
79.8	-0.008568
80.0	-0.008584
80.2	-0.008604
80.4	-0.008631
80.6	-0.008671
80.8	-0.008713
81.0	-0.008749
81.2	-0.008777
81.4	-0.008791
81.6	-0.008800
81.8	-0.008800
82.0	-0.008790
82.2	-0.008772
82.4	-0.008768
82.6	-0.008771
82.8	-0.008782
83.0	-0.008798
83.2	-0.008818
83.4	-0.008832
83.6	-0.008838
83.8	-0.008834
84.0	-0.008824
84.2	-0.008806
84.4	-0.008789
84.6	-0.008783
84.8	-0.008806
85.0	-0.008853
85.2	-0.008910
85.4	-0.008974
85.6	-0.009036
85.8	-0.009089
86.0	-0.009125
86.2	-0.009150
86.4	-0.009166
86.6	-0.009176
86.8	-0.009182
87.0	-0.009186
87.2	-0.009188
87.4	-0.009198
87.6	-0.009207
87.8	-0.009213
88.0	-0.009223
88.2	-0.009237
88.4	-0.009244
88.6	-0.009252
88.8	-0.009270
89.0	-0.009295
89.2	-0.009329
89.4	-0.009372
89.6	-0.009415
89.8	-0.009445
90.0	-0.009464
90.2	-0.009485
90.4	-0.009502
90.6	-0.009519
90.8	-0.009533
91.0	-0.009551
91.2	-0.009565
91.4	-0.009578
91.6	-0.009593
91.8	-0.009628
92.0	-0.009671
92.2	-0.009714
92.4	-0.009744
92.6	-0.009767
92.8	-0.009776
93.0	-0.009788
93.2	-0.009804
93.4	-0.009834
93.6	-0.009868
93.8	-0.009902
94.0	-0.009918
94.2	-0.009920
94.4	-0.009922
94.6	-0.009931
94.8	-0.009948
95.0	-0.009989
95.2	-0.010045
95.4	-0.010103
95.6	-0.010157
95.8	-0.010196
96.0	-0.010214
96.2	-0.010220
96.4	-0.010213
96.6	-0.010207
96.8	-0.010204
97.0	-0.010209
97.2	-0.010228
97.4	-0.010260
97.6	-0.010300
97.8	-0.010352
98.0	-0.010398
98.2	-0.010438
98.4	-0.010476
98.6	-0.010516
98.8	-0.010554
99.0	-0.010594
99.2	-0.010627
99.4	-0.010647
99.6	-0.010658
99.8	-0.010660
100.0	-0.010676
100.2	-0.010697
100.4	-0.010724
100.6	-0.010748
100.8	-0.010771
101.0	-0.010785
101.2	-0.010800
101.4	-0.010818
101.6	-0.010845
101.8	-0.010875
102.0	-0.010902
102.2	-0.010923
102.4	-0.010940
102.6	-0.010952
102.8	-0.010964
103.0	-0.010975
103.2	-0.010976
103.4	-0.010983
103.6	-0.011001
103.8	-0.011030
104.0	-0.011059
104.2	-0.011098
104.4	-0.011144
104.6	-0.011185
104.8	-0.011216
105.0	-0.011252
105.2	-0.011296
105.4	-0.011339
105.6	-0.011368
105.8	-0.011377
106.0	-0.011370
106.2	-0.011366
106.4	-0.011355
106.6	-0.011352
106.8	-0.011364
107.0	-0.011389
107.2	-0.011414
107.4	-0.011453
107.6	-0.011497
107.8	-0.011541
108.0	-0.011575
108.2	-0.011607
108.4	-0.011630
108.6	-0.011649
108.8	-0.011677
109.0	-0.011713
109.2	-0.011743
109.4	-0.011769
109.6	-0.011798
109.8	-0.011830
110.0	-0.011870
110.2	-0.011905
110.4	-0.011933
110.6	-0.011966
110.8	-0.011997
111.0	-0.012031
111.2	-0.012069
111.4	-0.012110
111.6	-0.012142
111.8	-0.012163
112.0	-0.012182
112.2	-0.012203
112.4	-0.012233
112.6	-0.012257
112.8	-0.012272
113.0	-0.012281
113.2	-0.012289
113.4	-0.012297
113.6	-0.012315
113.8	-0.012348
114.0	-0.012389
114.2	-0.012435
114.4	-0.012479
114.6	-0.012523
114.8	-0.012570
115.0	-0.012614
115.2	-0.012646
115.4	-0.012664
115.6	-0.012677
115.8	-0.012681
116.0	-0.012684
116.2	-0.012700
116.4	-0.012733
116.6	-0.012774
116.8	-0.012820
117.0	-0.012878
117.2	-0.012938
117.4	-0.012990
117.6	-0.013040
117.8	-0.013092
118.0	-0.013141
118.2	-0.013186
118.4	-0.013227
118.6	-0.013253
118.8	-0.013267
119.0	-0.013273
119.2	-0.013275
119.4	-0.013277
119.6	-0.013292
119.8	-0.013304
120.0	-0.013301
120.2	-0.013291
120.4	-0.013279
120.6	-0.013269
120.8	-0.013270
121.0	-0.013285
121.2	-0.013305
121.4	-0.013329
121.6	-0.013353
121.8	-0.013380
122.0	-0.013414
122.2	-0.013449
122.4	-0.013487
122.6	-0.013532
122.8	-0.013574
123.0	-0.013618
123.2	-0.013672
123.4	-0.013731
123.6	-0.013778
123.8	-0.013821
124.0	-0.013854
124.2	-0.013886
124.4	-0.013913
124.6	-0.013945
124.8	-0.013972
125.0	-0.014005
125.2	-0.014032
125.4	-0.014058
125.6	-0.014085
125.8	-0.014115
126.0	-0.014138
126.2	-0.014157
126.4	-0.014174
126.6	-0.014195
126.8	-0.014228
127.0	-0.014270
127.2	-0.014308
127.4	-0.014339
127.6	-0.014363
127.8	-0.014371
128.0	-0.014371
128.2	-0.014370
128.4	-0.014374
128.6	-0.014372
128.8	-0.014371
129.0	-0.014375
129.2	-0.014388
129.4	-0.014406
129.6	-0.014429
129.8	-0.014450
130.0	-0.014473
130.2	-0.014493
130.4	-0.014515
130.6	-0.014545
130.8	-0.014588
131.0	-0.014629
131.2	-0.014667
131.4	-0.014701
131.6	-0.014727
131.8	-0.014740
132.0	-0.014747
132.2	-0.014757
132.4	-0.014767
132.6	-0.014779
132.8	-0.014801
133.0	-0.014840
133.2	-0.014879
133.4	-0.014913
133.6	-0.014942
133.8	-0.014962
134.0	-0.014969
134.2	-0.014975
134.4	-0.014989
134.6	-0.015013
134.8	-0.015044
135.0	-0.015085
135.2	-0.015125
135.4	-0.015161
135.6	-0.015193
135.8	-0.015220
136.0	-0.015243
136.2	-0.015276
136.4	-0.015305
136.6	-0.015329
136.8	-0.015345
137.0	-0.015356
137.2	-0.015358
137.4	-0.015362
137.6	-0.015374
137.8	-0.015392
138.0	-0.015410
138.2	-0.015426
138.4	-0.015442
138.6	-0.015457
138.8	-0.015478
139.0	-0.015507
139.2	-0.015543
139.4	-0.015586
139.6	-0.015631
139.8	-0.015669
140.0	-0.015701
140.2	-0.015731
140.4	-0.015763
140.6	-0.015798
140.8	-0.015828
141.0	-0.015854
141.2	-0.015864
141.4	-0.015855
141.6	-0.015831
141.8	-0.015809
142.0	-0.015787
142.2	-0.015776
142.4	-0.015780
142.6	-0.015797
142.8	-0.015824
143.0	-0.015863
143.2	-0.015908
143.4	-0.015957
143.6	-0.016001
143.8	-0.016033
144.0	-0.016054
144.2	-0.016072
144.4	-0.016084
144.6	-0.016094
144.8	-0.016113
145.0	-0.016138
145.2	-0.016157
145.4	-0.016175
145.6	-0.016196
145.8	-0.016220
146.0	-0.016252
146.2	-0.016285
146.4	-0.016313
146.6	-0.016337
146.8	-0.016352
147.0	-0.016362
147.2	-0.016371
147.4	-0.016386
147.6	-0.016401
147.8	-0.016413
148.0	-0.016424
148.2	-0.016440
148.4	-0.016455
148.6	-0.016479
148.8	-0.016509
149.0	-0.016535
149.2	-0.016554
149.4	-0.016571
149.6	-0.016577
149.8	-0.016586
150.0	-0.016600
150.2	-0.016617
150.4	-0.016631
150.6	-0.016646
150.8	-0.016658
151.0	-0.016669
151.2	-0.016681
151.4	-0.016696
151.6	-0.016711
151.8	-0.016719
152.0	-0.016724
152.2	-0.016724
152.4	-0.016725
152.6	-0.016732
152.8	-0.016750
153.0	-0.016776
153.2	-0.016804
153.4	-0.016832
153.6	-0.016857
153.8	-0.016876
154.0	-0.016886
154.2	-0.016892
154.4	-0.016902
154.6	-0.016916
154.8	-0.016931
155.0	-0.016943
155.2	-0.016958
155.4	-0.016968
155.6	-0.016970
155.8	-0.016975
156.0	-0.016988
156.2	-0.017003
156.4	-0.017027
156.6	-0.017055
156.8	-0.017080
157.0	-0.017099
157.2	-0.017117
157.4	-0.017125
157.6	-0.017130
157.8	-0.017137
158.0	-0.017149
158.2	-0.017156
158.4	-0.017162
158.6	-0.017163
158.8	-0.017168
159.0	-0.017175
159.2	-0.017195
159.4	-0.017228
159.6	-0.017273
159.8	-0.017310
160.0	-0.017339
160.2	-0.017361
160.4	-0.017378
160.6	-0.017391
160.8	-0.017408
161.0	-0.017428
161.2	-0.017451
161.4	-0.017471
161.6	-0.017491
161.8	-0.017509
162.0	-0.017531
162.2	-0.017552
162.4	-0.017570
162.6	-0.017583
162.8	-0.017590
163.0	-0.017596
163.2	-0.017598
163.4	-0.017603
163.6	-0.017616
163.8	-0.017636
164.0	-0.017655
164.2	-0.017675
164.4	-0.017689
164.6	-0.017703
164.8	-0.017718
165.0	-0.017733
165.2	-0.017750
165.4	-0.017765
165.6	-0.017773
165.8	-0.017771
166.0	-0.017769
166.2	-0.017772
166.4	-0.017784
166.6	-0.017801
166.8	-0.017817
167.0	-0.017826
167.2	-0.017821
167.4	-0.017813
167.6	-0.017794
167.8	-0.017777
168.0	-0.017769
168.2	-0.017771
168.4	-0.017774
168.6	-0.017791
168.8	-0.017811
169.0	-0.017830
169.2	-0.017851
169.4	-0.017876
169.6	-0.017895
169.8	-0.017912
170.0	-0.017928
170.2	-0.017939
170.4	-0.017939
170.6	-0.017931
170.8	-0.017920
171.0	-0.017913
171.2	-0.017904
171.4	-0.017898
171.6	-0.017903
171.8	-0.017914
172.0	-0.017925
172.2	-0.017943
172.4	-0.017967
172.6	-0.017991
172.8	-0.018010
173.0	-0.018020
173.2	-0.018031
173.4	-0.018039
173.6	-0.018050
173.8	-0.018066
174.0	-0.018086
174.2	-0.018102
174.4	-0.018116
174.6	-0.018127
174.8	-0.018145
175.0	-0.018165
175.2	-0.018184
175.4	-0.018196
175.6	-0.018199
175.8	-0.018201
176.0	-0.018209
176.2	-0.018222
176.4	-0.018240
176.6	-0.018263
176.8	-0.018274
177.0	-0.018277
177.2	-0.018280
177.4	-0.018285
177.6	-0.018295
177.8	-0.018308
178.0	-0.018313
178.2	-0.018312
178.4	-0.018304
178.6	-0.018295
178.8	-0.018288
179.0	-0.018292
179.2	-0.018301
179.4	-0.018311
179.6	-0.018312
179.8	-0.018307
180.0	-0.018297
180.2	-0.018287
180.4	-0.018280
180.6	-0.018285
180.8	-0.018295
181.0	-0.018308
181.2	-0.018328
181.4	-0.018352
181.6	-0.018371
181.8	-0.018381
182.0	-0.018384
182.2	-0.018376
182.4	-0.018368
182.6	-0.018365
182.8	-0.018375
183.0	-0.018391
183.2	-0.018411
183.4	-0.018426
183.6	-0.018435
183.8	-0.018443
184.0	-0.018457
184.2	-0.018480
184.4	-0.018501
184.6	-0.018523
184.8	-0.018521
185.0	-0.018470
185.2	-0.018416
185.4	-0.018308
185.6	-0.018206
185.8	-0.018019
186.0	-0.017832
186.2	-0.017540
186.4	-0.017223
186.6	-0.016839
186.8	-0.016507
187.0	-0.016227
187.2	-0.016161
187.4	-0.016445
187.6	-0.016903
187.8	-0.017453
188.0	-0.018009
188.2	-0.018459
188.4	-0.018651
188.6	-0.018747
188.8	-0.018811
189.0	-0.018861
189.2	-0.018906
189.4	-0.018945
189.6	-0.018972
189.8	-0.018993
190.0	-0.019009
190.2	-0.019022
190.4	-0.019027
190.6	-0.019031
190.8	-0.019033
191.0	-0.019030
191.2	-0.019025
191.4	-0.019015
191.6	-0.019008
191.8	-0.019002
192.0	-0.019004
192.2	-0.019010
192.4	-0.019028
192.6	-0.019050
192.8	-0.019082
193.0	-0.019115
193.2	-0.019149
193.4	-0.019178
193.6	-0.019203
193.8	-0.019217
194.0	-0.019231
194.2	-0.019246
194.4	-0.019265
194.6	-0.019280
194.8	-0.019296
195.0	-0.019305
195.2	-0.019310
195.4	-0.019305
195.6	-0.019296
195.8	-0.019282
196.0	-0.019269
196.2	-0.019259
196.4	-0.019258
196.6	-0.019266
196.8	-0.019280
197.0	-0.019301
197.2	-0.019321
197.4	-0.019348
197.6	-0.019373
197.8	-0.019394
198.0	-0.019408
198.2	-0.019418
198.4	-0.019419
198.6	-0.019415
198.8	-0.019415
199.0	-0.019420
199.2	-0.019426
199.4	-0.019437
199.6	-0.019449
199.8	-0.019456
200.0	-0.019464
200.2	-0.019467
200.4	-0.019461
200.6	-0.019458
200.8	-0.019460
201.0	-0.019461
201.2	-0.019466
201.4	-0.019471
201.6	-0.019470
201.8	-0.019467
202.0	-0.019472
202.2	-0.019486
202.4	-0.019503
202.6	-0.019522
202.8	-0.019539
203.0	-0.019549
203.2	-0.019552
203.4	-0.019556
203.6	-0.019560
203.8	-0.019564
204.0	-0.019559
204.2	-0.019550
204.4	-0.019540
204.6	-0.019532
204.8	-0.019535
205.0	-0.019553
205.2	-0.019581
205.4	-0.019607
205.6	-0.019629
205.8	-0.019637
206.0	-0.019634
206.2	-0.019622
206.4	-0.019611
206.6	-0.019605
206.8	-0.019608
207.0	-0.019618
207.2	-0.019640
207.4	-0.019669
207.6	-0.019695
207.8	-0.019718
208.0	-0.019735
208.2	-0.019743
208.4	-0.019741
208.6	-0.019738
208.8	-0.019738
209.0	-0.019738
209.2	-0.019737
209.4	-0.019739
209.6	-0.019740
209.8	-0.019737
210.0	-0.019733
210.2	-0.019728
210.4	-0.019723
210.6	-0.019717
210.8	-0.019712
211.0	-0.019707
211.2	-0.019704
211.4	-0.019705
211.6	-0.019711
211.8	-0.019722
212.0	-0.019736
212.2	-0.019750
212.4	-0.019761
212.6	-0.019764
212.8	-0.019761
213.0	-0.019759
213.2	-0.019765
213.4	-0.019775
213.6	-0.019793
213.8	-0.019810
214.0	-0.019821
214.2	-0.019827
214.4	-0.019833
214.6	-0.019842
214.8	-0.019856
215.0	-0.019880
215.2	-0.019904
215.4	-0.019927
215.6	-0.019948
215.8	-0.019963
216.0	-0.019961
216.2	-0.019952
216.4	-0.019944
216.6	-0.019934
216.8	-0.019928
217.0	-0.019937
217.2	-0.019950
217.4	-0.019958
217.6	-0.019967
217.8	-0.019979
218.0	-0.019991
218.2	-0.020000
218.4	-0.020007
218.6	-0.020011
218.8	-0.020012
219.0	-0.020010
219.2	-0.020013
219.4	-0.020015
219.6	-0.020019
219.8	-0.020023
220.0	-0.020028
220.2	-0.020037
220.4	-0.020059
220.6	-0.020083
220.8	-0.020108
221.0	-0.020131
221.2	-0.020144
221.4	-0.020146
221.6	-0.020147
221.8	-0.020150
222.0	-0.020159
222.2	-0.020176
222.4	-0.020193
222.6	-0.020209
222.8	-0.020219
223.0	-0.020227
223.2	-0.020230
223.4	-0.020235
223.6	-0.020241
223.8	-0.020250
224.0	-0.020258
224.2	-0.020264
224.4	-0.020268
224.6	-0.020275
224.8	-0.020285
225.0	-0.020297
225.2	-0.020308
225.4	-0.020317
225.6	-0.020320
225.8	-0.020320
226.0	-0.020321
226.2	-0.020322
226.4	-0.020325
226.6	-0.020324
226.8	-0.020322
227.0	-0.020325
227.2	-0.020335
227.4	-0.020356
227.6	-0.020379
227.8	-0.020396
228.0	-0.020403
228.2	-0.020400
228.4	-0.020388
228.6	-0.020382
228.8	-0.020389
229.0	-0.020407
229.2	-0.020423
229.4	-0.020440
229.6	-0.020452
229.8	-0.020451
230.0	-0.020443
230.2	-0.020438
230.4	-0.020431
230.6	-0.020413
230.8	-0.020403
231.0	-0.020405
231.2	-0.020408
231.4	-0.020413
231.6	-0.020431
231.8	-0.020442
232.0	-0.020449
232.2	-0.020453
232.4	-0.020452
232.6	-0.020446
232.8	-0.020441
233.0	-0.020434
233.2	-0.020432
233.4	-0.020443
233.6	-0.020458
233.8	-0.020468
234.0	-0.020470
234.2	-0.020473
234.4	-0.020467
234.6	-0.020462
234.8	-0.020463
235.0	-0.020467
235.2	-0.020464
235.4	-0.020465
235.6	-0.020469
235.8	-0.020475
236.0	-0.020483
236.2	-0.020498
236.4	-0.020508
236.6	-0.020514
236.8	-0.020524
237.0	-0.020531
237.2	-0.020533
237.4	-0.020537
237.6	-0.020533
237.8	-0.020515
238.0	-0.020494
238.2	-0.020481
238.4	-0.020477
238.6	-0.020479
238.8	-0.020488
239.0	-0.020499
239.2	-0.020508
239.4	-0.020514
239.6	-0.020526
239.8	-0.020547
240.0	-0.020578
240.2	-0.020607
240.4	-0.020634
240.6	-0.020656
240.8	-0.020665
241.0	-0.020665
241.2	-0.020662
241.4	-0.020659
241.6	-0.020659
241.8	-0.020666
242.0	-0.020675
242.2	-0.020684
242.4	-0.020688
242.6	-0.020694
242.8	-0.020701
243.0	-0.020710
243.2	-0.020725
243.4	-0.020743
243.6	-0.020755
243.8	-0.020756
244.0	-0.020756
244.2	-0.020751
244.4	-0.020745
244.6	-0.020736
244.8	-0.020727
245.0	-0.020716
245.2	-0.020706
245.4	-0.020692
245.6	-0.020678
245.8	-0.020667
246.0	-0.020656
246.2	-0.020647
246.4	-0.020644
246.6	-0.020651
246.8	-0.020667
247.0	-0.020688
247.2	-0.020710
247.4	-0.020726
247.6	-0.020739
247.8	-0.020748
248.0	-0.020754
248.2	-0.020757
248.4	-0.020767
248.6	-0.020780
248.8	-0.020791
249.0	-0.020804
249.2	-0.020815
249.4	-0.020820
249.6	-0.020820
249.8	-0.020818
250.0	-0.020809
250.2	-0.020806
250.4	-0.020810
250.6	-0.020816
250.8	-0.020824
251.0	-0.020839
251.2	-0.020850
251.4	-0.020857
251.6	-0.020862
251.8	-0.020866
252.0	-0.020865
252.2	-0.020871
252.4	-0.020886
252.6	-0.020905
252.8	-0.020926
253.0	-0.020947
253.2	-0.020956
253.4	-0.020956
253.6	-0.020951
253.8	-0.020938
254.0	-0.020923
254.2	-0.020916
254.4	-0.020911
254.6	-0.020913
254.8	-0.020920
255.0	-0.020933
255.2	-0.020947
255.4	-0.020959
255.6	-0.020961
255.8	-0.020958
256.0	-0.020947
256.2	-0.020933
256.4	-0.020913
256.6	-0.020893
256.8	-0.020873
257.0	-0.020858
257.2	-0.020844
257.4	-0.020833
257.6	-0.020841
257.8	-0.020863
258.0	-0.020882
258.2	-0.020897
258.4	-0.020914
258.6	-0.020923
258.8	-0.020924
259.0	-0.020928
259.2	-0.020935
259.4	-0.020951
259.6	-0.020970
259.8	-0.020997
260.0	-0.021022
260.2	-0.021052
260.4	-0.021072
260.6	-0.021085
260.8	-0.021092
261.0	-0.021096
261.2	-0.021097
261.4	-0.021103
261.6	-0.021108
261.8	-0.021108
262.0	-0.021107
262.2	-0.021103
262.4	-0.021097
262.6	-0.021090
262.8	-0.021083
263.0	-0.021076
263.2	-0.021071
263.4	-0.021065
263.6	-0.021056
263.8	-0.021055
264.0	-0.021061
264.2	-0.021061
264.4	-0.021060
264.6	-0.021068
264.8	-0.021072
265.0	-0.021076
265.2	-0.021088
265.4	-0.021101
265.6	-0.021107
265.8	-0.021110
266.0	-0.021110
266.2	-0.021109
266.4	-0.021110
266.6	-0.021109
266.8	-0.021103
267.0	-0.021100
267.2	-0.021096
267.4	-0.021092
267.6	-0.021088
267.8	-0.021090
268.0	-0.021095
268.2	-0.021101
268.4	-0.021101
268.6	-0.021098
268.8	-0.021092
269.0	-0.021088
269.2	-0.021092
269.4	-0.021110
269.6	-0.021132
269.8	-0.021152
270.0	-0.021166
270.2	-0.021175
270.4	-0.021176
270.6	-0.021174
270.8	-0.021183
271.0	-0.021192
271.2	-0.021197
271.4	-0.021208
271.6	-0.021226
271.8	-0.021239
272.0	-0.021245
272.2	-0.021249
272.4	-0.021240
272.6	-0.021228
272.8	-0.021220
273.0	-0.021216
273.2	-0.021217
273.4	-0.021231
273.6	-0.021252
273.8	-0.021278
274.0	-0.021305
274.2	-0.021328
274.4	-0.021344
274.6	-0.021350
274.8	-0.021346
275.0	-0.021339
275.2	-0.021332
275.4	-0.021326
275.6	-0.021319
275.8	-0.021318
276.0	-0.021319
276.2	-0.021318
276.4	-0.021317
276.6	-0.021323
276.8	-0.021330
277.0	-0.021334
277.2	-0.021340
277.4	-0.021347
277.6	-0.021354
277.8	-0.021364
278.0	-0.021380
278.2	-0.021396
278.4	-0.021409
278.6	-0.021415
278.8	-0.021415
279.0	-0.021407
279.2	-0.021400
279.4	-0.021395
279.6	-0.021390
279.8	-0.021386
280.0	-0.021388
280.2	-0.021387
280.4	-0.021385
280.6	-0.021380
280.8	-0.021372
281.0	-0.021364
281.2	-0.021364
281.4	-0.021368
281.6	-0.021378
281.8	-0.021397
282.0	-0.021414
282.2	-0.021428
282.4	-0.021440
282.6	-0.021449
282.8	-0.021452
283.0	-0.021454
283.2	-0.021451
283.4	-0.021448
283.6	-0.021439
283.8	-0.021431
284.0	-0.021425
284.2	-0.021423
284.4	-0.021426
284.6	-0.021435
284.8	-0.021443
285.0	-0.021451
285.2	-0.021456
285.4	-0.021456
285.6	-0.021457
285.8	-0.021457
286.0	-0.021453
286.2	-0.021446
286.4	-0.021444
286.6	-0.021437
286.8	-0.021429
287.0	-0.021426
287.2	-0.021424
287.4	-0.021421
287.6	-0.021429
287.8	-0.021436
288.0	-0.021431
288.2	-0.021417
288.4	-0.021394
288.6	-0.021362
288.8	-0.021330
289.0	-0.021314
289.2	-0.021307
289.4	-0.021298
289.6	-0.021290
289.8	-0.021293
290.0	-0.021307
290.2	-0.021335
290.4	-0.021379
290.6	-0.021426
290.8	-0.021467
291.0	-0.021489
291.2	-0.021497
291.4	-0.021496
291.6	-0.021498
291.8	-0.021499
292.0	-0.021504
292.2	-0.021509
292.4	-0.021517
292.6	-0.021524
292.8	-0.021531
293.0	-0.021541
293.2	-0.021555
293.4	-0.021570
293.6	-0.021579
293.8	-0.021586
294.0	-0.021592
294.2	-0.021594
294.4	-0.021590
294.6	-0.021583
294.8	-0.021579
295.0	-0.021574
295.2	-0.021566
295.4	-0.021556
295.6	-0.021549
295.8	-0.021540
296.0	-0.021538
296.2	-0.021545
296.4	-0.021559
296.6	-0.021577
296.8	-0.021593
297.0	-0.021606
297.2	-0.021617
297.4	-0.021627
297.6	-0.021634
297.8	-0.021642
298.0	-0.021646
298.2	-0.021647
298.4	-0.021644
298.6	-0.021641
298.8	-0.021637
299.0	-0.021633
299.2	-0.021630
299.4	-0.021626
299.6	-0.021626
299.8	-0.021627
300.0	-0.021630
300.2	-0.021637
300.4	-0.021644
300.6	-0.021649
300.8	-0.021654
301.0	-0.021661
301.2	-0.021670
301.4	-0.021683
301.6	-0.021696
301.8	-0.021710
302.0	-0.021718
302.2	-0.021720
302.4	-0.021720
302.6	-0.021722
302.8	-0.021726
303.0	-0.021726
303.2	-0.021721
303.4	-0.021712
303.6	-0.021697
303.8	-0.021680
304.0	-0.021669
304.2	-0.021664
304.4	-0.021663
304.6	-0.021668
304.8	-0.021675
305.0	-0.021678
305.2	-0.021681
305.4	-0.021680
305.6	-0.021674
305.8	-0.021666
306.0	-0.021662
306.2	-0.021659
306.4	-0.021652
306.6	-0.021647
306.8	-0.021644
307.0	-0.021644
307.2	-0.021645
307.4	-0.021657
307.6	-0.021669
307.8	-0.021679
308.0	-0.021685
308.2	-0.021691
308.4	-0.021695
308.6	-0.021700
308.8	-0.021703
309.0	-0.021705
309.2	-0.021708
309.4	-0.021710
309.6	-0.021709
309.8	-0.021712
310.0	-0.021716
310.2	-0.021719
310.4	-0.021720
310.6	-0.021720
310.8	-0.021713
311.0	-0.021701
311.2	-0.021683
311.4	-0.021653
311.6	-0.021620
311.8	-0.021599
312.0	-0.021584
312.2	-0.021566
312.4	-0.021554
312.6	-0.021542
312.8	-0.021520
313.0	-0.021489
313.2	-0.021458
313.4	-0.021434
313.6	-0.021419
313.8	-0.021412
314.0	-0.021403
314.2	-0.021388
314.4	-0.021364
314.6	-0.021333
314.8	-0.021310
315.0	-0.021304
315.2	-0.021320
315.4	-0.021355
315.6	-0.021399
315.8	-0.021444
316.0	-0.021486
316.2	-0.021525
316.4	-0.021553
316.6	-0.021576
316.8	-0.021591
317.0	-0.021602
317.2	-0.021608
317.4	-0.021614
317.6	-0.021616
317.8	-0.021619
318.0	-0.021624
318.2	-0.021634
318.4	-0.021652
318.6	-0.021672
318.8	-0.021695
319.0	-0.021716
319.2	-0.021734
319.4	-0.021744
319.6	-0.021749
319.8	-0.021750
320.0	-0.021745
320.2	-0.021738
320.4	-0.021733
320.6	-0.021729
320.8	-0.021725
321.0	-0.021725
321.2	-0.021726
321.4	-0.021726
321.6	-0.021722
321.8	-0.021715
322.0	-0.021705
322.2	-0.021695
322.4	-0.021684
322.6	-0.021679
322.8	-0.021685
323.0	-0.021696
323.2	-0.021708
323.4	-0.021722
323.6	-0.021733
323.8	-0.021737
324.0	-0.021740
324.2	-0.021741
324.4	-0.021743
324.6	-0.021747
324.8	-0.021751
325.0	-0.021753
325.2	-0.021759
325.4	-0.021770
325.6	-0.021777
325.8	-0.021781
326.0	-0.021785
326.2	-0.021787
326.4	-0.021786
326.6	-0.021788
326.8	-0.021793
327.0	-0.021797
327.2	-0.021800
327.4	-0.021800
327.6	-0.021802
327.8	-0.021809
328.0	-0.021819
328.2	-0.021830
328.4	-0.021842
328.6	-0.021850
328.8	-0.021854
329.0	-0.021860
329.2	-0.021861
329.4	-0.021856
329.6	-0.021853
329.8	-0.021851
330.0	-0.021850
330.2	-0.021853
330.4	-0.021863
330.6	-0.021874
330.8	-0.021883
331.0	-0.021891
331.2	-0.021893
331.4	-0.021892
331.6	-0.021894
331.8	-0.021897
332.0	-0.021896
332.2	-0.021898
332.4	-0.021899
332.6	-0.021894
332.8	-0.021887
333.0	-0.021883
333.2	-0.021882
333.4	-0.021884
333.6	-0.021885
333.8	-0.021889
334.0	-0.021892
334.2	-0.021894
334.4	-0.021901
334.6	-0.021918
334.8	-0.021942
335.0	-0.021972
335.2	-0.021999
335.4	-0.022015
335.6	-0.022020
335.8	-0.022017
336.0	-0.022006
336.2	-0.022002
336.4	-0.022002
336.6	-0.022008
336.8	-0.022018
337.0	-0.022024
337.2	-0.022018
337.4	-0.022010
337.6	-0.021998
337.8	-0.021985
338.0	-0.021976
338.2	-0.021974
338.4	-0.021974
338.6	-0.021976
338.8	-0.021977
339.0	-0.021983
339.2	-0.021986
339.4	-0.021985
339.6	-0.021986
339.8	-0.021991
340.0	-0.021994
340.2	-0.022000
340.4	-0.022010
340.6	-0.022020
340.8	-0.022029
341.0	-0.022038
341.2	-0.022044
341.4	-0.022042
341.6	-0.022033
341.8	-0.022021
342.0	-0.022003
342.2	-0.021986
342.4	-0.021973
342.6	-0.021962
342.8	-0.021953
343.0	-0.021954
343.2	-0.021954
343.4	-0.021957
343.6	-0.021964
343.8	-0.021973
344.0	-0.021973
344.2	-0.021978
344.4	-0.021984
344.6	-0.021986
344.8	-0.021988
345.0	-0.021989
345.2	-0.021987
345.4	-0.021988
345.6	-0.021987
345.8	-0.021980
346.0	-0.021972
346.2	-0.021965
346.4	-0.021958
346.6	-0.021954
346.8	-0.021959
347.0	-0.021964
347.2	-0.021969
347.4	-0.021969
347.6	-0.021970
347.8	-0.021966
348.0	-0.021962
348.2	-0.021956
348.4	-0.021952
348.6	-0.021947
348.8	-0.021948
349.0	-0.021953
349.2	-0.021960
349.4	-0.021968
349.6	-0.021976
349.8	-0.021978
350.0	-0.021975
350.2	-0.021965
350.4	-0.021956
350.6	-0.021949
350.8	-0.021946
351.0	-0.021949
351.2	-0.021961
351.4	-0.021970
351.6	-0.021979
351.8	-0.021990
352.0	-0.021996
352.2	-0.022000
352.4	-0.022008
352.6	-0.022018
352.8	-0.022025
353.0	-0.022031
353.2	-0.022032
353.4	-0.022028
353.6	-0.022018
353.8	-0.022008
354.0	-0.021998
354.2	-0.021992
354.4	-0.021987
354.6	-0.021986
354.8	-0.021980
355.0	-0.021975
355.2	-0.021971
355.4	-0.021970
355.6	-0.021971
355.8	-0.021976
356.0	-0.021987
356.2	-0.022003
356.4	-0.022012
356.6	-0.022016
356.8	-0.022020
357.0	-0.022023
357.2	-0.022021
357.4	-0.022018
357.6	-0.022012
357.8	-0.022006
358.0	-0.021997
358.2	-0.021987
358.4	-0.021983
358.6	-0.021983
358.8	-0.021984
359.0	-0.021986
359.2	-0.021992
359.4	-0.021996
359.6	-0.022000
359.8	-0.022005
360.0	-0.022006
360.2	-0.022004
360.4	-0.022006
360.6	-0.022009
360.8	-0.022012
361.0	-0.022015
361.2	-0.022019
361.4	-0.022015
361.6	-0.022004
361.8	-0.021986
362.0	-0.021967
362.2	-0.021949
362.4	-0.021931
362.6	-0.021909
362.8	-0.021883
363.0	-0.021854
363.2	-0.021828
363.4	-0.021814
363.6	-0.021818
363.8	-0.021836
364.0	-0.021856
364.2	-0.021872
364.4	-0.021879
364.6	-0.021875
364.8	-0.021865
365.0	-0.021855
365.2	-0.021845
365.4	-0.021833
365.6	-0.021826
365.8	-0.021824
366.0	-0.021822
366.2	-0.021816
366.4	-0.021809
366.6	-0.021801
366.8	-0.021792
367.0	-0.021787
367.2	-0.021785
367.4	-0.021779
367.6	-0.021770
367.8	-0.021762
368.0	-0.021764
368.2	-0.021769
368.4	-0.021774
368.6	-0.021774
368.8	-0.021765
369.0	-0.021750
369.2	-0.021735
369.4	-0.021733
369.6	-0.021747
369.8	-0.021772
370.0	-0.021798
370.2	-0.021824
370.4	-0.021845
370.6	-0.021865
370.8	-0.021880
371.0	-0.021894
371.2	-0.021906
371.4	-0.021917
371.6	-0.021922
371.8	-0.021921
372.0	-0.021921
372.2	-0.021929
372.4	-0.021940
372.6	-0.021954
372.8	-0.021970
373.0	-0.021984
373.2	-0.021993
373.4	-0.021998
373.6	-0.022006
373.8	-0.022017
374.0	-0.022028
374.2	-0.022039
374.4	-0.022049
374.6	-0.022060
374.8	-0.022066
375.0	-0.022069
375.2	-0.022069
375.4	-0.022067
375.6	-0.022058
375.8	-0.022055
376.0	-0.022058
376.2	-0.022067
376.4	-0.022084
376.6	-0.022106
376.8	-0.022124
377.0	-0.022137
377.2	-0.022145
377.4	-0.022144
377.6	-0.022141
377.8	-0.022139
378.0	-0.022139
378.2	-0.022138
378.4	-0.022143
378.6	-0.022144
378.8	-0.022139
379.0	-0.022131
379.2	-0.022123
379.4	-0.022111
379.6	-0.022097
379.8	-0.022086
380.0	-0.022075
380.2	-0.022066
380.4	-0.022063
380.6	-0.022064
380.8	-0.022068
381.0	-0.022078
381.2	-0.022082
381.4	-0.022083
381.6	-0.022076
381.8	-0.022070
382.0	-0.022062
382.2	-0.022061
382.4	-0.022065
382.6	-0.022075
382.8	-0.022090
383.0	-0.022168
383.2	-0.022284
383.4	-0.022415
383.6	-0.022551
383.8	-0.022679
384.0	-0.022741
384.2	-0.022760
384.4	-0.022760
384.6	-0.022757
384.8	-0.022755
385.0	-0.022754
385.2	-0.022750
385.4	-0.022740
385.6	-0.022728
385.8	-0.022714
386.0	-0.022709
386.2	-0.022711
386.4	-0.022721
386.6	-0.022734
386.8	-0.022745
387.0	-0.022744
387.2	-0.022738
387.4	-0.022731
387.6	-0.022725
387.8	-0.022720
388.0	-0.022715
388.2	-0.022713
388.4	-0.022713
388.6	-0.022711
388.8	-0.022711
389.0	-0.022721
389.2	-0.022728
389.4	-0.022734
389.6	-0.022739
389.8	-0.022744
390.0	-0.022747
390.2	-0.022747
390.4	-0.022750
390.6	-0.022753
390.8	-0.022758
391.0	-0.022764
391.2	-0.022769
391.4	-0.022767
391.6	-0.022763
391.8	-0.022756
392.0	-0.022750
392.2	-0.022749
392.4	-0.022751
392.6	-0.022751
392.8	-0.022739
393.0	-0.022714
393.2	-0.022687
393.4	-0.022663
393.6	-0.022647
393.8	-0.022650
394.0	-0.022667
394.2	-0.022686
394.4	-0.022703
394.6	-0.022717
394.8	-0.022730
395.0	-0.022739
395.2	-0.022747
395.4	-0.022756
395.6	-0.022762
[truncated: 12,421 more rows]
