# Supplementary material for: Peptide-based NTA(Ni)-nanodiscs for studying membrane enhanced FGFR1 kinase activities
Source: PeerJ. 2019 Jul 23;7:e7234. doi: 10.7717/peerj.7234 (PMC6659669; doi:10.7717/peerj.7234)
Supplement: Supplemental Information 12 — Raw data exported from FPLC for data analyses for Fig. 2A; Figs. S1 and S4B. [file peerj-07-7234-s012.zip › FPLC raw data figure 2A S1 S4B/Figure S1 raw data/FPLC MSPH5 nanodiscs.TXT]

Run Name	20180823MSPH5
Run Date	04:33:01 PM 08-23-18
Method Name	Method 2.7
Export Format Version	1.00
Method ID	1164
Points/Second	5.00
Number of Records	14400
Offset from Run Start Time	00:00:00
Run End Time	00:48:00
Time	Second
UV	AU
Trace 2	<Not Selected>
Gradient Pump	<Not Selected>
Trace 3	<Not Available>
Trace 4	<Not Available>
Trace 5	<Not Available>
Trace 6	<Not Available>
GP Pressure	<Not Selected>
Volume	<Not Selected>
Fraction	<Not Available>
Time	UV
0.0	-0.000028
0.2	-0.000031
0.4	-0.000037
0.6	-0.000046
0.8	-0.000061
1.0	-0.000084
1.2	-0.000113
1.4	-0.000149
1.6	-0.000198
1.8	-0.000266
2.0	-0.000347
2.2	-0.000451
2.4	-0.000579
2.6	-0.000727
2.8	-0.000893
3.0	-0.001083
3.2	-0.001296
3.4	-0.001528
3.6	-0.001774
3.8	-0.002032
4.0	-0.002288
4.2	-0.002537
4.4	-0.002773
4.6	-0.002995
4.8	-0.003200
5.0	-0.003391
5.2	-0.003568
5.4	-0.003730
5.6	-0.003875
5.8	-0.004006
6.0	-0.004121
6.2	-0.004215
6.4	-0.004295
6.6	-0.004366
6.8	-0.004426
7.0	-0.004477
7.2	-0.004525
7.4	-0.004568
7.6	-0.004601
7.8	-0.004619
8.0	-0.004617
8.2	-0.004593
8.4	-0.004522
8.6	-0.004375
8.8	-0.004128
9.0	-0.003746
9.2	-0.003207
9.4	-0.002508
9.6	-0.001646
9.8	-0.000600
10.0	0.000645
10.2	0.002105
10.4	0.003765
10.6	0.005573
10.8	0.007433
11.0	0.009233
11.2	0.010874
11.4	0.012292
11.6	0.013452
11.8	0.014371
12.0	0.015075
12.2	0.015589
12.4	0.015953
12.6	0.016206
12.8	0.016361
13.0	0.016466
13.2	0.016554
13.4	0.016648
13.6	0.016766
13.8	0.016937
14.0	0.017160
14.2	0.017452
14.4	0.017809
14.6	0.018239
14.8	0.018749
15.0	0.019313
15.2	0.019884
15.4	0.020433
15.6	0.020927
15.8	0.021329
16.0	0.021626
16.2	0.021810
16.4	0.021905
16.6	0.021910
16.8	0.021840
17.0	0.021709
17.2	0.021539
17.4	0.021341
17.6	0.021120
17.8	0.020882
18.0	0.020645
18.2	0.020421
18.4	0.020187
18.6	0.019968
18.8	0.019760
19.0	0.019547
19.2	0.019329
19.4	0.019111
19.6	0.018886
19.8	0.018657
20.0	0.018424
20.2	0.018183
20.4	0.017940
20.6	0.017687
20.8	0.017421
21.0	0.017141
21.2	0.016852
21.4	0.016554
21.6	0.016260
21.8	0.015959
22.0	0.015654
22.2	0.015339
22.4	0.015023
22.6	0.014694
22.8	0.014361
23.0	0.014026
23.2	0.013700
23.4	0.013385
23.6	0.013086
23.8	0.012804
24.0	0.012545
24.2	0.012300
24.4	0.012068
24.6	0.011838
24.8	0.011604
25.0	0.011363
25.2	0.011120
25.4	0.010866
25.6	0.010614
25.8	0.010364
26.0	0.010118
26.2	0.009868
26.4	0.009617
26.6	0.009372
26.8	0.009142
27.0	0.008920
27.2	0.008712
27.4	0.008512
27.6	0.008306
27.8	0.008089
28.0	0.007872
28.2	0.007656
28.4	0.007443
28.6	0.007241
28.8	0.007051
29.0	0.006867
29.2	0.006689
29.4	0.006518
29.6	0.006350
29.8	0.006185
30.0	0.006023
30.2	0.005865
30.4	0.005701
30.6	0.005533
30.8	0.005363
31.0	0.005197
31.2	0.005038
31.4	0.004891
31.6	0.004767
31.8	0.004657
32.0	0.004556
32.2	0.004461
32.4	0.004366
32.6	0.004267
32.8	0.004167
33.0	0.004062
33.2	0.003958
33.4	0.003867
33.6	0.003779
33.8	0.003691
34.0	0.003612
34.2	0.003540
34.4	0.003466
34.6	0.003386
34.8	0.003310
35.0	0.003229
35.2	0.003143
35.4	0.003055
35.6	0.002975
35.8	0.002893
36.0	0.002806
36.2	0.002717
36.4	0.002632
36.6	0.002548
36.8	0.002470
37.0	0.002405
37.2	0.002347
37.4	0.002289
37.6	0.002228
37.8	0.002162
38.0	0.002097
38.2	0.002036
38.4	0.001982
38.6	0.001932
38.8	0.001887
39.0	0.001838
39.2	0.001784
39.4	0.001720
39.6	0.001655
39.8	0.001594
40.0	0.001532
40.2	0.001477
40.4	0.001427
40.6	0.001371
40.8	0.001317
41.0	0.001272
41.2	0.001229
41.4	0.001190
41.6	0.001163
41.8	0.001133
42.0	0.001101
42.2	0.001066
42.4	0.001028
42.6	0.000988
42.8	0.000949
43.0	0.000909
43.2	0.000873
43.4	0.000833
43.6	0.000788
43.8	0.000743
44.0	0.000695
44.2	0.000646
44.4	0.000604
44.6	0.000564
44.8	0.000520
45.0	0.000477
45.2	0.000436
45.4	0.000394
45.6	0.000355
45.8	0.000319
46.0	0.000280
46.2	0.000235
46.4	0.000188
46.6	0.000140
46.8	0.000097
47.0	0.000053
47.2	0.000010
47.4	-0.000034
47.6	-0.000083
47.8	-0.000137
48.0	-0.000186
48.2	-0.000228
48.4	-0.000269
48.6	-0.000306
48.8	-0.000341
49.0	-0.000376
49.2	-0.000415
49.4	-0.000446
49.6	-0.000478
49.8	-0.000505
50.0	-0.000531
50.2	-0.000555
50.4	-0.000581
50.6	-0.000604
50.8	-0.000623
51.0	-0.000639
51.2	-0.000651
51.4	-0.000665
51.6	-0.000678
51.8	-0.000694
52.0	-0.000716
52.2	-0.000744
52.4	-0.000766
52.6	-0.000791
52.8	-0.000824
53.0	-0.000856
53.2	-0.000888
53.4	-0.000926
53.6	-0.000958
53.8	-0.000984
54.0	-0.001005
54.2	-0.001022
54.4	-0.001038
54.6	-0.001056
54.8	-0.001077
55.0	-0.001102
55.2	-0.001130
55.4	-0.001156
55.6	-0.001183
55.8	-0.001208
56.0	-0.001231
56.2	-0.001247
56.4	-0.001265
56.6	-0.001282
56.8	-0.001301
57.0	-0.001319
57.2	-0.001340
57.4	-0.001364
57.6	-0.001383
57.8	-0.001397
58.0	-0.001414
58.2	-0.001431
58.4	-0.001444
58.6	-0.001460
58.8	-0.001476
59.0	-0.001490
59.2	-0.001498
59.4	-0.001513
59.6	-0.001526
59.8	-0.001538
60.0	-0.001548
60.2	-0.001561
60.4	-0.001568
60.6	-0.001577
60.8	-0.001589
61.0	-0.001603
61.2	-0.001619
61.4	-0.001636
61.6	-0.001653
61.8	-0.001668
62.0	-0.001689
62.2	-0.001711
62.4	-0.001732
62.6	-0.001753
62.8	-0.001776
63.0	-0.001792
63.2	-0.001801
63.4	-0.001807
63.6	-0.001815
63.8	-0.001824
64.0	-0.001837
64.2	-0.001854
64.4	-0.001875
64.6	-0.001894
64.8	-0.001911
65.0	-0.001926
65.2	-0.001940
65.4	-0.001957
65.6	-0.001975
65.8	-0.001988
66.0	-0.001999
66.2	-0.002010
66.4	-0.002022
66.6	-0.002036
66.8	-0.002055
67.0	-0.002071
67.2	-0.002085
67.4	-0.002093
67.6	-0.002097
67.8	-0.002099
68.0	-0.002098
68.2	-0.002094
68.4	-0.002097
68.6	-0.002099
68.8	-0.002102
69.0	-0.002110
69.2	-0.002123
69.4	-0.002133
69.6	-0.002144
69.8	-0.002155
70.0	-0.002162
70.2	-0.002170
70.4	-0.002178
70.6	-0.002186
70.8	-0.002194
71.0	-0.002207
71.2	-0.002216
71.4	-0.002229
71.6	-0.002245
71.8	-0.002264
72.0	-0.002284
72.2	-0.002300
72.4	-0.002313
72.6	-0.002322
72.8	-0.002327
73.0	-0.002332
73.2	-0.002341
73.4	-0.002350
73.6	-0.002359
73.8	-0.002364
74.0	-0.002370
74.2	-0.002373
74.4	-0.002379
74.6	-0.002389
74.8	-0.002398
75.0	-0.002408
75.2	-0.002421
75.4	-0.002433
75.6	-0.002438
75.8	-0.002446
76.0	-0.002455
76.2	-0.002461
76.4	-0.002467
76.6	-0.002482
76.8	-0.002497
77.0	-0.002512
77.2	-0.002525
77.4	-0.002535
77.6	-0.002541
77.8	-0.002545
78.0	-0.002550
78.2	-0.002556
78.4	-0.002566
78.6	-0.002579
78.8	-0.002592
79.0	-0.002604
79.2	-0.002619
79.4	-0.002631
79.6	-0.002642
79.8	-0.002656
80.0	-0.002672
80.2	-0.002688
80.4	-0.002707
80.6	-0.002729
80.8	-0.002750
81.0	-0.002765
81.2	-0.002776
81.4	-0.002779
81.6	-0.002778
81.8	-0.002773
82.0	-0.002768
82.2	-0.002765
82.4	-0.002769
82.6	-0.002774
82.8	-0.002779
83.0	-0.002787
83.2	-0.002793
83.4	-0.002794
83.6	-0.002794
83.8	-0.002797
84.0	-0.002801
84.2	-0.002805
84.4	-0.002808
84.6	-0.002811
84.8	-0.002817
85.0	-0.002826
85.2	-0.002837
85.4	-0.002853
85.6	-0.002869
85.8	-0.002880
86.0	-0.002889
86.2	-0.002893
86.4	-0.002896
86.6	-0.002898
86.8	-0.002903
87.0	-0.002911
87.2	-0.002922
87.4	-0.002934
87.6	-0.002948
87.8	-0.002962
88.0	-0.002972
88.2	-0.002981
88.4	-0.002992
88.6	-0.003000
88.8	-0.003008
89.0	-0.003015
89.2	-0.003023
89.4	-0.003027
89.6	-0.003030
89.8	-0.003036
90.0	-0.003037
90.2	-0.003039
90.4	-0.003044
90.6	-0.003050
90.8	-0.003048
91.0	-0.003051
91.2	-0.003055
91.4	-0.003057
91.6	-0.003058
91.8	-0.003065
92.0	-0.003070
92.2	-0.003078
92.4	-0.003088
92.6	-0.003100
92.8	-0.003109
93.0	-0.003121
93.2	-0.003129
93.4	-0.003134
93.6	-0.003141
93.8	-0.003151
94.0	-0.003160
94.2	-0.003171
94.4	-0.003182
94.6	-0.003190
94.8	-0.003195
95.0	-0.003201
95.2	-0.003206
95.4	-0.003212
95.6	-0.003219
95.8	-0.003229
96.0	-0.003240
96.2	-0.003250
96.4	-0.003261
96.6	-0.003271
96.8	-0.003277
97.0	-0.003279
97.2	-0.003283
97.4	-0.003287
97.6	-0.003291
97.8	-0.003299
98.0	-0.003309
98.2	-0.003318
98.4	-0.003323
98.6	-0.003325
98.8	-0.003326
99.0	-0.003328
99.2	-0.003326
99.4	-0.003325
99.6	-0.003330
99.8	-0.003332
100.0	-0.003333
100.2	-0.003334
100.4	-0.003335
100.6	-0.003337
100.8	-0.003344
101.0	-0.003351
101.2	-0.003359
101.4	-0.003365
101.6	-0.003365
101.8	-0.003361
102.0	-0.003355
102.2	-0.003353
102.4	-0.003355
102.6	-0.003364
102.8	-0.003375
103.0	-0.003388
103.2	-0.003400
103.4	-0.003407
103.6	-0.003415
103.8	-0.003419
104.0	-0.003423
104.2	-0.003429
104.4	-0.003435
104.6	-0.003440
104.8	-0.003444
105.0	-0.003451
105.2	-0.003456
105.4	-0.003461
105.6	-0.003466
105.8	-0.003471
106.0	-0.003473
106.2	-0.003478
106.4	-0.003478
106.6	-0.003477
106.8	-0.003479
107.0	-0.003487
107.2	-0.003494
107.4	-0.003499
107.6	-0.003505
107.8	-0.003507
108.0	-0.003505
108.2	-0.003504
108.4	-0.003507
108.6	-0.003512
108.8	-0.003517
109.0	-0.003522
109.2	-0.003524
109.4	-0.003525
109.6	-0.003524
109.8	-0.003523
110.0	-0.003523
110.2	-0.003520
110.4	-0.003518
110.6	-0.003517
110.8	-0.003520
111.0	-0.003522
111.2	-0.003526
111.4	-0.003529
111.6	-0.003533
111.8	-0.003534
112.0	-0.003534
112.2	-0.003535
112.4	-0.003543
112.6	-0.003551
112.8	-0.003561
113.0	-0.003574
113.2	-0.003582
113.4	-0.003587
113.6	-0.003589
113.8	-0.003591
114.0	-0.003592
114.2	-0.003597
114.4	-0.003604
114.6	-0.003614
114.8	-0.003623
115.0	-0.003630
115.2	-0.003632
115.4	-0.003633
115.6	-0.003634
115.8	-0.003636
116.0	-0.003639
116.2	-0.003643
116.4	-0.003645
116.6	-0.003644
116.8	-0.003644
117.0	-0.003640
117.2	-0.003638
117.4	-0.003640
117.6	-0.003644
117.8	-0.003649
118.0	-0.003655
118.2	-0.003659
118.4	-0.003659
118.6	-0.003657
118.8	-0.003653
119.0	-0.003652
119.2	-0.003659
119.4	-0.003668
119.6	-0.003672
119.8	-0.003677
120.0	-0.003685
120.2	-0.003690
120.4	-0.003697
120.6	-0.003707
120.8	-0.003715
121.0	-0.003721
121.2	-0.003722
121.4	-0.003722
121.6	-0.003723
121.8	-0.003728
122.0	-0.003735
122.2	-0.003745
122.4	-0.003756
122.6	-0.003764
122.8	-0.003770
123.0	-0.003772
123.2	-0.003772
123.4	-0.003771
123.6	-0.003770
123.8	-0.003767
124.0	-0.003764
124.2	-0.003762
124.4	-0.003762
124.6	-0.003766
124.8	-0.003775
125.0	-0.003784
125.2	-0.003796
125.4	-0.003806
125.6	-0.003817
125.8	-0.003822
126.0	-0.003826
126.2	-0.003827
126.4	-0.003828
126.6	-0.003826
126.8	-0.003827
127.0	-0.003830
127.2	-0.003836
127.4	-0.003843
127.6	-0.003852
127.8	-0.003863
128.0	-0.003876
128.2	-0.003889
128.4	-0.003896
128.6	-0.003897
128.8	-0.003898
129.0	-0.003896
129.2	-0.003894
129.4	-0.003891
129.6	-0.003895
129.8	-0.003899
130.0	-0.003900
130.2	-0.003906
130.4	-0.003916
130.6	-0.003929
130.8	-0.003940
131.0	-0.003950
131.2	-0.003956
131.4	-0.003958
131.6	-0.003957
131.8	-0.003954
132.0	-0.003953
132.2	-0.003950
132.4	-0.003948
132.6	-0.003946
132.8	-0.003947
133.0	-0.003950
133.2	-0.003956
133.4	-0.003963
133.6	-0.003968
133.8	-0.003972
134.0	-0.003975
134.2	-0.003974
134.4	-0.003970
134.6	-0.003965
134.8	-0.003963
135.0	-0.003959
135.2	-0.003960
135.4	-0.003963
135.6	-0.003966
135.8	-0.003964
136.0	-0.003962
136.2	-0.003957
136.4	-0.003953
136.6	-0.003950
136.8	-0.003948
137.0	-0.003946
137.2	-0.003945
137.4	-0.003949
137.6	-0.003954
137.8	-0.003959
138.0	-0.003968
138.2	-0.003977
138.4	-0.003983
138.6	-0.003986
138.8	-0.003989
139.0	-0.003987
139.2	-0.003981
139.4	-0.003976
139.6	-0.003974
139.8	-0.003976
140.0	-0.003979
140.2	-0.003985
140.4	-0.003989
140.6	-0.003994
140.8	-0.003993
141.0	-0.003989
141.2	-0.003988
141.4	-0.003986
141.6	-0.003986
141.8	-0.003989
142.0	-0.003993
142.2	-0.003996
142.4	-0.004000
142.6	-0.004004
142.8	-0.004010
143.0	-0.004017
143.2	-0.004023
143.4	-0.004027
143.6	-0.004029
143.8	-0.004031
144.0	-0.004035
144.2	-0.004042
144.4	-0.004049
144.6	-0.004057
144.8	-0.004064
145.0	-0.004068
145.2	-0.004069
145.4	-0.004069
145.6	-0.004070
145.8	-0.004071
146.0	-0.004071
146.2	-0.004071
146.4	-0.004077
146.6	-0.004085
146.8	-0.004091
147.0	-0.004097
147.2	-0.004105
147.4	-0.004112
147.6	-0.004117
147.8	-0.004118
148.0	-0.004121
148.2	-0.004117
148.4	-0.004112
148.6	-0.004104
148.8	-0.004100
149.0	-0.004099
149.2	-0.004103
149.4	-0.004108
149.6	-0.004116
149.8	-0.004122
150.0	-0.004126
150.2	-0.004128
150.4	-0.004125
150.6	-0.004120
150.8	-0.004118
151.0	-0.004119
151.2	-0.004123
151.4	-0.004128
151.6	-0.004135
151.8	-0.004140
152.0	-0.004142
152.2	-0.004145
152.4	-0.004153
152.6	-0.004162
152.8	-0.004172
153.0	-0.004181
153.2	-0.004186
153.4	-0.004185
153.6	-0.004184
153.8	-0.004186
154.0	-0.004192
154.2	-0.004203
154.4	-0.004215
154.6	-0.004229
154.8	-0.004236
155.0	-0.004242
155.2	-0.004244
155.4	-0.004248
155.6	-0.004253
155.8	-0.004262
156.0	-0.004272
156.2	-0.004277
156.4	-0.004279
156.6	-0.004277
156.8	-0.004276
157.0	-0.004274
157.2	-0.004274
157.4	-0.004274
157.6	-0.004273
157.8	-0.004272
158.0	-0.004271
158.2	-0.004273
158.4	-0.004272
158.6	-0.004271
158.8	-0.004269
159.0	-0.004267
159.2	-0.004266
159.4	-0.004266
159.6	-0.004269
159.8	-0.004272
160.0	-0.004277
160.2	-0.004282
160.4	-0.004291
160.6	-0.004297
160.8	-0.004301
161.0	-0.004305
161.2	-0.004304
161.4	-0.004306
161.6	-0.004303
161.8	-0.004302
162.0	-0.004298
162.2	-0.004294
162.4	-0.004288
162.6	-0.004287
162.8	-0.004288
163.0	-0.004291
163.2	-0.004292
163.4	-0.004296
163.6	-0.004296
163.8	-0.004295
164.0	-0.004294
164.2	-0.004294
164.4	-0.004289
164.6	-0.004286
164.8	-0.004288
165.0	-0.004290
165.2	-0.004290
165.4	-0.004289
165.6	-0.004287
165.8	-0.004282
166.0	-0.004275
166.2	-0.004272
166.4	-0.004271
166.6	-0.004270
166.8	-0.004268
167.0	-0.004268
167.2	-0.004267
167.4	-0.004269
167.6	-0.004271
167.8	-0.004273
168.0	-0.004275
168.2	-0.004279
168.4	-0.004281
168.6	-0.004284
168.8	-0.004288
169.0	-0.004297
169.2	-0.004306
169.4	-0.004319
169.6	-0.004331
169.8	-0.004341
170.0	-0.004344
170.2	-0.004348
170.4	-0.004351
170.6	-0.004349
170.8	-0.004350
171.0	-0.004353
171.2	-0.004353
171.4	-0.004347
171.6	-0.004344
171.8	-0.004338
172.0	-0.004336
172.2	-0.004341
172.4	-0.004349
172.6	-0.004358
172.8	-0.004365
173.0	-0.004371
173.2	-0.004369
173.4	-0.004368
173.6	-0.004368
173.8	-0.004369
174.0	-0.004364
174.2	-0.004359
174.4	-0.004354
174.6	-0.004352
174.8	-0.004359
175.0	-0.004365
175.2	-0.004373
175.4	-0.004380
175.6	-0.004381
175.8	-0.004376
176.0	-0.004370
176.2	-0.004363
176.4	-0.004357
176.6	-0.004354
176.8	-0.004354
177.0	-0.004356
177.2	-0.004360
177.4	-0.004365
177.6	-0.004373
177.8	-0.004378
178.0	-0.004385
178.2	-0.004392
178.4	-0.004398
178.6	-0.004399
178.8	-0.004402
179.0	-0.004404
179.2	-0.004412
179.4	-0.004422
179.6	-0.004433
179.8	-0.004437
180.0	-0.004436
180.2	-0.004432
180.4	-0.004425
180.6	-0.004420
180.8	-0.004423
181.0	-0.004427
181.2	-0.004430
181.4	-0.004431
181.6	-0.004429
181.8	-0.004426
182.0	-0.004425
182.2	-0.004426
182.4	-0.004427
182.6	-0.004426
182.8	-0.004427
183.0	-0.004426
183.2	-0.004426
183.4	-0.004428
183.6	-0.004429
183.8	-0.004426
184.0	-0.004422
184.2	-0.004415
184.4	-0.004407
184.6	-0.004401
184.8	-0.004399
185.0	-0.004397
185.2	-0.004395
185.4	-0.004392
185.6	-0.004389
185.8	-0.004385
186.0	-0.004382
186.2	-0.004382
186.4	-0.004387
186.6	-0.004393
186.8	-0.004402
187.0	-0.004412
187.2	-0.004421
187.4	-0.004429
187.6	-0.004435
187.8	-0.004441
188.0	-0.004444
188.2	-0.004445
188.4	-0.004445
188.6	-0.004448
188.8	-0.004448
189.0	-0.004451
189.2	-0.004454
189.4	-0.004457
189.6	-0.004459
189.8	-0.004462
190.0	-0.004467
190.2	-0.004471
190.4	-0.004475
190.6	-0.004472
190.8	-0.004468
191.0	-0.004462
191.2	-0.004455
191.4	-0.004448
191.6	-0.004445
191.8	-0.004445
192.0	-0.004447
192.2	-0.004449
192.4	-0.004452
192.6	-0.004454
192.8	-0.004455
193.0	-0.004453
193.2	-0.004455
193.4	-0.004459
193.6	-0.004465
193.8	-0.004471
194.0	-0.004476
194.2	-0.004478
194.4	-0.004477
194.6	-0.004477
194.8	-0.004478
195.0	-0.004480
195.2	-0.004485
195.4	-0.004491
195.6	-0.004498
195.8	-0.004501
196.0	-0.004505
196.2	-0.004505
196.4	-0.004503
196.6	-0.004500
196.8	-0.004500
197.0	-0.004501
197.2	-0.004505
197.4	-0.004509
197.6	-0.004513
197.8	-0.004514
198.0	-0.004515
198.2	-0.004512
198.4	-0.004507
198.6	-0.004503
198.8	-0.004497
199.0	-0.004491
199.2	-0.004488
199.4	-0.004483
199.6	-0.004481
199.8	-0.004479
200.0	-0.004477
200.2	-0.004477
200.4	-0.004478
200.6	-0.004477
200.8	-0.004477
201.0	-0.004475
201.2	-0.004471
201.4	-0.004470
201.6	-0.004468
201.8	-0.004468
202.0	-0.004471
202.2	-0.004477
202.4	-0.004479
202.6	-0.004480
202.8	-0.004477
203.0	-0.004473
203.2	-0.004469
203.4	-0.004469
203.6	-0.004469
203.8	-0.004473
204.0	-0.004478
204.2	-0.004482
204.4	-0.004486
204.6	-0.004493
204.8	-0.004501
205.0	-0.004509
205.2	-0.004516
205.4	-0.004522
205.6	-0.004529
205.8	-0.004530
206.0	-0.004531
206.2	-0.004529
206.4	-0.004527
206.6	-0.004519
206.8	-0.004513
207.0	-0.004507
207.2	-0.004502
207.4	-0.004499
207.6	-0.004501
207.8	-0.004500
208.0	-0.004497
208.2	-0.004497
208.4	-0.004497
208.6	-0.004495
208.8	-0.004495
209.0	-0.004497
209.2	-0.004501
209.4	-0.004503
209.6	-0.004504
209.8	-0.004508
210.0	-0.004512
210.2	-0.004516
210.4	-0.004522
210.6	-0.004525
210.8	-0.004527
211.0	-0.004525
211.2	-0.004526
211.4	-0.004524
211.6	-0.004525
211.8	-0.004530
212.0	-0.004535
212.2	-0.004538
212.4	-0.004541
212.6	-0.004549
212.8	-0.004553
213.0	-0.004556
213.2	-0.004557
213.4	-0.004559
213.6	-0.004558
213.8	-0.004561
214.0	-0.004566
214.2	-0.004572
214.4	-0.004577
214.6	-0.004580
214.8	-0.004577
215.0	-0.004575
215.2	-0.004576
215.4	-0.004576
215.6	-0.004576
215.8	-0.004577
216.0	-0.004578
216.2	-0.004578
216.4	-0.004581
216.6	-0.004588
216.8	-0.004599
217.0	-0.004604
217.2	-0.004606
217.4	-0.004609
217.6	-0.004609
217.8	-0.004603
218.0	-0.004601
218.2	-0.004603
218.4	-0.004604
218.6	-0.004605
218.8	-0.004611
219.0	-0.004615
219.2	-0.004616
219.4	-0.004615
219.6	-0.004614
219.8	-0.004611
220.0	-0.004611
220.2	-0.004612
220.4	-0.004612
220.6	-0.004615
220.8	-0.004618
221.0	-0.004619
221.2	-0.004623
221.4	-0.004628
221.6	-0.004631
221.8	-0.004638
222.0	-0.004647
222.2	-0.004652
222.4	-0.004655
222.6	-0.004656
222.8	-0.004652
223.0	-0.004647
223.2	-0.004646
223.4	-0.004648
223.6	-0.004652
223.8	-0.004656
224.0	-0.004661
224.2	-0.004662
224.4	-0.004662
224.6	-0.004657
224.8	-0.004650
225.0	-0.004643
225.2	-0.004638
225.4	-0.004635
225.6	-0.004636
225.8	-0.004642
226.0	-0.004645
226.2	-0.004646
226.4	-0.004643
226.6	-0.004639
226.8	-0.004632
227.0	-0.004629
227.2	-0.004625
227.4	-0.004626
227.6	-0.004630
227.8	-0.004634
228.0	-0.004639
228.2	-0.004644
228.4	-0.004647
228.6	-0.004645
228.8	-0.004641
229.0	-0.004637
229.2	-0.004630
229.4	-0.004623
229.6	-0.004621
229.8	-0.004622
230.0	-0.004622
230.2	-0.004626
230.4	-0.004632
230.6	-0.004639
230.8	-0.004644
231.0	-0.004647
231.2	-0.004646
231.4	-0.004642
231.6	-0.004635
231.8	-0.004628
232.0	-0.004625
232.2	-0.004626
232.4	-0.004626
232.6	-0.004628
232.8	-0.004629
233.0	-0.004632
233.2	-0.004630
233.4	-0.004629
233.6	-0.004627
233.8	-0.004625
234.0	-0.004620
234.2	-0.004619
234.4	-0.004617
234.6	-0.004617
234.8	-0.004616
235.0	-0.004620
235.2	-0.004625
235.4	-0.004629
235.6	-0.004630
235.8	-0.004633
236.0	-0.004634
236.2	-0.004632
236.4	-0.004634
236.6	-0.004634
236.8	-0.004634
237.0	-0.004637
237.2	-0.004643
237.4	-0.004649
237.6	-0.004657
237.8	-0.004666
238.0	-0.004668
238.2	-0.004666
238.4	-0.004668
238.6	-0.004670
238.8	-0.004670
239.0	-0.004677
239.2	-0.004685
239.4	-0.004687
239.6	-0.004687
239.8	-0.004686
240.0	-0.004684
240.2	-0.004677
240.4	-0.004672
240.6	-0.004668
240.8	-0.004666
241.0	-0.004660
241.2	-0.004658
241.4	-0.004658
241.6	-0.004658
241.8	-0.004658
242.0	-0.004658
242.2	-0.004659
242.4	-0.004658
242.6	-0.004656
242.8	-0.004655
243.0	-0.004657
243.2	-0.004659
243.4	-0.004659
243.6	-0.004660
243.8	-0.004660
244.0	-0.004661
244.2	-0.004661
244.4	-0.004667
244.6	-0.004670
244.8	-0.004672
245.0	-0.004675
245.2	-0.004679
245.4	-0.004678
245.6	-0.004679
245.8	-0.004684
246.0	-0.004687
246.2	-0.004687
246.4	-0.004685
246.6	-0.004680
246.8	-0.004673
247.0	-0.004666
247.2	-0.004662
247.4	-0.004660
247.6	-0.004659
247.8	-0.004658
248.0	-0.004658
248.2	-0.004660
248.4	-0.004659
248.6	-0.004661
248.8	-0.004663
249.0	-0.004663
249.2	-0.004659
249.4	-0.004662
249.6	-0.004662
249.8	-0.004661
250.0	-0.004659
250.2	-0.004657
250.4	-0.004652
250.6	-0.004649
250.8	-0.004649
251.0	-0.004648
251.2	-0.004648
251.4	-0.004647
251.6	-0.004646
251.8	-0.004642
252.0	-0.004638
252.2	-0.004636
252.4	-0.004640
252.6	-0.004645
252.8	-0.004650
253.0	-0.004654
253.2	-0.004657
253.4	-0.004657
253.6	-0.004657
253.8	-0.004661
254.0	-0.004669
254.2	-0.004678
254.4	-0.004687
254.6	-0.004693
254.8	-0.004697
255.0	-0.004698
255.2	-0.004698
255.4	-0.004699
255.6	-0.004699
255.8	-0.004700
256.0	-0.004699
256.2	-0.004699
256.4	-0.004698
256.6	-0.004698
256.8	-0.004701
257.0	-0.004705
257.2	-0.004710
257.4	-0.004715
257.6	-0.004719
257.8	-0.004722
258.0	-0.004724
258.2	-0.004725
258.4	-0.004728
258.6	-0.004733
258.8	-0.004735
259.0	-0.004734
259.2	-0.004735
259.4	-0.004732
259.6	-0.004726
259.8	-0.004722
260.0	-0.004721
260.2	-0.004720
260.4	-0.004721
260.6	-0.004721
260.8	-0.004722
261.0	-0.004719
261.2	-0.004718
261.4	-0.004717
261.6	-0.004718
261.8	-0.004721
262.0	-0.004726
262.2	-0.004731
262.4	-0.004733
262.6	-0.004734
262.8	-0.004731
263.0	-0.004730
263.2	-0.004725
263.4	-0.004724
263.6	-0.004724
263.8	-0.004728
264.0	-0.004732
264.2	-0.004736
264.4	-0.004738
264.6	-0.004738
264.8	-0.004732
265.0	-0.004728
265.2	-0.004725
265.4	-0.004724
265.6	-0.004726
265.8	-0.004732
266.0	-0.004738
266.2	-0.004742
266.4	-0.004750
266.6	-0.004755
266.8	-0.004759
267.0	-0.004764
267.2	-0.004769
267.4	-0.004770
267.6	-0.004771
267.8	-0.004775
268.0	-0.004774
268.2	-0.004776
268.4	-0.004781
268.6	-0.004786
268.8	-0.004790
269.0	-0.004796
269.2	-0.004797
269.4	-0.004797
269.6	-0.004798
269.8	-0.004798
270.0	-0.004799
270.2	-0.004805
270.4	-0.004809
270.6	-0.004815
270.8	-0.004822
271.0	-0.004829
271.2	-0.004834
271.4	-0.004841
271.6	-0.004845
271.8	-0.004850
272.0	-0.004851
272.2	-0.004855
272.4	-0.004855
272.6	-0.004856
272.8	-0.004858
273.0	-0.004863
273.2	-0.004866
273.4	-0.004865
273.6	-0.004865
273.8	-0.004863
274.0	-0.004862
274.2	-0.004860
274.4	-0.004861
274.6	-0.004861
274.8	-0.004862
275.0	-0.004860
275.2	-0.004859
275.4	-0.004859
275.6	-0.004859
275.8	-0.004857
276.0	-0.004858
276.2	-0.004859
276.4	-0.004857
276.6	-0.004857
276.8	-0.004859
277.0	-0.004860
277.2	-0.004860
277.4	-0.004861
277.6	-0.004862
277.8	-0.004864
278.0	-0.004867
278.2	-0.004875
278.4	-0.004885
278.6	-0.004895
278.8	-0.004905
279.0	-0.004912
279.2	-0.004914
279.4	-0.004915
279.6	-0.004915
279.8	-0.004915
280.0	-0.004914
280.2	-0.004914
280.4	-0.004915
280.6	-0.004916
280.8	-0.004915
281.0	-0.004915
281.2	-0.004912
281.4	-0.004908
281.6	-0.004901
281.8	-0.004894
282.0	-0.004885
282.2	-0.004877
282.4	-0.004868
282.6	-0.004864
282.8	-0.004861
283.0	-0.004858
283.2	-0.004854
283.4	-0.004855
283.6	-0.004853
283.8	-0.004852
284.0	-0.004851
284.2	-0.004851
284.4	-0.004847
284.6	-0.004846
284.8	-0.004847
285.0	-0.004851
285.2	-0.004855
285.4	-0.004861
285.6	-0.004867
285.8	-0.004872
286.0	-0.004875
286.2	-0.004879
286.4	-0.004877
286.6	-0.004873
286.8	-0.004868
287.0	-0.004864
287.2	-0.004858
287.4	-0.004857
287.6	-0.004858
287.8	-0.004860
288.0	-0.004861
288.2	-0.004863
288.4	-0.004863
288.6	-0.004866
288.8	-0.004866
289.0	-0.004868
289.2	-0.004872
289.4	-0.004873
289.6	-0.004876
289.8	-0.004881
290.0	-0.004882
290.2	-0.004882
290.4	-0.004880
290.6	-0.004874
290.8	-0.004869
291.0	-0.004865
291.2	-0.004862
291.4	-0.004863
291.6	-0.004865
291.8	-0.004869
292.0	-0.004872
292.2	-0.004878
292.4	-0.004879
292.6	-0.004881
292.8	-0.004881
293.0	-0.004879
293.2	-0.004876
293.4	-0.004875
293.6	-0.004876
293.8	-0.004877
294.0	-0.004881
294.2	-0.004885
294.4	-0.004889
294.6	-0.004894
294.8	-0.004898
295.0	-0.004903
295.2	-0.004908
295.4	-0.004912
295.6	-0.004916
295.8	-0.004920
296.0	-0.004921
296.2	-0.004919
296.4	-0.004923
296.6	-0.004924
296.8	-0.004928
297.0	-0.004931
297.2	-0.004934
297.4	-0.004933
297.6	-0.004932
297.8	-0.004930
298.0	-0.004929
298.2	-0.004927
298.4	-0.004927
298.6	-0.004929
298.8	-0.004928
299.0	-0.004928
299.2	-0.004930
299.4	-0.004930
299.6	-0.004927
299.8	-0.004923
300.0	-0.004914
300.2	-0.004906
300.4	-0.004902
300.6	-0.004897
300.8	-0.004892
301.0	-0.004890
301.2	-0.004883
301.4	-0.004876
301.6	-0.004871
301.8	-0.004868
302.0	-0.004868
302.2	-0.004870
302.4	-0.004869
302.6	-0.004868
302.8	-0.004868
303.0	-0.004865
303.2	-0.004865
303.4	-0.004871
303.6	-0.004876
303.8	-0.004878
304.0	-0.004881
304.2	-0.004883
304.4	-0.004879
304.6	-0.004878
304.8	-0.004878
305.0	-0.004879
305.2	-0.004879
305.4	-0.004881
305.6	-0.004882
305.8	-0.004882
306.0	-0.004884
306.2	-0.004882
306.4	-0.004880
306.6	-0.004877
306.8	-0.004875
307.0	-0.004870
307.2	-0.004871
307.4	-0.004871
307.6	-0.004870
307.8	-0.004869
308.0	-0.004870
308.2	-0.004870
308.4	-0.004869
308.6	-0.004870
308.8	-0.004867
309.0	-0.004866
309.2	-0.004862
309.4	-0.004858
309.6	-0.004854
309.8	-0.004852
310.0	-0.004849
310.2	-0.004851
310.4	-0.004855
310.6	-0.004860
310.8	-0.004867
311.0	-0.004871
311.2	-0.004871
311.4	-0.004872
311.6	-0.004869
311.8	-0.004865
312.0	-0.004864
312.2	-0.004864
312.4	-0.004863
312.6	-0.004863
312.8	-0.004863
313.0	-0.004861
313.2	-0.004858
313.4	-0.004854
313.6	-0.004856
313.8	-0.004857
314.0	-0.004859
314.2	-0.004860
314.4	-0.004864
314.6	-0.004862
314.8	-0.004861
315.0	-0.004863
315.2	-0.004867
315.4	-0.004871
315.6	-0.004877
315.8	-0.004881
316.0	-0.004885
316.2	-0.004885
316.4	-0.004884
316.6	-0.004883
316.8	-0.004881
317.0	-0.004882
317.2	-0.004885
317.4	-0.004886
317.6	-0.004883
317.8	-0.004881
318.0	-0.004875
318.2	-0.004872
318.4	-0.004869
318.6	-0.004870
318.8	-0.004874
319.0	-0.004879
319.2	-0.004880
319.4	-0.004883
319.6	-0.004887
319.8	-0.004890
320.0	-0.004896
320.2	-0.004905
320.4	-0.004914
320.6	-0.004922
320.8	-0.004930
321.0	-0.004932
321.2	-0.004933
321.4	-0.004933
321.6	-0.004931
321.8	-0.004928
322.0	-0.004929
322.2	-0.004933
322.4	-0.004939
322.6	-0.004945
322.8	-0.004950
323.0	-0.004955
323.2	-0.004957
323.4	-0.004956
323.6	-0.004959
323.8	-0.004961
324.0	-0.004962
324.2	-0.004964
324.4	-0.004968
324.6	-0.004972
324.8	-0.004981
325.0	-0.004990
325.2	-0.004996
325.4	-0.005001
325.6	-0.005006
325.8	-0.005009
326.0	-0.005011
326.2	-0.005012
326.4	-0.005009
326.6	-0.005005
326.8	-0.005001
327.0	-0.004998
327.2	-0.004997
327.4	-0.004998
327.6	-0.004998
327.8	-0.004995
328.0	-0.004994
328.2	-0.004992
328.4	-0.004993
328.6	-0.004996
328.8	-0.005002
329.0	-0.005008
329.2	-0.005016
329.4	-0.005024
329.6	-0.005031
329.8	-0.005039
330.0	-0.005043
330.2	-0.005045
330.4	-0.005047
330.6	-0.005048
330.8	-0.005044
331.0	-0.005040
331.2	-0.005037
331.4	-0.005030
331.6	-0.005021
331.8	-0.005013
332.0	-0.005006
332.2	-0.005000
332.4	-0.004993
332.6	-0.004993
332.8	-0.004993
333.0	-0.004996
333.2	-0.005001
333.4	-0.005006
333.6	-0.005007
333.8	-0.005008
334.0	-0.005008
334.2	-0.005005
334.4	-0.005003
334.6	-0.004999
334.8	-0.004996
335.0	-0.004991
335.2	-0.004984
335.4	-0.004980
335.6	-0.004984
335.8	-0.004985
336.0	-0.004988
336.2	-0.004991
336.4	-0.004992
336.6	-0.004986
336.8	-0.004985
337.0	-0.004985
337.2	-0.004989
337.4	-0.004996
337.6	-0.005003
337.8	-0.005009
338.0	-0.005015
338.2	-0.005017
338.4	-0.005021
338.6	-0.005027
338.8	-0.005034
339.0	-0.005040
339.2	-0.005044
339.4	-0.005043
339.6	-0.005043
339.8	-0.005039
340.0	-0.005039
340.2	-0.005040
340.4	-0.005039
340.6	-0.005037
340.8	-0.005035
341.0	-0.005032
341.2	-0.005033
341.4	-0.005036
341.6	-0.005041
341.8	-0.005045
342.0	-0.005047
342.2	-0.005046
342.4	-0.005046
342.6	-0.005046
342.8	-0.005045
343.0	-0.005044
343.2	-0.005042
343.4	-0.005039
343.6	-0.005035
343.8	-0.005033
344.0	-0.005033
344.2	-0.005033
344.4	-0.005033
344.6	-0.005037
344.8	-0.005040
345.0	-0.005040
345.2	-0.005041
345.4	-0.005042
345.6	-0.005041
345.8	-0.005043
346.0	-0.005046
346.2	-0.005049
346.4	-0.005052
346.6	-0.005054
346.8	-0.005057
347.0	-0.005061
347.2	-0.005064
347.4	-0.005068
347.6	-0.005073
347.8	-0.005073
348.0	-0.005072
348.2	-0.005070
348.4	-0.005065
348.6	-0.005059
348.8	-0.005052
349.0	-0.005047
349.2	-0.005046
349.4	-0.005044
349.6	-0.005044
349.8	-0.005047
350.0	-0.005049
350.2	-0.005048
350.4	-0.005049
350.6	-0.005045
350.8	-0.005041
351.0	-0.005037
351.2	-0.005035
351.4	-0.005032
351.6	-0.005033
351.8	-0.005031
352.0	-0.005032
352.2	-0.005037
352.4	-0.005038
352.6	-0.005041
352.8	-0.005044
353.0	-0.005047
353.2	-0.005045
353.4	-0.005045
353.6	-0.005046
353.8	-0.005048
354.0	-0.005050
354.2	-0.005055
354.4	-0.005062
354.6	-0.005066
354.8	-0.005071
355.0	-0.005077
355.2	-0.005080
355.4	-0.005079
355.6	-0.005079
355.8	-0.005078
356.0	-0.005077
356.2	-0.005077
356.4	-0.005079
356.6	-0.005084
356.8	-0.005088
357.0	-0.005091
357.2	-0.005096
357.4	-0.005101
357.6	-0.005106
357.8	-0.005111
358.0	-0.005113
358.2	-0.005116
358.4	-0.005116
358.6	-0.005113
358.8	-0.005110
359.0	-0.005110
359.2	-0.005105
359.4	-0.005105
359.6	-0.005106
359.8	-0.005108
360.0	-0.005109
360.2	-0.005112
360.4	-0.005116
360.6	-0.005119
360.8	-0.005122
361.0	-0.005126
361.2	-0.005132
361.4	-0.005136
361.6	-0.005139
361.8	-0.005142
362.0	-0.005144
362.2	-0.005142
362.4	-0.005140
362.6	-0.005140
362.8	-0.005138
363.0	-0.005138
363.2	-0.005139
363.4	-0.005139
363.6	-0.005141
363.8	-0.005144
364.0	-0.005148
364.2	-0.005151
364.4	-0.005151
364.6	-0.005150
364.8	-0.005149
365.0	-0.005144
365.2	-0.005141
365.4	-0.005143
365.6	-0.005143
365.8	-0.005145
366.0	-0.005144
366.2	-0.005148
366.4	-0.005150
366.6	-0.005151
366.8	-0.005153
367.0	-0.005156
367.2	-0.005154
367.4	-0.005153
367.6	-0.005152
367.8	-0.005151
368.0	-0.005149
368.2	-0.005150
368.4	-0.005151
368.6	-0.005149
368.8	-0.005147
369.0	-0.005147
369.2	-0.005148
369.4	-0.005149
369.6	-0.005150
369.8	-0.005152
370.0	-0.005152
370.2	-0.005153
370.4	-0.005151
370.6	-0.005148
370.8	-0.005146
371.0	-0.005143
371.2	-0.005139
371.4	-0.005140
371.6	-0.005141
371.8	-0.005146
372.0	-0.005153
372.2	-0.005159
372.4	-0.005164
372.6	-0.005169
372.8	-0.005167
373.0	-0.005161
373.2	-0.005158
373.4	-0.005152
373.6	-0.005145
373.8	-0.005144
374.0	-0.005143
374.2	-0.005137
374.4	-0.005134
374.6	-0.005133
374.8	-0.005130
375.0	-0.005130
375.2	-0.005130
375.4	-0.005131
375.6	-0.005131
375.8	-0.005129
376.0	-0.005128
376.2	-0.005129
376.4	-0.005132
376.6	-0.005136
376.8	-0.005144
377.0	-0.005148
377.2	-0.005151
377.4	-0.005154
377.6	-0.005157
377.8	-0.005156
378.0	-0.005158
378.2	-0.005163
378.4	-0.005165
378.6	-0.005167
378.8	-0.005168
379.0	-0.005172
379.2	-0.005172
379.4	-0.005172
379.6	-0.005169
379.8	-0.005168
380.0	-0.005167
380.2	-0.005167
380.4	-0.005170
380.6	-0.005174
380.8	-0.005177
381.0	-0.005176
381.2	-0.005175
381.4	-0.005172
381.6	-0.005170
381.8	-0.005168
382.0	-0.005168
382.2	-0.005171
382.4	-0.005172
382.6	-0.005176
382.8	-0.005179
383.0	-0.005183
383.2	-0.005185
383.4	-0.005185
383.6	-0.005182
383.8	-0.005179
384.0	-0.005177
384.2	-0.005173
384.4	-0.005172
384.6	-0.005169
384.8	-0.005169
385.0	-0.005166
385.2	-0.005166
385.4	-0.005164
385.6	-0.005165
385.8	-0.005165
386.0	-0.005168
386.2	-0.005171
386.4	-0.005173
386.6	-0.005175
386.8	-0.005176
387.0	-0.005179
387.2	-0.005180
387.4	-0.005184
387.6	-0.005185
387.8	-0.005187
388.0	-0.005186
388.2	-0.005185
388.4	-0.005181
388.6	-0.005178
388.8	-0.005176
389.0	-0.005173
389.2	-0.005168
389.4	-0.005165
389.6	-0.005161
389.8	-0.005156
390.0	-0.005150
390.2	-0.005145
390.4	-0.005144
390.6	-0.005143
390.8	-0.005142
391.0	-0.005142
391.2	-0.005144
391.4	-0.005144
391.6	-0.005144
391.8	-0.005146
392.0	-0.005148
392.2	-0.005146
392.4	-0.005143
392.6	-0.005139
392.8	-0.005135
393.0	-0.005132
393.2	-0.005131
393.4	-0.005130
393.6	-0.005134
393.8	-0.005134
394.0	-0.005134
394.2	-0.005135
394.4	-0.005137
394.6	-0.005135
394.8	-0.005134
395.0	-0.005136
395.2	-0.005139
395.4	-0.005141
395.6	-0.005145
[truncated: 12,421 more rows]
