# Supplementary material for: Peptide-based NTA(Ni)-nanodiscs for studying membrane enhanced FGFR1 kinase activities
Source: PeerJ. 2019 Jul 23;7:e7234. doi: 10.7717/peerj.7234 (PMC6659669; doi:10.7717/peerj.7234)
Supplement: Supplemental Information 12 — Raw data exported from FPLC for data analyses for Fig. 2A; Figs. S1 and S4B. [file peerj-07-7234-s012.zip › FPLC raw data figure 2A S1 S4B/Figure S4 B raw data.xls]

## Sheet: Curves
10		10
Manual run 4:10_UV		Manual run 4:10_Fractions
ml	mAU	ml	(Fractions)
0	1.447	30.27	1
0.143336	0.912	31.77	2
0.286673	0.719	33.27	3
0.430009	0.491	34.77	4
0.573345	0.186	36.27	5
0.716682	0.013	37.77	6
0.860018	-0.131	39.27	7
1.00335	-0.217	40.77	8
1.14669	-0.297	42.27	9
1.29003	-0.346	43.77	10
1.43336	-0.393	45.27	11
1.5767	-0.423	46.77	12
1.72004	-0.47	48.27	13
1.86337	-0.49	49.77	14
2.00671	-0.522	51.27	15
2.15005	-0.54	52.77	16
2.29338	-0.563	54.27	17
2.43672	-0.579	55.77	18
2.58005	-0.608	57.27	19
2.72339	-0.611	58.77	20
2.86673	-0.625	60.27	21
3.01006	-0.65	61.77	22
3.1534	-0.662	63.27	23
3.29674	-0.671	64.77	24
3.44007	-0.674	66.27	25
3.58341	-0.686	67.77	26
3.72674	-0.715	69.27	27
3.87008	-0.706	70.77	28
4.01342	-0.713	72.27	29
4.15675	-0.728	73.77	30
4.30009	-0.737	75.27	31
4.44343	-0.746	76.77	32
4.58676	-0.739	78.27	33
4.7301	-0.757	79.77	34
4.87344	-0.766	81.27	35
5.01677	-0.768	82.77	36
5.16011	-0.781	84.27	37
5.30344	-0.758	85.77	38
5.44678	-0.792	87.27	39
5.59012	-0.792	88.77	40
5.73345	-0.797	90.27	41
5.87679	-0.801	91.77	42
6.02013	-0.817	93.27	43
6.16346	-0.801	94.77	44
6.3068	-0.82	96.27	45
6.45014	-0.825	97.77	46
6.59347	-0.826	99.27	47
6.73681	-0.852	100.77	48
6.88014	-0.841	102.27	49
7.02348	-0.843	103.77	50
7.16682	-0.855	105.27	51
7.31015	-0.856	106.77	52
7.45349	-0.863	108.27	53
7.59683	-0.88	109.77	54
7.74016	-0.872	111.27	55
7.8835	-0.873	112.77	56
8.02684	-0.879	114.27	57
8.17017	-0.878	115.77	58
8.31351	-0.885	117.27	59
8.45684	-0.889	118.77	60
8.60018	-0.89	120.27	61
8.74352	-0.898	121.77	62
8.88685	-0.902	123.27	63
9.03019	-0.914	124.77	64
9.17353	-0.91	125.45	Waste
9.31686	-0.906
9.4602	-0.902
9.60354	-0.917
9.74687	-0.912
9.89021	-0.917
10.0335	-0.913
10.1769	-0.926
10.3202	-0.933
10.4636	-0.935
10.6069	-0.939
10.7502	-0.954
10.8936	-0.926
11.0369	-0.946
11.1802	-0.954
11.3236	-0.945
11.4669	-0.948
11.6102	-0.946
11.7536	-0.962
11.8969	-0.958
12.0403	-0.953
12.1836	-0.968
12.3269	-0.972
12.4703	-0.964
12.6136	-0.954
12.7569	-0.972
12.9003	-0.974
13.0436	-0.966
13.1869	-0.974
13.3303	-0.976
13.4736	-0.969
13.617	-0.971
13.7603	-0.987
13.9036	-0.991
14.047	-0.981
14.1903	-0.985
14.3336	-0.988
14.477	-0.991
14.6203	-0.989
14.7636	-0.987
14.907	-0.988
15.0503	-0.989
15.1937	-1.003
15.337	-0.996
15.4803	-1.007
15.6237	-1.001
15.767	-1.004
15.9103	-0.996
16.0537	-1.008
16.197	-1.012
16.3403	-1.015
16.4837	-1.009
16.627	-1.012
16.7704	-1.013
16.9137	-1.013
17.057	-1.018
17.2004	-1.016
17.3437	-1.023
17.487	-1.013
17.6304	-1.025
17.7737	-1.03
17.917	-1.024
18.0604	-1.027
18.2037	-1.021
18.3471	-1.03
18.4904	-1.03
18.6337	-1.03
18.7771	-1.029
18.9204	-1.035
19.0637	-1.047
19.2071	-1.041
19.3504	-1.037
19.4937	-1.05
19.6371	-1.049
19.7804	-1.047
19.9238	-1.054
20.0671	-1.048
20.2104	-1.049
20.3538	-1.044
20.4971	-1.044
20.6404	-1.042
20.7838	-1.054
20.9271	-1.044
21.0704	-1.049
21.2138	-1.049
21.3571	-1.053
21.5005	-1.059
21.6438	-1.054
21.7871	-1.054
21.9305	-1.064
22.0738	-1.072
22.2171	-1.068
22.3605	-1.065
22.5038	-1.06
22.6471	-1.071
22.7905	-1.079
22.9338	-1.08
23.0772	-1.054
23.2205	-1.075
23.3638	-1.069
23.5072	-1.077
23.6505	-1.067
23.7938	-1.068
23.9372	-1.072
24.0805	-1.062
24.2238	-1.067
24.3672	-1.068
24.5105	-1.073
24.6539	-1.075
24.7972	-1.08
24.9405	-1.082
25.0839	-1.086
25.2272	-1.076
25.3705	-1.072
25.5139	-1.072
25.6572	-1.077
25.8005	-1.08
25.9439	-1.078
26.0872	-1.084
26.2306	-1.084
26.3739	-1.083
26.5172	-1.078
26.6606	-1.085
26.8039	-1.085
26.9472	-1.088
27.0906	-1.086
27.2339	-1.083
27.3772	-1.091
27.5206	-1.091
27.6639	-1.087
27.8073	-1.096
27.9506	-1.098
28.0939	-1.1
28.2373	-1.102
28.3806	-1.09
28.5239	-1.093
28.6673	-1.102
28.8106	-1.097
28.9539	-1.099
29.0973	-1.096
29.2406	-1.108
29.384	-1.118
29.5273	-1.101
29.6706	-1.1
29.814	-1.113
29.9573	-1.103
30.1006	-1.119
30.244	-0.995
30.3873	1.115
30.5306	0.432
30.674	0.062
30.8173	-0.148
30.9607	-0.36
31.104	-0.511
31.2473	-0.582
31.3907	-0.654
31.534	-0.72
31.6773	-0.76
31.8207	-0.781
31.964	-0.807
32.1073	-0.853
32.2507	-0.845
32.394	-0.868
32.5374	-0.864
32.6807	-0.901
32.824	-0.901
32.9674	-0.918
33.1107	-0.924
33.254	-0.928
33.3974	-0.938
33.5407	-0.95
33.684	-0.961
33.8274	-0.966
33.9707	-0.979
34.1141	-0.978
34.2574	-0.991
34.4007	-0.997
34.5441	-1.004
34.6874	-1.004
34.8307	-1.008
34.9741	-1.02
35.1174	-1.021
35.2607	-1.032
35.4041	-1.034
35.5474	-1.04
35.6908	-1.056
35.8341	-1.038
35.9774	-1.059
36.1208	-1.06
36.2641	-1.067
36.4074	-1.065
36.5508	-1.066
36.6941	-1.072
36.8374	-1.073
36.9808	-1.078
37.1241	-1.077
37.2674	-1.089
37.4108	-1.08
37.5541	-1.103
37.6975	-1.097
37.8408	-1.105
37.9841	-1.111
38.1275	-1.098
38.2708	-1.113
38.4141	-1.111
38.5575	-1.115
38.7008	-1.115
38.8441	-1.114
38.9875	-1.123
39.1308	-1.12
39.2742	-1.127
39.4175	-1.121
39.5608	-1.112
39.7042	-1.099
39.8475	-1.095
39.9908	-1.092
40.1342	-1.058
40.2775	-1.038
40.4208	-0.999
40.5642	-0.935
40.7075	-0.887
40.8509	-0.805
40.9942	-0.669
41.1375	-0.547
41.2809	-0.394
41.4242	-0.217
41.5675	-0.04
41.7109	0.165
41.8542	0.385
41.9975	0.599
42.1409	0.822
42.2842	1.022
42.4276	1.235
42.5709	1.418
42.7142	1.606
42.8576	1.754
43.0009	1.897
43.1442	2.005
43.2876	2.111
43.4309	2.164
43.5742	2.23
43.7176	2.286
43.8609	2.319
44.0043	2.345
44.1476	2.355
44.2909	2.364
44.4343	2.379
44.5776	2.368
44.7209	2.376
44.8643	2.367
45.0076	2.366
45.1509	2.359
45.2943	2.354
45.4376	2.331
45.581	2.299
45.7243	2.266
45.8676	2.239
46.011	2.193
46.1543	2.126
46.2976	2.087
46.441	2
46.5843	1.933
46.7276	1.869
46.871	1.787
47.0143	1.688
47.1577	1.621
47.301	1.554
47.4443	1.479
47.5877	1.437
47.731	1.362
47.8743	1.328
48.0177	1.266
48.161	1.231
48.3043	1.199
48.4477	1.167
48.591	1.144
48.7344	1.126
48.8777	1.103
49.021	1.093
49.1644	1.069
49.3077	1.059
49.451	1.057
49.5944	1.052
49.7377	1.056
49.881	1.073
50.0244	1.073
50.1677	1.09
50.3111	1.091
50.4544	1.104
50.5977	1.098
50.7411	1.138
50.8844	1.171
51.0277	1.195
51.1711	1.218
51.3144	1.241
51.4577	1.253
51.6011	1.286
51.7444	1.319
51.8878	1.347
52.0311	1.371
52.1744	1.401
52.3178	1.435
52.4611	1.458
52.6044	1.479
52.7478	1.504
52.8911	1.54
53.0344	1.564
53.1778	1.596
53.3211	1.617
53.4645	1.658
53.6078	1.684
53.7511	1.723
53.8945	1.766
54.0378	1.804
54.1811	1.839
54.3245	1.865
54.4678	1.911
54.6111	1.945
54.7545	1.986
54.8978	2.022
55.0412	2.058
55.1845	2.115
55.3278	2.146
55.4712	2.207
55.6145	2.265
55.7578	2.315
55.9012	2.37
56.0445	2.43
56.1878	2.478
56.3312	2.543
56.4745	2.592
56.6179	2.649
56.7612	2.724
56.9045	2.789
57.0479	2.858
57.1912	2.919
57.3345	2.994
57.4779	3.068
57.6212	3.143
57.7645	3.22
57.9079	3.296
58.0512	3.383
58.1946	3.469
58.3379	3.558
58.4812	3.644
58.6246	3.743
58.7679	3.85
58.9112	3.94
59.0546	4.035
59.1979	4.142
59.3412	4.233
59.4846	4.35
59.6279	4.459
59.7713	4.572
59.9146	4.703
60.0579	4.805
60.2013	4.929
60.3446	5.052
60.4879	5.172
60.6313	5.307
60.7746	5.434
60.9179	5.57
61.0613	5.696
61.2046	5.837
61.348	5.985
61.4913	6.123
61.6346	6.257
61.778	6.395
61.9213	6.543
62.0646	6.683
62.208	6.813
62.3513	6.944
62.4946	7.085
62.638	7.222
62.7813	7.363
62.9247	7.481
63.068	7.615
63.2113	7.748
63.3547	7.858
63.498	7.985
63.6413	8.123
63.7847	8.215
63.928	8.358
64.0713	8.448
64.2147	8.585
64.358	8.712
64.5014	8.825
64.6447	8.941
64.788	9.06
64.9314	9.169
65.0747	9.303
65.218	9.401
65.3614	9.521
65.5047	9.636
65.648	9.761
65.7914	9.9
65.9347	9.998
66.0781	10.12
66.2214	10.263
66.3647	10.377
66.5081	10.497
66.6514	10.637
66.7947	10.785
66.9381	10.933
67.0814	11.062
67.2247	11.213
67.3681	11.366
67.5114	11.515
67.6548	11.669
67.7981	11.835
67.9414	11.984
68.0848	12.153
68.2281	12.322
68.3714	12.516
68.5148	12.684
68.6581	12.872
68.8014	13.054
68.9448	13.232
69.0881	13.424
69.2315	13.615
69.3748	13.815
69.5181	14.019
69.6615	14.229
69.8048	14.447
69.9481	14.663
70.0915	14.884
70.2348	15.12
70.3781	15.354
70.5215	15.594
70.6648	15.82
70.8082	16.056
70.9515	16.332
71.0948	16.567
71.2382	16.834
71.3815	17.114
71.5248	17.371
71.6682	17.645
71.8115	17.885
71.9548	18.183
72.0982	18.466
72.2415	18.737
72.3849	19.02
72.5282	19.297
72.6715	19.61
72.8149	19.896
72.9582	20.189
73.1015	20.489
73.2449	20.805
73.3882	21.094
73.5315	21.412
73.6749	21.703
73.8182	22.003
73.9616	22.325
74.1049	22.644
74.2482	22.98
74.3916	23.275
74.5349	23.597
74.6782	23.919
74.8216	24.204
74.9649	24.535
75.1082	24.834
75.2516	25.132
75.3949	25.422
75.5383	25.715
75.6816	26.013
75.8249	26.268
75.9683	26.518
76.1116	26.802
76.2549	27.046
76.3983	27.295
76.5416	27.519
76.6849	27.727
76.8283	27.927
76.9716	28.091
77.115	28.292
77.2583	28.444
77.4016	28.593
77.545	28.726
77.6883	28.836
77.8316	28.956
77.975	29.074
78.1183	29.138
78.2616	29.195
78.405	29.277
78.5483	29.324
78.6917	29.385
78.835	29.439
78.9783	29.475
79.1217	29.526
79.265	29.562
79.4083	29.643
79.5517	29.697
79.695	29.746
79.8383	29.835
79.9817	29.928
80.125	30.042
80.2684	30.177
80.4117	30.334
80.555	30.511
80.6984	30.715
80.8417	30.962
80.985	31.238
81.1284	31.562
81.2717	31.935
81.415	32.326
81.5584	32.82
81.7017	33.335
81.8451	33.902
81.9884	34.563
82.1317	35.275
82.2751	36.019
82.4184	36.894
82.5617	37.824
82.7051	38.845
82.8484	39.897
82.9917	41.078
83.1351	42.334
83.2784	43.582
83.4218	44.969
83.5651	46.37
83.7084	47.846
83.8518	49.414
83.9951	50.907
84.1384	52.591
84.2818	54.188
84.4251	55.772
84.5684	57.473
84.7118	59.015
84.8551	60.588
84.9985	62.103
85.1418	63.454
85.2851	64.857
85.4285	66.063
85.5718	67.241
85.7151	68.25
85.8585	69.078
86.0018	69.84
86.1451	70.414
86.2885	70.796
86.4318	71.102
86.5752	71.228
86.7185	71.138
86.8618	70.888
87.0052	70.473
87.1485	69.854
87.2918	69.119
87.4352	68.207
87.5785	67.143
87.7218	65.981
87.8652	64.66
88.0085	63.261
88.1519	61.691
88.2952	60.055
88.4385	58.407
88.5819	56.596
88.7252	54.821
88.8685	53.024
89.0119	51.123
89.1552	49.341
89.2985	47.363
89.4419	45.552
89.5852	43.781
89.7286	41.881
89.8719	40.149
90.0152	38.412
90.1586	36.687
90.3019	35.065
90.4452	33.434
90.5886	31.952
90.7319	30.414
90.8752	28.974
91.0186	27.655
91.1619	26.292
91.3053	25.022
91.4486	23.827
91.5919	22.669
91.7353	21.638
91.8786	20.599
92.0219	19.663
92.1653	18.767
92.3086	17.89
92.4519	17.06
92.5953	16.311
92.7386	15.588
92.882	14.938
93.0253	14.269
93.1686	13.707
93.312	13.158
93.4553	12.622
93.5986	12.14
93.742	11.671
93.8853	11.265
94.0286	10.869
94.172	10.456
94.3153	10.132
94.4587	9.783
94.602	9.481
94.7453	9.189
94.8887	8.921
95.032	8.669
95.1753	8.432
95.3187	8.193
95.462	7.986
95.6053	7.793
95.7487	7.616
95.892	7.434
96.0354	7.256
96.1787	7.119
96.322	6.963
96.4654	6.832
96.6087	6.698
96.752	6.552
96.8954	6.43
97.0387	6.32
97.182	6.22
97.3254	6.108
97.4687	5.992
97.6121	5.899
97.7554	5.805
97.8987	5.703
98.0421	5.608
98.1854	5.5
98.3287	5.437
98.4721	5.337
98.6154	5.242
98.7587	5.152
98.9021	5.074
99.0454	4.986
99.1888	4.897
99.3321	4.819
99.4754	4.739
99.6188	4.657
99.7621	4.57
99.9054	4.491
100.049	4.408
100.192	4.332
100.335	4.268
100.479	4.184
100.622	4.109
100.765	4.02
100.909	3.953
101.052	3.882
101.195	3.823
101.339	3.727
101.482	3.669
101.625	3.603
101.769	3.531
101.912	3.465
102.055	3.403
102.199	3.336
102.342	3.281
102.485	3.213
102.629	3.148
102.772	3.101
102.915	3.042
103.059	2.988
103.202	2.934
103.346	2.896
103.489	2.831
103.632	2.791
103.776	2.733
103.919	2.705
104.062	2.659
104.206	2.616
104.349	2.572
104.492	2.543
104.636	2.512
104.779	2.469
104.922	2.442
105.066	2.419
105.209	2.389
105.352	2.375
105.496	2.347
105.639	2.313
105.782	2.301
105.926	2.29
106.069	2.27
106.212	2.268
106.356	2.251
106.499	2.252
106.642	2.247
106.786	2.246
106.929	2.257
107.072	2.249
107.216	2.26
107.359	2.268
107.502	2.281
107.646	2.298
107.789	2.313
107.932	2.33
108.076	2.354
108.219	2.39
108.362	2.399
108.506	2.422
108.649	2.44
108.792	2.48
108.936	2.521
109.079	2.547
109.222	2.585
109.366	2.616
109.509	2.658
109.652	2.689
109.796	2.736
109.939	2.774
110.082	2.827
110.226	2.878
110.369	2.908
110.512	2.969
110.656	3.019
110.799	3.081
110.942	3.14
111.086	3.195
111.229	3.26
111.372	3.324
111.516	3.406
111.659	3.485
111.802	3.576
111.946	3.668
112.089	3.766
112.232	3.884
112.376	4.004
112.519	4.157
112.662	4.309
112.806	4.483
112.949	4.662
113.092	4.87
113.236	5.105
113.379	5.338
113.522	5.598
113.666	5.862
113.809	6.123
113.952	6.402
114.096	6.687
114.239	6.949
114.382	7.211
114.526	7.456
114.669	7.69
114.812	7.898
114.956	8.079
115.099	8.251
115.242	8.388
115.386	8.52
115.529	8.622
115.672	8.715
115.816	8.795
115.959	8.857
116.102	8.893
116.246	8.925
116.389	8.978
116.532	9.004
116.676	9.023
116.819	9.048
116.962	9.075
117.106	9.11
117.249	9.138
117.392	9.163
117.536	9.211
117.679	9.258
117.822	9.331
117.966	9.409
118.109	9.485
118.252	9.557
118.396	9.621
118.539	9.686
118.682	9.733
118.826	9.778
118.969	9.817
119.113	9.806
119.256	9.798
119.399	9.794
119.543	9.757
119.686	9.712
119.829	9.68
119.973	9.621
120.116	9.565
120.259	9.499
120.403	9.426
120.546	9.359
120.689	9.294
120.833	9.219
120.976	9.164
121.119	9.097
121.263	9.026
121.406	8.971
121.549	8.898
121.693	8.841
121.836	8.767
121.979	8.708
122.123	8.653
122.266	8.579
122.409	8.52
122.553	8.451
122.696	8.376
122.839	8.322
122.983	8.254
123.126	8.17
123.269	8.085
123.413	8.004
123.556	7.947
123.699	7.857
123.843	7.785
123.986	7.697
124.129	7.616
124.273	7.527
124.416	7.434
124.559	7.345
124.703	7.257
124.846	7.183
124.989	7.1
125.133	6.999
125.276	6.922
125.419	6.828
125.563	6.757
125.706	6.644
125.849	6.567
125.993	6.47
126.136	6.375
126.279	6.289
126.423	6.21
126.566	6.121
126.709	6.042
126.853	5.959
126.996	5.886
127.139	5.821
127.283	5.722
127.426	5.656
127.569	5.593
127.713	5.509
127.856	5.435
127.999	5.38
128.143	5.311
128.286	5.243
128.429	5.186
128.573	5.136
128.716	5.069
128.859	5.003
129.003	4.941
129.146	4.892
129.289	4.838
129.433	4.786
129.576	4.719
129.719	4.678
129.863	4.625
130.006	4.566
130.149	4.521
130.293	4.468
130.436	4.422
130.579	4.379
130.723	4.336
130.866	4.298
131.009	4.238
131.153	4.191
131.296	4.152
131.439	4.097
131.583	4.054
131.726	4.005
131.869	3.961
