# Supplementary material for: Peptide-based NTA(Ni)-nanodiscs for studying membrane enhanced FGFR1 kinase activities
Source: PeerJ. 2019 Jul 23;7:e7234. doi: 10.7717/peerj.7234 (PMC6659669; doi:10.7717/peerj.7234)
Supplement: Supplemental Information 12 — Raw data exported from FPLC for data analyses for Fig. 2A; Figs. S1 and S4B. [file peerj-07-7234-s012.zip › FPLC raw data figure 2A S1 S4B/figure 3A raw data/FGFR1K FPLC.TXT]

Run Name,FGFR1K FPLC
Run Date,09:51:11 AM   08-19-18
Method Name,Method 2.7
Export Format Version, 1.00
Method ID, 1153
Points/Second, 5.00
Number of Records,  14400
Offset from Run Start Time,00:00:00
Run End Time,00:48:00
Time,Second
UV,AU,
Conductivity,mS/cm
Gradient Pump,<Not Selected>
Trace 3,<Not Available>
Trace 4,<Not Available>
Trace 5,<Not Available>
Trace 6,<Not Available>
GP Pressure,<Not Selected>
Volume,<Not Selected>
Fraction,<Not Available>
Time,UV,Conductivity
     0.0,-0.000467,   0.000
     0.2,-0.000451,   0.000
     0.4,-0.000372,   0.000
     0.6,-0.000315,   0.000
     0.8,-0.000270,   0.000
     1.0,-0.000253,   0.000
     1.2,-0.000273,   0.000
     1.4,-0.000333,   0.000
     1.6,-0.000430,   0.000
     1.8,-0.000559,   0.000
     2.0,-0.000713,   0.000
     2.2,-0.000880,   0.000
     2.4,-0.001045,   0.000
     2.6,-0.001204,   0.000
     2.8,-0.001355,   0.000
     3.0,-0.001496,   0.000
     3.2,-0.001633,   0.000
     3.4,-0.001777,   0.000
     3.6,-0.001928,   0.000
     3.8,-0.002085,   0.000
     4.0,-0.002253,   0.000
     4.2,-0.002429,   0.000
     4.4,-0.002606,   0.000
     4.6,-0.002776,   0.000
     4.8,-0.002937,   0.000
     5.0,-0.003076,   0.000
     5.2,-0.003192,   0.000
     5.4,-0.003284,   0.000
     5.6,-0.003356,   0.000
     5.8,-0.003416,   0.000
     6.0,-0.003475,   0.000
     6.2,-0.003533,   0.000
     6.4,-0.003599,   0.000
     6.6,-0.003674,   0.000
     6.8,-0.003755,   0.000
     7.0,-0.003832,   0.000
     7.2,-0.003895,   0.000
     7.4,-0.003921,   0.000
     7.6,-0.003897,   0.000
     7.8,-0.003819,   0.000
     8.0,-0.003693,   0.000
     8.2,-0.003528,   0.000
     8.4,-0.003330,   0.000
     8.6,-0.003112,   0.000
     8.8,-0.002871,   0.000
     9.0,-0.002580,   0.000
     9.2,-0.002227,   0.000
     9.4,-0.001807,   0.000
     9.6,-0.001301,   0.000
     9.8,-0.000701,   0.000
    10.0,-0.000001,   0.000
    10.2,0.000801,   0.000
    10.4,0.001705,   0.000
    10.6,0.002726,   0.000
    10.8,0.003854,   0.000
    11.0,0.005077,   0.000
    11.2,0.006381,   0.000
    11.4,0.007719,   0.000
    11.6,0.009016,   0.000
    11.8,0.010218,   0.000
    12.0,0.011273,   0.000
    12.2,0.012139,   0.000
    12.4,0.012810,   0.000
    12.6,0.013318,   0.000
    12.8,0.013677,   0.000
    13.0,0.013905,   0.000
    13.2,0.014022,   0.000
    13.4,0.014045,   0.000
    13.6,0.013968,   0.000
    13.8,0.013802,   0.000
    14.0,0.013551,   0.000
    14.2,0.013218,   0.000
    14.4,0.012827,   0.000
    14.6,0.012394,   0.000
    14.8,0.011951,   0.000
    15.0,0.011517,   0.000
    15.2,0.011104,   0.000
    15.4,0.010718,   0.000
    15.6,0.010364,   0.000
    15.8,0.010037,   0.000
    16.0,0.009721,   0.000
    16.2,0.009412,   0.000
    16.4,0.009090,   0.000
    16.6,0.008737,   0.000
    16.8,0.008327,   0.000
    17.0,0.007874,   0.000
    17.2,0.007376,   0.000
    17.4,0.006848,   0.000
    17.6,0.006312,   0.000
    17.8,0.005792,   0.000
    18.0,0.005285,   0.000
    18.2,0.004802,   0.000
    18.4,0.004347,   0.000
    18.6,0.003897,   0.000
    18.8,0.003441,   0.000
    19.0,0.002969,   0.000
    19.2,0.002462,   0.000
    19.4,0.001902,   0.000
    19.6,0.001304,   0.000
    19.8,0.000702,   0.000
    20.0,0.000136,   0.000
    20.2,-0.000359,   0.000
    20.4,-0.000762,   0.000
    20.6,-0.005241,   0.000
    20.8,-0.005461,   0.000
    21.0,-0.005520,   0.000
    21.2,-0.005492,   0.000
    21.4,-0.005536,   0.000
    21.6,-0.001513,   0.000
    21.8,-0.001890,   0.000
    22.0,-0.002527,   0.000
    22.2,-0.003424,   0.000
    22.4,-0.004324,   0.000
    22.6,-0.005037,   0.000
    22.8,-0.005521,   0.000
    23.0,-0.005763,   0.000
    23.2,-0.005762,   0.000
    23.4,-0.005636,   0.000
    23.6,-0.005506,   0.000
    23.8,-0.005364,   0.000
    24.0,-0.005093,   0.000
    24.2,-0.004854,   0.000
    24.4,-0.004713,   0.000
    24.6,-0.004734,   0.000
    24.8,-0.004973,   0.000
    25.0,-0.005561,   0.000
    25.2,-0.006338,   0.000
    25.4,-0.007141,   0.000
    25.6,-0.007857,   0.000
    25.8,-0.008387,   0.000
    26.0,-0.008561,   0.000
    26.2,-0.008493,   0.000
    26.4,-0.009654,   0.000
    26.6,-0.009360,   0.000
    26.8,-0.009027,   0.000
    27.0,-0.008830,   0.000
    27.2,-0.008520,   0.000
    27.4,-0.006912,   0.000
    27.6,-0.006801,   0.000
    27.8,-0.006875,   0.000
    28.0,-0.007208,   0.000
    28.2,-0.007854,   0.000
    28.4,-0.008615,   0.000
    28.6,-0.009305,   0.000
    28.8,-0.009773,   0.000
    29.0,-0.010000,   0.000
    29.2,-0.010028,   0.000
    29.4,-0.009844,   0.000
    29.6,-0.009581,   0.000
    29.8,-0.009341,   0.000
    30.0,-0.009160,   0.000
    30.2,-0.008917,   0.000
    30.4,-0.008593,   0.000
    30.6,-0.008358,   0.000
    30.8,-0.008298,   0.000
    31.0,-0.008396,   0.000
    31.2,-0.008751,   0.000
    31.4,-0.009407,   0.000
    31.6,-0.010134,   0.000
    31.8,-0.010734,   0.000
    32.0,-0.011127,   0.000
    32.2,-0.011314,   0.000
    32.4,-0.011273,   0.000
    32.6,-0.011058,   0.000
    32.8,-0.010780,   0.000
    33.0,-0.010532,   0.000
    33.2,-0.010340,   0.000
    33.4,-0.010149,   0.000
    33.6,-0.009800,   0.000
    33.8,-0.009522,   0.000
    34.0,-0.009373,   0.000
    34.2,-0.009405,   0.000
    34.4,-0.009659,   0.000
    34.6,-0.010256,   0.000
    34.8,-0.010974,   0.000
    35.0,-0.011617,   0.000
    35.2,-0.012043,   0.000
    35.4,-0.012233,   0.000
    35.6,-0.012223,   0.000
    35.8,-0.012004,   0.000
    36.0,-0.011717,   0.000
    36.2,-0.011460,   0.000
    36.4,-0.011262,   0.000
    36.6,-0.011119,   0.000
    36.8,-0.010884,   0.000
    37.0,-0.010585,   0.000
    37.2,-0.010367,   0.000
    37.4,-0.010293,   0.000
    37.6,-0.010415,   0.000
    37.8,-0.010786,   0.000
    38.0,-0.011435,   0.000
    38.2,-0.012124,   0.000
    38.4,-0.012665,   0.000
    38.6,-0.012946,   0.000
    38.8,-0.013051,   0.000
    39.0,-0.012919,   0.000
    39.2,-0.012645,   0.000
    39.4,-0.012361,   0.000
    39.6,-0.012128,   0.000
    39.8,-0.011955,   0.000
    40.0,-0.011823,   0.000
    40.2,-0.011602,   0.000
    40.4,-0.011309,   0.000
    40.6,-0.011098,   0.000
    40.8,-0.011034,   0.000
    41.0,-0.011169,   0.000
    41.2,-0.011547,   0.000
    41.4,-0.012204,   0.000
    41.6,-0.012877,   0.000
    41.8,-0.013386,   0.000
    42.0,-0.013633,   0.000
    42.2,-0.013694,   0.000
    42.4,-0.013517,   0.000
    42.6,-0.013229,   0.000
    42.8,-0.012936,   0.000
    43.0,-0.012699,   0.000
    43.2,-0.012529,   0.000
    43.4,-0.012408,   0.000
    43.6,-0.012266,   0.000
    43.8,-0.011975,   0.000
    44.0,-0.011750,   0.000
    44.2,-0.011643,   0.000
    44.4,-0.011734,   0.000
    44.6,-0.011988,   0.000
    44.8,-0.012599,   0.000
    45.0,-0.013272,   0.000
    45.2,-0.013812,   0.000
    45.4,-0.014097,   0.000
    45.6,-0.014196,   0.000
    45.8,-0.014065,   0.000
    46.0,-0.013784,   0.000
    46.2,-0.013492,   0.000
    46.4,-0.013253,   0.000
    46.6,-0.013076,   0.000
    46.8,-0.012949,   0.000
    47.0,-0.012848,   0.000
    47.2,-0.012650,   0.000
    47.4,-0.012390,   0.000
    47.6,-0.012212,   0.000
    47.8,-0.012195,   0.000
    48.0,-0.012345,   0.000
    48.2,-0.012764,   0.000
    48.4,-0.013415,   0.000
    48.6,-0.014039,   0.000
    48.8,-0.014450,   0.000
    49.0,-0.014639,   0.000
    49.2,-0.014621,   0.000
    49.4,-0.014407,   0.000
    49.6,-0.014111,   0.000
    49.8,-0.013851,   0.000
    50.0,-0.013645,   0.000
    50.2,-0.013499,   0.000
    50.4,-0.013389,   0.000
    50.6,-0.013287,   0.000
    50.8,-0.013061,   0.000
    51.0,-0.012820,   0.000
    51.2,-0.012672,   0.000
    51.4,-0.012698,   0.000
    51.6,-0.012863,   0.000
    51.8,-0.013353,   0.000
    52.0,-0.013998,   0.000
    52.2,-0.014549,   0.000
    52.4,-0.014871,   0.000
    52.6,-0.015008,   0.000
    52.8,-0.014908,   0.000
    53.0,-0.014640,   0.000
    53.2,-0.014342,   0.000
    53.4,-0.014079,   0.000
    53.6,-0.013883,   0.000
    53.8,-0.013741,   0.000
    54.0,-0.013631,   0.000
    54.2,-0.013531,   0.000
    54.4,-0.013296,   0.000
    54.6,-0.013071,   0.000
    54.8,-0.012956,   0.000
    55.0,-0.013022,   0.000
    55.2,-0.013219,   0.000
    55.4,-0.013762,   0.000
    55.6,-0.014395,   0.000
    55.8,-0.014907,   0.000
    56.0,-0.015178,   0.000
    56.2,-0.015266,   0.000
    56.4,-0.015117,   0.000
    56.6,-0.014837,   0.000
    56.8,-0.014550,   0.000
    57.0,-0.014310,   0.000
    57.2,-0.014135,   0.000
    57.4,-0.014008,   0.000
    57.6,-0.013908,   0.000
    57.8,-0.013789,   0.000
    58.0,-0.013538,   0.000
    58.2,-0.013339,   0.000
    58.4,-0.013269,   0.000
    58.6,-0.013367,   0.000
    58.8,-0.013634,   0.000
    59.0,-0.014242,   0.000
    59.2,-0.014871,   0.000
    59.4,-0.015331,   0.000
    59.6,-0.015552,   0.000
    59.8,-0.015576,   0.000
    60.0,-0.015364,   0.000
    60.2,-0.015054,   0.000
    60.4,-0.014759,   0.000
    60.6,-0.014527,   0.000
    60.8,-0.014359,   0.000
    61.0,-0.014237,   0.000
    61.2,-0.014137,   0.000
    61.4,-0.013966,   0.000
    61.6,-0.013715,   0.000
    61.8,-0.013543,   0.000
    62.0,-0.013529,   0.000
    62.2,-0.013654,   0.000
    62.4,-0.014042,   0.000
    62.6,-0.014674,   0.000
    62.8,-0.015256,   0.000
    63.0,-0.015627,   0.000
    63.2,-0.015793,   0.000
    63.4,-0.015735,   0.000
    63.6,-0.015484,   0.000
    63.8,-0.015175,   0.000
    64.0,-0.014902,   0.000
    64.2,-0.014691,   0.000
    64.4,-0.014533,   0.000
    64.6,-0.014413,   0.000
    64.8,-0.014294,   0.000
    65.0,-0.014022,   0.000
    65.2,-0.013793,   0.000
    65.4,-0.013683,   0.000
    65.6,-0.013752,   0.000
    65.8,-0.013968,   0.000
    66.0,-0.014548,   0.000
    66.2,-0.015189,   0.000
    66.4,-0.015695,   0.000
    66.6,-0.015954,   0.000
    66.8,-0.016029,   0.000
    67.0,-0.015860,   0.000
    67.2,-0.015563,   0.000
    67.4,-0.015260,   0.000
    67.6,-0.015011,   0.000
    67.8,-0.014824,   0.000
    68.0,-0.014683,   0.000
    68.2,-0.014561,   0.000
    68.4,-0.014344,   0.000
    68.6,-0.014074,   0.000
    68.8,-0.013894,   0.000
    69.0,-0.013880,   0.000
    69.2,-0.014011,   0.000
    69.4,-0.014427,   0.000
    69.6,-0.015078,   0.000
    69.8,-0.015649,   0.000
    70.0,-0.015990,   0.000
    70.2,-0.016193,   0.000
    70.4,-0.016135,   0.000
    70.6,-0.015868,   0.000
    70.8,-0.015565,   0.000
    71.0,-0.015314,   0.000
    71.2,-0.015057,   0.000
    71.4,-0.014893,   0.000
    71.6,-0.014768,   0.000
    71.8,-0.014626,   0.000
    72.0,-0.014337,   0.000
    72.2,-0.014108,   0.000
    72.4,-0.014005,   0.000
    72.6,-0.014081,   0.000
    72.8,-0.014325,   0.000
    73.0,-0.014923,   0.000
    73.2,-0.015554,   0.000
    73.4,-0.016035,   0.000
    73.6,-0.016265,   0.000
    73.8,-0.016309,   0.000
    74.0,-0.016117,   0.000
    74.2,-0.015812,   0.000
    74.4,-0.015511,   0.000
    74.6,-0.015268,   0.000
    74.8,-0.015090,   0.000
    75.0,-0.014955,   0.000
    75.2,-0.014834,   0.000
    75.4,-0.014581,   0.000
    75.6,-0.014321,   0.000
    75.8,-0.014152,   0.000
    76.0,-0.014158,   0.000
    76.2,-0.014304,   0.000
    76.4,-0.014786,   0.000
    76.6,-0.015424,   0.000
    76.8,-0.015991,   0.000
    77.0,-0.016326,   0.000
    77.2,-0.016466,   0.000
    77.4,-0.016366,   0.000
    77.6,-0.016089,   0.000
    77.8,-0.015767,   0.000
    78.0,-0.015482,   0.000
    78.2,-0.015254,   0.000
    78.4,-0.015081,   0.000
    78.6,-0.014944,   0.000
    78.8,-0.014758,   0.000
    79.0,-0.014451,   0.000
    79.2,-0.014232,   0.000
    79.4,-0.014158,   0.000
    79.6,-0.014254,   0.000
    79.8,-0.014564,   0.000
    80.0,-0.015201,   0.000
    80.2,-0.015820,   0.000
    80.4,-0.016258,   0.000
    80.6,-0.016457,   0.000
    80.8,-0.016451,   0.000
    81.0,-0.016221,   0.000
    81.2,-0.015906,   0.000
    81.4,-0.015607,   0.000
    81.6,-0.015370,   0.000
    81.8,-0.015191,   0.000
    82.0,-0.015054,   0.000
    82.2,-0.014920,   0.000
    82.4,-0.014641,   0.000
    82.6,-0.014388,   0.000
    82.8,-0.014243,   0.000
    83.0,-0.014282,   0.000
    83.2,-0.014459,   0.000
    83.4,-0.014993,   0.000
    83.6,-0.015635,   0.000
    83.8,-0.016165,   0.000
    84.0,-0.016450,   0.000
    84.2,-0.016544,   0.000
    84.4,-0.016400,   0.000
    84.6,-0.016097,   0.000
    84.8,-0.015777,   0.000
    85.0,-0.015503,   0.000
    85.2,-0.015299,   0.000
    85.4,-0.015148,   0.000
    85.6,-0.015027,   0.000
    85.8,-0.014851,   0.000
    86.0,-0.014574,   0.000
    86.2,-0.014369,   0.000
    86.4,-0.014307,   0.000
    86.6,-0.014406,   0.000
    86.8,-0.014729,   0.000
    87.0,-0.015344,   0.000
    87.2,-0.015947,   0.000
    87.4,-0.016364,   0.000
    87.6,-0.016557,   0.000
    87.8,-0.016547,   0.000
    88.0,-0.016320,   0.000
    88.2,-0.016009,   0.000
    88.4,-0.015720,   0.000
    88.6,-0.015491,   0.000
    88.8,-0.015317,   0.000
    89.0,-0.015188,   0.000
    89.2,-0.015063,   0.000
    89.4,-0.014792,   0.000
    89.6,-0.014543,   0.000
    89.8,-0.014398,   0.000
    90.0,-0.014433,   0.000
    90.2,-0.014609,   0.000
    90.4,-0.015141,   0.000
    90.6,-0.015775,   0.000
    90.8,-0.016302,   0.000
    91.0,-0.016583,   0.000
    91.2,-0.016677,   0.000
    91.4,-0.016532,   0.000
    91.6,-0.016237,   0.000
    91.8,-0.015920,   0.000
    92.0,-0.015654,   0.000
    92.2,-0.015451,   0.000
    92.4,-0.015297,   0.000
    92.6,-0.015172,   0.000
    92.8,-0.014997,   0.000
    93.0,-0.014711,   0.000
    93.2,-0.014498,   0.000
    93.4,-0.014434,   0.000
    93.6,-0.014533,   0.000
    93.8,-0.014854,   0.000
    94.0,-0.015478,   0.000
    94.2,-0.016085,   0.000
    94.4,-0.016503,   0.000
    94.6,-0.016696,   0.000
    94.8,-0.016678,   0.000
    95.0,-0.016438,   0.000
    95.2,-0.016119,   0.000
    95.4,-0.015823,   0.000
    95.6,-0.015584,   0.000
    95.8,-0.015404,   0.000
    96.0,-0.015269,   0.000
    96.2,-0.015142,   0.000
    96.4,-0.014872,   0.000
    96.6,-0.014621,   0.000
    96.8,-0.014477,   0.000
    97.0,-0.014514,   0.000
    97.2,-0.014685,   0.000
    97.4,-0.015210,   0.000
    97.6,-0.015846,   0.000
    97.8,-0.016375,   0.000
    98.0,-0.016660,   0.000
    98.2,-0.016760,   0.000
    98.4,-0.016621,   0.000
    98.6,-0.016326,   0.000
    98.8,-0.016009,   0.000
    99.0,-0.015743,   0.000
    99.2,-0.015541,   0.000
    99.4,-0.015390,   0.000
    99.6,-0.015268,   0.000
    99.8,-0.015100,   0.000
   100.0,-0.014816,   0.000
   100.2,-0.014608,   0.000
   100.4,-0.014538,   0.000
   100.6,-0.014630,   0.000
   100.8,-0.014938,   0.000
   101.0,-0.015550,   0.000
   101.2,-0.016146,   0.000
   101.4,-0.016560,   0.000
   101.6,-0.016747,   0.000
   101.8,-0.016727,   0.000
   102.0,-0.016491,   0.000
   102.2,-0.016175,   0.000
   102.4,-0.015880,   0.000
   102.6,-0.015645,   0.000
   102.8,-0.015468,   0.000
   103.0,-0.015331,   0.000
   103.2,-0.015202,   0.000
   103.4,-0.014932,   0.000
   103.6,-0.014677,   0.000
   103.8,-0.014526,   0.000
   104.0,-0.014559,   0.000
   104.2,-0.014728,   0.000
   104.4,-0.015249,   0.000
   104.6,-0.015887,   0.000
   104.8,-0.016423,   0.000
   105.0,-0.016716,   0.000
   105.2,-0.016819,   0.000
   105.4,-0.016671,   0.000
   105.6,-0.016570,   0.000
   105.8,-0.016253,   0.000
   106.0,-0.015981,   0.000
   106.2,-0.015774,   0.000
   106.4,-0.015631,   0.000
   106.6,-0.015314,   0.000
   106.8,-0.015149,   0.000
   107.0,-0.014870,   0.000
   107.2,-0.014659,   0.000
   107.4,-0.014585,   0.000
   107.6,-0.014681,   0.000
   107.8,-0.014982,   0.000
   108.0,-0.015591,   0.000
   108.2,-0.016193,   0.000
   108.4,-0.016618,   0.000
   108.6,-0.016807,   0.000
   108.8,-0.016795,   0.000
   109.0,-0.016562,   0.000
   109.2,-0.016241,   0.000
   109.4,-0.015937,   0.000
   109.6,-0.015695,   0.000
   109.8,-0.015512,   0.000
   110.0,-0.015374,   0.000
   110.2,-0.015250,   0.000
   110.4,-0.014994,   0.000
   110.6,-0.014736,   0.000
   110.8,-0.014571,   0.000
   111.0,-0.014588,   0.000
   111.2,-0.014739,   0.000
   111.4,-0.015231,   0.000
   111.6,-0.015864,   0.000
   111.8,-0.016408,   0.000
   112.0,-0.016707,   0.000
   112.2,-0.016824,   0.000
   112.4,-0.016701,   0.000
   112.6,-0.016411,   0.000
   112.8,-0.016088,   0.000
   113.0,-0.015813,   0.000
   113.2,-0.015598,   0.000
   113.4,-0.015440,   0.000
   113.6,-0.015314,   0.000
   113.8,-0.015165,   0.000
   114.0,-0.014883,   0.000
   114.2,-0.014668,   0.000
   114.4,-0.014584,   0.000
   114.6,-0.014671,   0.000
   114.8,-0.014943,   0.000
   115.0,-0.015549,   0.000
   115.2,-0.016159,   0.000
   115.4,-0.016601,   0.000
   115.6,-0.016806,   0.000
   115.8,-0.016813,   0.000
   116.0,-0.016593,   0.000
   116.2,-0.016275,   0.000
   116.4,-0.015970,   0.000
   116.6,-0.015726,   0.000
   116.8,-0.015541,   0.000
   117.0,-0.015403,   0.000
   117.2,-0.015278,   0.000
   117.4,-0.015035,   0.000
   117.6,-0.014774,   0.000
   117.8,-0.014608,   0.000
   118.0,-0.014628,   0.000
   118.2,-0.014876,   0.000
   118.4,-0.019025,   0.000
   118.6,-0.019642,   0.000
   118.8,-0.020177,   0.000
   119.0,-0.020463,   0.000
   119.2,-0.020467,   0.000
   119.4,-0.016729,   0.000
   119.6,-0.016458,   0.000
   119.8,-0.016141,   0.000
   120.0,-0.015862,   0.000
   120.2,-0.015646,   0.000
   120.4,-0.015485,   0.000
   120.6,-0.015358,   0.000
   120.8,-0.015209,   0.000
   121.0,-0.014921,   0.000
   121.2,-0.014690,   0.000
   121.4,-0.014591,   0.000
   121.6,-0.014667,   0.000
   121.8,-0.014916,   0.000
   122.0,-0.015514,   0.000
   122.2,-0.016134,   0.000
   122.4,-0.016604,   0.000
   122.6,-0.016819,   0.000
   122.8,-0.016845,   0.000
   123.0,-0.016636,   0.000
   123.2,-0.016321,   0.000
   123.4,-0.016006,   0.000
   123.6,-0.015759,   0.000
   123.8,-0.015580,   0.000
   124.0,-0.015445,   0.000
   124.2,-0.015330,   0.000
   124.4,-0.015110,   0.000
   124.6,-0.014845,   0.000
   124.8,-0.014662,   0.000
   125.0,-0.014647,   0.000
   125.2,-0.014775,   0.000
   125.4,-0.015203,   0.000
   125.6,-0.015838,   0.000
   125.8,-0.016404,   0.000
   126.0,-0.016747,   0.000
   126.2,-0.016888,   0.000
   126.4,-0.016798,   0.000
   126.6,-0.016523,   0.000
   126.8,-0.016200,   0.000
   127.0,-0.015913,   0.000
   127.2,-0.015690,   0.000
   127.4,-0.015521,   0.000
   127.6,-0.015387,   0.000
   127.8,-0.015242,   0.000
   128.0,-0.014955,   0.000
   128.2,-0.014715,   0.000
   128.4,-0.014600,   0.000
   128.6,-0.014666,   0.000
   128.8,-0.014901,   0.000
   129.0,-0.015479,   0.000
   129.2,-0.016109,   0.000
   129.4,-0.016594,   0.000
   129.6,-0.016832,   0.000
   129.8,-0.016874,   0.000
   130.0,-0.016688,   0.000
   130.2,-0.016379,   0.000
   130.4,-0.016073,   0.000
   130.6,-0.015821,   0.000
   130.8,-0.015628,   0.000
   131.0,-0.015486,   0.000
   131.2,-0.015363,   0.000
   131.4,-0.015144,   0.000
   131.6,-0.014875,   0.000
   131.8,-0.014693,   0.000
   132.0,-0.014672,   0.000
   132.2,-0.014796,   0.000
   132.4,-0.015206,   0.000
   132.6,-0.015838,   0.000
   132.8,-0.016413,   0.000
   133.0,-0.016773,   0.000
   133.2,-0.016924,   0.000
   133.4,-0.016848,   0.000
   133.6,-0.016576,   0.000
   133.8,-0.016251,   0.000
   134.0,-0.015958,   0.000
   134.2,-0.015732,   0.000
   134.4,-0.015560,   0.000
   134.6,-0.015425,   0.000
   134.8,-0.015288,   0.000
   135.0,-0.015006,   0.000
   135.2,-0.014762,   0.000
   135.4,-0.014636,   0.000
   135.6,-0.014690,   0.000
   135.8,-0.014891,   0.000
   136.0,-0.015451,   0.000
   136.2,-0.016077,   0.000
   136.4,-0.016574,   0.000
   136.6,-0.016823,   0.000
   136.8,-0.016890,   0.000
   137.0,-0.016717,   0.000
   137.2,-0.016413,   0.000
   137.4,-0.016104,   0.000
   137.6,-0.015851,   0.000
   137.8,-0.015657,   0.000
   138.0,-0.015512,   0.000
   138.2,-0.015360,   0.000
   138.4,-0.015212,   0.000
   138.6,-0.014934,   0.000
   138.8,-0.014740,   0.000
   139.0,-0.014699,   0.000
   139.2,-0.014840,   0.000
   139.4,-0.015152,   0.000
   139.6,-0.015776,   0.000
   139.8,-0.016359,   0.000
   140.0,-0.016741,   0.000
   140.2,-0.016912,   0.000
   140.4,-0.016866,   0.000
   140.6,-0.016612,   0.000
   140.8,-0.016293,   0.000
   141.0,-0.016003,   0.000
   141.2,-0.015773,   0.000
   141.4,-0.015601,   0.000
   141.6,-0.015469,   0.000
   141.8,-0.015344,   0.000
   142.0,-0.015080,   0.000
   142.2,-0.014830,   0.000
   142.4,-0.014686,   0.000
   142.6,-0.014725,   0.000
   142.8,-0.014898,   0.000
   143.0,-0.015422,   0.000
   143.2,-0.016060,   0.000
   143.4,-0.016589,   0.000
   143.6,-0.016874,   0.000
   143.8,-0.016973,   0.000
   144.0,-0.016829,   0.000
   144.2,-0.016533,   0.000
   144.4,-0.016217,   0.000
   144.6,-0.015945,   0.000
   144.8,-0.015727,   0.000
   145.0,-0.015585,   0.000
   145.2,-0.015463,   0.000
   145.4,-0.015305,   0.000
   145.6,-0.015028,   0.000
   145.8,-0.014827,   0.000
   146.0,-0.014740,   0.000
   146.2,-0.014831,   0.000
   146.4,-0.015122,   0.000
   146.6,-0.015732,   0.000
   146.8,-0.016342,   0.000
   147.0,-0.016775,   0.000
   147.2,-0.016976,   0.000
   147.4,-0.016972,   0.000
   147.6,-0.016748,   0.000
   147.8,-0.016433,   0.000
   148.0,-0.016136,   0.000
   148.2,-0.015898,   0.000
   148.4,-0.015718,   0.000
   148.6,-0.015581,   0.000
   148.8,-0.015459,   0.000
   149.0,-0.015230,   0.000
   149.2,-0.014965,   0.000
   149.4,-0.014797,   0.000
   149.6,-0.014797,   0.000
   149.8,-0.014933,   0.000
   150.0,-0.015379,   0.000
   150.2,-0.016010,   0.000
   150.4,-0.016562,   0.000
   150.6,-0.016897,   0.000
   150.8,-0.017030,   0.000
   151.0,-0.016931,   0.000
   151.2,-0.016657,   0.000
   151.4,-0.016341,   0.000
   151.6,-0.016061,   0.000
   151.8,-0.015851,   0.000
   152.0,-0.015696,   0.000
   152.2,-0.015577,   0.000
   152.4,-0.015450,   0.000
   152.6,-0.015175,   0.000
   152.8,-0.014943,   0.000
   153.0,-0.014824,   0.000
   153.2,-0.014884,   0.000
   153.4,-0.015097,   0.000
   153.6,-0.015664,   0.000
   153.8,-0.016284,   0.000
   154.0,-0.016765,   0.000
   154.2,-0.017000,   0.000
   154.4,-0.017052,   0.000
   154.6,-0.016865,   0.000
   154.8,-0.016560,   0.000
   155.0,-0.016257,   0.000
   155.2,-0.016007,   0.000
   155.4,-0.015819,   0.000
   155.6,-0.015678,   0.000
   155.8,-0.015562,   0.000
   156.0,-0.015383,   0.000
   156.2,-0.015116,   0.000
   156.4,-0.014923,   0.000
   156.6,-0.014885,   0.000
   156.8,-0.014998,   0.000
   157.0,-0.015353,   0.000
   157.2,-0.015980,   0.000
   157.4,-0.016569,   0.000
   157.6,-0.016953,   0.000
   157.8,-0.017121,   0.000
   158.0,-0.017070,   0.000
   158.2,-0.016813,   0.000
   158.4,-0.016493,   0.000
   158.6,-0.016200,   0.000
   158.8,-0.015972,   0.000
   159.0,-0.015799,   0.000
   159.2,-0.015666,   0.000
   159.4,-0.015540,   0.000
   159.6,-0.015287,   0.000
   159.8,-0.015037,   0.000
   160.0,-0.014889,   0.000
   160.2,-0.014920,   0.000
   160.4,-0.015088,   0.000
   160.6,-0.015594,   0.000
   160.8,-0.016226,   0.000
   161.0,-0.016823,   0.000
   161.2,-0.017641,   0.000
   161.4,-0.017738,   0.000
   161.6,-0.017594,   0.000
   161.8,-0.017298,   0.000
   162.0,-0.016917,   0.000
   162.2,-0.016130,   0.000
   162.4,-0.015930,   0.000
   162.6,-0.015781,   0.000
   162.8,-0.015661,   0.000
   163.0,-0.015518,   0.000
   163.2,-0.015242,   0.000
   163.4,-0.015023,   0.000
   163.6,-0.014929,   0.000
   163.8,-0.015011,   0.000
   164.0,-0.015271,   0.000
   164.2,-0.015866,   0.000
   164.4,-0.016489,   0.000
   164.6,-0.016938,   0.000
   164.8,-0.017152,   0.000
   165.0,-0.017171,   0.000
   165.2,-0.016962,   0.000
   165.4,-0.016642,   0.000
   165.6,-0.016350,   0.000
   165.8,-0.016107,   0.000
   166.0,-0.015922,   0.000
   166.2,-0.015782,   0.000
   166.4,-0.015657,   0.000
   166.6,-0.015366,   0.000
   166.8,-0.015175,   0.000
   167.0,-0.014999,   0.000
   167.2,-0.014987,   0.000
   167.4,-0.015116,   0.000
   167.6,-0.015611,   0.000
   167.8,-0.016164,   0.000
   168.0,-0.016726,   0.000
   168.2,-0.017068,   0.000
   168.4,-0.017213,   0.000
   168.6,-0.017130,   0.000
   168.8,-0.016862,   0.000
   169.0,-0.016548,   0.000
   169.2,-0.016272,   0.000
   169.4,-0.016058,   0.000
   169.6,-0.015897,   0.000
   169.8,-0.015773,   0.000
   170.0,-0.015647,   0.000
   170.2,-0.015379,   0.000
   170.4,-0.015141,   0.000
   170.6,-0.015012,   0.000
   170.8,-0.015060,   0.000
   171.0,-0.015253,   0.000
   171.2,-0.015801,   0.000
   171.4,-0.016423,   0.000
   171.6,-0.016918,   0.000
   171.8,-0.017173,   0.000
   172.0,-0.017245,   0.000
   172.2,-0.017071,   0.000
   172.4,-0.016767,   0.000
   172.6,-0.016460,   0.000
   172.8,-0.016202,   0.000
   173.0,-0.016006,   0.000
   173.2,-0.015864,   0.000
   173.4,-0.015750,   0.000
   173.6,-0.015593,   0.000
   173.8,-0.015323,   0.000
   174.0,-0.015124,   0.000
   174.2,-0.015068,   0.000
   174.4,-0.015171,   0.000
   174.6,-0.015486,   0.000
   174.8,-0.016101,   0.000
   175.0,-0.016698,   0.000
   175.2,-0.017106,   0.000
   175.4,-0.017287,   0.000
   175.6,-0.017258,   0.000
   175.8,-0.017016,   0.000
   176.0,-0.016695,   0.000
   176.2,-0.016398,   0.000
   176.4,-0.016162,   0.000
   176.6,-0.015987,   0.000
   176.8,-0.015853,   0.000
   177.0,-0.015735,   0.000
   177.2,-0.015512,   0.000
   177.4,-0.015258,   0.000
   177.6,-0.015095,   0.000
   177.8,-0.015103,   0.000
   178.0,-0.015244,   0.000
   178.2,-0.015694,   0.000
   178.4,-0.016323,   0.000
   178.6,-0.016873,   0.000
   178.8,-0.017199,   0.000
   179.0,-0.017336,   0.000
   179.2,-0.017234,   0.000
   179.4,-0.016959,   0.000
   179.6,-0.016644,   0.000
   179.8,-0.016369,   0.000
   180.0,-0.016155,   0.000
   180.2,-0.015997,   0.000
   180.4,-0.015875,   0.000
   180.6,-0.015749,   0.000
   180.8,-0.015481,   0.000
   181.0,-0.015253,   0.000
   181.2,-0.015143,   0.000
   181.4,-0.015211,   0.000
   181.6,-0.015432,   0.000
   181.8,-0.016001,   0.000
   182.0,-0.016621,   0.000
   182.2,-0.017101,   0.000
   182.4,-0.017342,   0.000
   182.6,-0.017394,   0.000
   182.8,-0.017211,   0.000
   183.0,-0.016908,   0.000
   183.2,-0.016608,   0.000
   183.4,-0.016358,   0.000
   183.6,-0.016166,   0.000
   183.8,-0.016023,   0.000
   184.0,-0.015906,   0.000
   184.2,-0.015739,   0.000
   184.4,-0.015466,   0.000
   184.6,-0.015267,   0.000
   184.8,-0.015215,   0.000
   185.0,-0.015316,   0.000
   185.2,-0.015643,   0.000
   185.4,-0.016260,   0.000
   185.6,-0.016852,   0.000
   185.8,-0.017245,   0.000
   186.0,-0.017423,   0.000
   186.2,-0.017386,   0.000
   186.4,-0.017138,   0.000
   186.6,-0.016818,   0.000
   186.8,-0.016529,   0.000
   187.0,-0.016300,   0.000
   187.2,-0.016135,   0.000
   187.4,-0.016003,   0.000
   187.6,-0.015889,   0.000
   187.8,-0.015672,   0.000
   188.0,-0.015408,   0.000
   188.2,-0.015248,   0.000
   188.4,-0.015268,   0.000
   188.6,-0.015416,   0.000
   188.8,-0.015869,   0.000
   189.0,-0.016511,   0.000
   189.2,-0.017045,   0.000
   189.4,-0.017347,   0.000
   189.6,-0.017461,   0.000
   189.8,-0.017339,   0.000
   190.0,-0.017053,   0.000
   190.2,-0.016740,   0.000
   190.4,-0.016471,   0.000
   190.6,-0.016266,   0.000
   190.8,-0.016113,   0.000
   191.0,-0.015995,   0.000
   191.2,-0.015873,   0.000
   191.4,-0.015610,   0.000
   191.6,-0.015384,   0.000
   191.8,-0.015277,   0.000
   192.0,-0.015347,   0.000
   192.2,-0.015567,   0.000
   192.4,-0.016128,   0.000
   192.6,-0.016747,   0.000
   192.8,-0.017226,   0.000
   193.0,-0.017458,   0.000
   193.2,-0.017503,   0.000
   193.4,-0.017320,   0.000
   193.6,-0.017012,   0.000
   193.8,-0.016706,   0.000
   194.0,-0.016460,   0.000
   194.2,-0.016272,   0.000
   194.4,-0.016131,   0.000
   194.6,-0.016021,   0.000
   194.8,-0.015865,   0.000
   195.0,-0.015594,   0.000
   195.2,-0.015393,   0.000
   195.4,-0.015337,   0.000
   195.6,-0.015436,   0.000
   195.8,-0.015753,   0.000
   196.0,-0.016370,   0.000
   196.2,-0.016970,   0.000
   196.4,-0.017379,   0.000
   196.6,-0.017567,   0.000
   196.8,-0.017538,   0.000
   197.0,-0.017299,   0.000
   197.2,-0.016983,   0.000
   197.4,-0.016693,   0.000
   197.6,-0.016464,   0.000
   197.8,-0.016296,   0.000
   198.0,-0.016165,   0.000
   198.2,-0.016053,   0.000
   198.4,-0.015843,   0.000
   198.6,-0.015590,   0.000
   198.8,-0.015424,   0.000
   199.0,-0.015430,   0.000
   199.2,-0.015571,   0.000
   199.4,-0.015997,   0.000
   199.6,-0.016623,   0.000
   199.8,-0.017177,   0.000
   200.0,-0.017499,   0.000
   200.2,-0.017628,   0.000
   200.4,-0.017532,   0.000
   200.6,-0.017253,   0.000
   200.8,-0.016938,   0.000
   201.0,-0.016666,   0.000
   201.2,-0.016451,   0.000
   201.4,-0.016297,   0.000
   201.6,-0.016179,   0.000
   201.8,-0.016058,   0.000
   202.0,-0.015799,   0.000
   202.2,-0.015563,   0.000
   202.4,-0.015434,   0.000
   202.6,-0.015480,   0.000
   202.8,-0.015671,   0.000
   203.0,-0.016214,   0.000
   203.2,-0.016842,   0.000
   203.4,-0.017339,   0.000
   203.6,-0.017597,   0.000
   203.8,-0.017664,   0.000
   204.0,-0.017488,   0.000
   204.2,-0.017178,   0.000
   204.4,-0.016865,   0.000
   204.6,-0.016608,   0.000
   204.8,-0.016417,   0.000
   205.0,-0.016276,   0.000
   205.2,-0.016166,   0.000
   205.4,-0.016031,   0.000
   205.6,-0.015759,   0.000
   205.8,-0.015548,   0.000
   206.0,-0.015471,   0.000
   206.2,-0.015559,   0.000
   206.4,-0.015834,   0.000
   206.6,-0.016435,   0.000
   206.8,-0.017039,   0.000
   207.0,-0.017468,   0.000
   207.2,-0.017666,   0.000
   207.4,-0.017661,   0.000
   207.6,-0.017436,   0.000
   207.8,-0.017121,   0.000
   208.0,-0.016828,   0.000
   208.2,-0.016593,   0.000
   208.4,-0.016418,   0.000
   208.6,-0.016286,   0.000
   208.8,-0.016175,   0.000
   209.0,-0.015998,   0.000
   209.2,-0.015734,   0.000
   209.4,-0.015553,   0.000
   209.6,-0.015526,   0.000
   209.8,-0.015640,   0.000
   210.0,-0.016006,   0.000
   210.2,-0.016630,   0.000
   210.4,-0.017204,   0.000
   210.6,-0.017569,   0.000
   210.8,-0.017732,   0.000
   211.0,-0.017669,   0.000
   211.2,-0.017408,   0.000
   211.4,-0.017092,   0.000
   211.6,-0.016808,   0.000
   211.8,-0.016586,   0.000
   212.0,-0.016423,   0.000
   212.2,-0.016299,   0.000
   212.4,-0.016186,   0.000
   212.6,-0.015968,   0.000
   212.8,-0.015725,   0.000
   213.0,-0.015576,   0.000
   213.2,-0.015599,   0.000
   213.4,-0.015752,   0.000
   213.6,-0.016218,   0.000
   213.8,-0.016841,   0.000
   214.0,-0.017374,   0.000
   214.2,-0.017671,   0.000
   214.4,-0.017785,   0.000
   214.6,-0.017658,   0.000
   214.8,-0.017370,   0.000
   215.0,-0.017054,   0.000
   215.2,-0.016786,   0.000
   215.4,-0.016578,   0.000
   215.6,-0.016427,   0.000
   215.8,-0.016312,   0.000
   216.0,-0.016195,   0.000
   216.2,-0.015945,   0.000
   216.4,-0.015717,   0.000
   216.6,-0.015597,   0.000
   216.8,-0.015650,   0.000
   217.0,-0.015845,   0.000
   217.2,-0.016381,   0.000
   217.4,-0.016998,   0.000
   217.6,-0.017482,   0.000
   217.8,-0.017728,   0.000
   218.0,-0.017789,   0.000
   218.2,-0.017613,   0.000
   218.4,-0.017309,   0.000
   218.6,-0.017004,   0.000
   218.8,-0.016752,   0.000
   219.0,-0.016563,   0.000
   219.2,-0.016421,   0.000
   219.4,-0.016310,   0.000
   219.6,-0.016179,   0.000
   219.8,-0.015917,   0.000
   220.0,-0.015705,   0.000
   220.2,-0.015626,   0.000
   220.4,-0.015707,   0.000
   220.6,-0.015963,   0.000
   220.8,-0.016552,   0.000
   221.0,-0.017159,   0.000
   221.2,-0.017599,   0.000
   221.4,-0.017813,   0.000
   221.6,-0.017825,   0.000
   221.8,-0.017613,   0.000
   222.0,-0.017303,   0.000
   222.2,-0.017009,   0.000
   222.4,-0.016770,   0.000
   222.6,-0.016594,   0.000
   222.8,-0.016459,   0.000
   223.0,-0.016351,   0.000
   223.2,-0.016196,   0.000
   223.4,-0.015940,   0.000
   223.6,-0.015755,   0.000
   223.8,-0.015720,   0.000
   224.0,-0.015828,   0.000
   224.2,-0.016158,   0.000
   224.4,-0.016767,   0.000
   224.6,-0.017341,   0.000
   224.8,-0.017712,   0.000
   225.0,-0.017876,   0.000
   225.2,-0.017822,   0.000
   225.4,-0.017566,   0.000
   225.6,-0.017248,   0.000
   225.8,-0.016962,   0.000
   226.0,-0.016739,   0.000
   226.2,-0.016570,   0.000
   226.4,-0.016441,   0.000
   226.6,-0.016332,   0.000
   226.8,-0.016147,   0.000
   227.0,-0.015891,   0.000
   227.2,-0.015723,   0.000
   227.4,-0.015721,   0.000
   227.6,-0.015849,   0.000
   227.8,-0.016247,   0.000
   228.0,-0.016867,   0.000
   228.2,-0.017419,   0.000
   228.4,-0.017748,   0.000
   228.6,-0.017881,   0.000
   228.8,-0.017783,   0.000
   229.0,-0.017507,   0.000
   229.2,-0.017189,   0.000
   229.4,-0.016912,   0.000
   229.6,-0.016702,   0.000
   229.8,-0.016544,   0.000
   230.0,-0.016425,   0.000
   230.2,-0.016316,   0.000
   230.4,-0.016103,   0.000
   230.6,-0.015865,   0.000
   230.8,-0.015726,   0.000
   231.0,-0.015757,   0.000
   231.2,-0.015920,   0.000
   231.4,-0.016398,   0.000
   231.6,-0.017026,   0.000
   231.8,-0.017537,   0.000
   232.0,-0.017825,   0.000
   232.2,-0.017924,   0.000
   232.4,-0.017782,   0.000
   232.6,-0.017485,   0.000
   232.8,-0.017182,   0.000
   233.0,-0.016919,   0.000
   233.2,-0.016719,   0.000
   233.4,-0.016568,   0.000
   233.6,-0.016449,   0.000
   233.8,-0.016333,   0.000
   234.0,-0.016089,   0.000
   234.2,-0.015857,   0.000
   234.4,-0.015736,   0.000
   234.6,-0.015788,   0.000
   234.8,-0.015980,   0.000
   235.0,-0.016506,   0.000
   235.2,-0.017121,   0.000
   235.4,-0.017607,   0.000
   235.6,-0.017855,   0.000
   235.8,-0.017918,   0.000
   236.0,-0.017742,   0.000
   236.2,-0.017439,   0.000
   236.4,-0.017131,   0.000
   236.6,-0.016875,   0.000
   236.8,-0.016682,   0.000
   237.0,-0.016538,   0.000
   237.2,-0.016425,   0.000
   237.4,-0.016303,   0.000
   237.6,-0.016050,   0.000
   237.8,-0.015834,   0.000
   238.0,-0.015741,   0.000
   238.2,-0.015815,   0.000
   238.4,-0.016051,   0.000
   238.6,-0.016623,   0.000
   238.8,-0.017238,   0.000
   239.0,-0.017698,   0.000
   239.2,-0.017922,   0.000
   239.4,-0.017948,   0.000
   239.6,-0.017742,   0.000
   239.8,-0.017429,   0.000
   240.0,-0.017126,   0.000
   240.2,-0.016882,   0.000
   240.4,-0.016700,   0.000
   240.6,-0.016564,   0.000
   240.8,-0.016454,   0.000
   241.0,-0.016318,   0.000
   241.2,-0.016062,   0.000
   241.4,-0.015868,   0.000
   241.6,-0.015812,   0.000
   241.8,-0.015904,   0.000
   242.0,-0.016190,   0.000
   242.2,-0.016819,   0.000
   242.4,-0.017374,   0.000
   242.6,-0.017776,   0.000
   242.8,-0.017964,   0.000
   243.0,-0.017939,   0.000
   243.2,-0.017664,   0.000
   243.4,-0.017375,   0.000
   243.6,-0.017083,   0.000
   243.8,-0.016849,   0.000
   244.0,-0.016677,   0.000
   244.2,-0.016547,   0.000
   244.4,-0.016439,   0.000
   244.6,-0.016274,   0.000
   244.8,-0.016019,   0.000
   245.0,-0.015836,   0.000
   245.2,-0.015807,   0.000
   245.4,-0.015912,   0.000
   245.6,-0.016260,   0.000
   245.8,-0.016869,   0.000
   246.0,-0.017437,   0.000
   246.2,-0.017801,   0.000
   246.4,-0.017967,   0.000
   246.6,-0.017904,   0.000
   246.8,-0.017646,   0.000
   247.0,-0.017331,   0.000
   247.2,-0.017049,   0.000
   247.4,-0.016830,   0.000
   247.6,-0.016671,   0.000
   247.8,-0.016548,   0.000
   248.0,-0.016441,   0.000
   248.2,-0.016264,   0.000
   248.4,-0.016013,   0.000
   248.6,-0.015844,   0.000
   248.8,-0.015843,   0.000
   249.0,-0.015969,   0.000
   249.2,-0.016372,   0.000
   249.4,-0.016997,   0.000
   249.6,-0.017553,   0.000
   249.8,-0.017884,   0.000
   250.0,-0.018026,   0.000
   250.2,-0.017923,   0.000
   250.4,-0.017643,   0.000
   250.6,-0.017321,   0.000
   250.8,-0.017041,   0.000
   251.0,-0.016819,   0.000
   251.2,-0.016660,   0.000
   251.4,-0.016537,   0.000
   251.6,-0.016428,   0.000
   251.8,-0.016228,   0.000
   252.0,-0.015983,   0.000
   252.2,-0.015832,   0.000
   252.4,-0.015850,   0.000
   252.6,-0.015991,   0.000
   252.8,-0.016425,   0.000
   253.0,-0.017044,   0.000
   253.2,-0.017565,   0.000
   253.4,-0.017858,   0.000
   253.6,-0.017971,   0.000
   253.8,-0.017845,   0.000
   254.0,-0.017558,   0.000
   254.2,-0.017244,   0.000
   254.4,-0.016979,   0.000
   254.6,-0.016778,   0.000
   254.8,-0.016629,   0.000
   255.0,-0.016516,   0.000
   255.2,-0.016410,   0.000
   255.4,-0.016190,   0.000
   255.6,-0.015954,   0.000
   255.8,-0.015820,   0.000
   256.0,-0.015859,   0.000
   256.2,-0.016030,   0.000
   256.4,-0.016520,   0.000
   256.6,-0.017136,   0.000
   256.8,-0.017642,   0.000
   257.0,-0.017910,   0.000
   257.2,-0.017994,   0.000
   257.4,-0.017836,   0.000
   257.6,-0.017542,   0.000
   257.8,-0.017231,   0.000
   258.0,-0.016971,   0.000
   258.2,-0.016773,   0.000
   258.4,-0.016626,   0.000
   258.6,-0.016512,   0.000
   258.8,-0.016400,   0.000
   259.0,-0.016171,   0.000
   259.2,-0.015946,   0.000
   259.4,-0.015824,   0.000
   259.6,-0.015869,   0.000
   259.8,-0.016055,   0.000
   260.0,-0.016563,   0.000
   260.2,-0.017168,   0.000
   260.4,-0.017656,   0.000
   260.6,-0.017905,   0.000
   260.8,-0.017970,   0.000
   261.0,-0.017796,   0.000
   261.2,-0.017492,   0.000
   261.4,-0.017183,   0.000
   261.6,-0.016926,   0.000
   261.8,-0.016732,   0.000
   262.0,-0.016591,   0.000
   262.2,-0.016485,   0.000
   262.4,-0.016377,   0.000
   262.6,-0.016151,   0.000
   262.8,-0.015934,   0.000
   263.0,-0.015821,   0.000
   263.2,-0.015884,   0.000
   263.4,-0.016091,   0.000
   263.6,-0.016621,   0.000
   263.8,-0.017231,   0.000
   264.0,-0.017709,   0.000
   264.2,-0.017942,   0.000
   264.4,-0.017985,   0.000
   264.6,-0.017795,   0.000
   264.8,-0.017488,   0.000
   265.0,-0.017182,   0.000
   265.2,-0.016935,   0.000
   265.4,-0.016750,   0.000
   265.6,-0.016612,   0.000
   265.8,-0.016506,   0.000
   266.0,-0.016394,   0.000
   266.2,-0.016156,   0.000
   266.4,-0.015940,   0.000
   266.6,-0.015844,   0.000
   266.8,-0.015910,   0.000
   267.0,-0.016130,   0.000
   267.2,-0.016675,   0.000
   267.4,-0.017275,   0.000
   267.6,-0.017724,   0.000
   267.8,-0.017947,   0.000
   268.0,-0.017975,   0.000
   268.2,-0.017773,   0.000
   268.4,-0.017468,   0.000
   268.6,-0.017176,   0.000
   268.8,-0.016933,   0.000
   269.0,-0.016755,   0.000
   269.2,-0.016622,   0.000
   269.4,-0.016519,   0.000
   269.6,-0.016398,   0.000
   269.8,-0.016150,   0.000
   270.0,-0.015938,   0.000
   270.2,-0.015851,   0.000
   270.4,-0.015922,   0.000
   270.6,-0.016162,   0.000
   270.8,-0.016730,   0.000
   271.0,-0.017331,   0.000
   271.2,-0.017771,   0.000
   271.4,-0.017984,   0.000
   271.6,-0.017998,   0.000
   271.8,-0.017785,   0.000
   272.0,-0.017476,   0.000
   272.2,-0.017181,   0.000
   272.4,-0.016944,   0.000
   272.6,-0.016766,   0.000
   272.8,-0.016632,   0.000
   273.0,-0.016523,   0.000
   273.2,-0.016398,   0.000
   273.4,-0.016151,   0.000
   273.6,-0.015949,   0.000
   273.8,-0.015877,   0.000
   274.0,-0.015960,   0.000
   274.2,-0.016219,   0.000
   274.4,-0.016793,   0.000
   274.6,-0.017384,   0.000
   274.8,-0.017802,   0.000
   275.0,-0.018030,   0.000
   275.2,-0.021217,   0.000
   275.4,-0.020982,   0.000
   275.6,-0.020662,   0.000
   275.8,-0.020369,   0.000
   276.0,-0.020108,   0.000
   276.2,-0.016767,   0.000
   276.4,-0.016634,   0.000
   276.6,-0.016528,   0.000
   276.8,-0.016399,   0.000
   277.0,-0.016153,   0.000
   277.2,-0.015956,   0.000
   277.4,-0.015898,   0.000
   277.6,-0.015985,   0.000
   277.8,-0.016266,   0.000
   278.0,-0.016850,   0.000
   278.2,-0.017433,   0.000
   278.4,-0.017837,   0.000
   278.6,-0.018027,   0.000
   278.8,-0.018006,   0.000
   279.0,-0.017771,   0.000
   279.2,-0.017461,   0.000
   279.4,-0.017172,   0.000
   279.6,-0.016942,   0.000
   279.8,-0.016772,   0.000
   280.0,-0.016644,   0.000
   280.2,-0.016540,   0.000
   280.4,-0.016417,   0.000
   280.6,-0.016174,   0.000
   280.8,-0.015984,   0.000
   281.0,-0.015933,   0.000
   281.2,-0.016026,   0.000
   281.4,-0.016310,   0.000
   281.6,-0.016897,   0.000
   281.8,-0.017477,   0.000
   282.0,-0.017877,   0.000
   282.2,-0.018065,   0.000
   282.4,-0.018041,   0.000
   282.6,-0.017804,   0.000
   282.8,-0.017492,   0.000
   283.0,-0.017202,   0.000
   283.2,-0.016969,   0.000
   283.4,-0.016792,   0.000
   283.6,-0.016662,   0.000
   283.8,-0.016555,   0.000
   284.0,-0.016431,   0.000
   284.2,-0.016189,   0.000
   284.4,-0.016002,   0.000
   284.6,-0.015948,   0.000
   284.8,-0.016040,   0.000
   285.0,-0.016324,   0.000
   285.2,-0.016907,   0.000
   285.4,-0.017488,   0.000
   285.6,-0.017888,   0.000
   285.8,-0.018078,   0.000
   286.0,-0.018052,   0.000
   286.2,-0.017815,   0.000
   286.4,-0.017499,   0.000
   286.6,-0.017209,   0.000
   286.8,-0.016980,   0.000
   287.0,-0.016811,   0.000
   287.2,-0.016687,   0.000
   287.4,-0.016588,   0.000
   287.6,-0.016468,   0.000
   287.8,-0.016225,   0.000
   288.0,-0.016033,   0.000
   288.2,-0.015975,   0.000
   288.4,-0.016064,   0.000
   288.6,-0.016346,   0.000
   288.8,-0.016929,   0.000
   289.0,-0.017513,   0.000
   289.2,-0.017917,   0.000
   289.4,-0.018109,   0.000
   289.6,-0.018084,   0.000
   289.8,-0.017849,   0.000
   290.0,-0.017539,   0.000
   290.2,-0.017252,   0.000
   290.4,-0.017024,   0.000
   290.6,-0.016859,   0.000
   290.8,-0.016733,   0.000
   291.0,-0.016631,   0.000
   291.2,-0.016510,   0.000
   291.4,-0.016268,   0.000
   291.6,-0.016070,   0.000
   291.8,-0.016010,   0.000
   292.0,-0.016095,   0.000
   292.2,-0.016366,   0.000
   292.4,-0.016941,   0.000
   292.6,-0.017520,   0.000
   292.8,-0.017921,   0.000
   293.0,-0.018108,   0.000
   293.2,-0.018089,   0.000
   293.4,-0.017854,   0.000
   293.6,-0.017541,   0.000
   293.8,-0.017254,   0.000
   294.0,-0.017025,   0.000
   294.2,-0.016852,   0.000
   294.4,-0.016726,   0.000
   294.6,-0.016625,   0.000
   294.8,-0.016508,   0.000
   295.0,-0.016274,   0.000
   295.2,-0.016080,   0.000
   295.4,-0.016012,   0.000
   295.6,-0.016095,   0.000
   295.8,-0.016353,   0.000
   296.0,-0.016930,   0.000
   296.2,-0.017499,   0.000
   296.4,-0.017910,   0.000
   296.6,-0.018107,   0.000
   296.8,-0.018096,   0.000
   297.0,-0.017858,   0.000
   297.2,-0.017560,   0.000
   297.4,-0.017273,   0.000
   297.6,-0.017045,   0.000
   297.8,-0.016875,   0.000
   298.0,-0.016749,   0.000
   298.2,-0.016649,   0.000
   298.4,-0.016535,   0.000
   298.6,-0.016300,   0.000
   298.8,-0.016103,   0.000
   299.0,-0.016034,   0.000
   299.2,-0.016117,   0.000
   299.4,-0.016374,   0.000
   299.6,-0.016943,   0.000
   299.8,-0.017534,   0.000
   300.0,-0.017957,   0.000
   300.2,-0.018157,   0.000
   300.4,-0.018153,   0.000
   300.6,-0.017922,   0.000
   300.8,-0.017606,   0.000
   301.0,-0.017308,   0.000
   301.2,-0.017068,   0.000
   301.4,-0.016887,   0.000
   301.6,-0.016756,   0.000
   301.8,-0.016652,   0.000
   302.0,-0.016544,   0.000
   302.2,-0.016316,   0.000
   302.4,-0.016118,   0.000
   302.6,-0.016034,   0.000
   302.8,-0.016106,   0.000
   303.0,-0.016332,   0.000
   303.2,-0.016878,   0.000
   303.4,-0.017467,   0.000
   303.6,-0.017904,   0.000
   303.8,-0.018120,   0.000
   304.0,-0.018138,   0.000
   304.2,-0.017929,   0.000
   304.4,-0.017618,   0.000
   304.6,-0.017325,   0.000
   304.8,-0.017086,   0.000
   305.0,-0.016906,   0.000
   305.2,-0.016772,   0.000
   305.4,-0.016669,   0.000
   305.6,-0.016561,   0.000
   305.8,-0.016348,   0.000
   306.0,-0.016141,   0.000
   306.2,-0.016046,   0.000
   306.4,-0.016113,   0.000
   306.6,-0.016323,   0.000
   306.8,-0.016861,   0.000
   307.0,-0.017460,   0.000
   307.2,-0.017914,   0.000
   307.4,-0.018140,   0.000
   307.6,-0.018177,   0.000
   307.8,-0.017966,   0.000
   308.0,-0.017662,   0.000
   308.2,-0.017366,   0.000
   308.4,-0.017125,   0.000
   308.6,-0.016941,   0.000
   308.8,-0.016802,   0.000
   309.0,-0.016692,   0.000
   309.2,-0.016583,   0.000
   309.4,-0.016373,   0.000
   309.6,-0.016155,   0.000
   309.8,-0.016044,   0.000
   310.0,-0.016101,   0.000
   310.2,-0.016296,   0.000
   310.4,-0.016796,   0.000
   310.6,-0.017401,   0.000
   310.8,-0.017876,   0.000
   311.0,-0.018117,   0.000
   311.2,-0.018174,   0.000
   311.4,-0.017993,   0.000
   311.6,-0.017694,   0.000
   311.8,-0.017393,   0.000
   312.0,-0.017147,   0.000
   312.2,-0.016962,   0.000
   312.4,-0.016828,   0.000
   312.6,-0.016724,   0.000
   312.8,-0.016624,   0.000
   313.0,-0.016433,   0.000
   313.2,-0.016218,   0.000
   313.4,-0.016101,   0.000
   313.6,-0.016148,   0.000
   313.8,-0.016328,   0.000
   314.0,-0.016803,   0.000
   314.2,-0.017403,   0.000
   314.4,-0.017888,   0.000
   314.6,-0.018143,   0.000
   314.8,-0.018214,   0.000
   315.0,-0.018047,   0.000
   315.2,-0.017750,   0.000
   315.4,-0.017448,   0.000
   315.6,-0.017200,   0.000
   315.8,-0.017012,   0.000
   316.0,-0.016874,   0.000
   316.2,-0.016767,   0.000
   316.4,-0.016668,   0.000
   316.6,-0.016488,   0.000
   316.8,-0.016262,   0.000
   317.0,-0.016129,   0.000
   317.2,-0.016164,   0.000
   317.4,-0.016322,   0.000
   317.6,-0.016763,   0.000
   317.8,-0.017367,   0.000
   318.0,-0.017868,   0.000
   318.2,-0.018143,   0.000
   318.4,-0.018231,   0.000
   318.6,-0.018078,   0.000
   318.8,-0.017785,   0.000
   319.0,-0.017478,   0.000
   319.2,-0.017216,   0.000
   319.4,-0.017022,   0.000
   319.6,-0.016876,   0.000
   319.8,-0.016765,   0.000
   320.0,-0.016665,   0.000
   320.2,-0.016504,   0.000
   320.4,-0.016274,   0.000
   320.6,-0.016131,   0.000
   320.8,-0.016151,   0.000
   321.0,-0.016292,   0.000
   321.2,-0.016694,   0.000
   321.4,-0.017299,   0.000
   321.6,-0.017821,   0.000
   321.8,-0.018116,   0.000
   322.0,-0.018229,   0.000
   322.2,-0.018105,   0.000
   322.4,-0.017823,   0.000
   322.6,-0.017513,   0.000
   322.8,-0.017251,   0.000
   323.0,-0.017055,   0.000
   323.2,-0.016907,   0.000
   323.4,-0.016797,   0.000
   323.6,-0.016702,   0.000
   323.8,-0.016565,   0.000
   324.0,-0.016334,   0.000
   324.2,-0.016175,   0.000
   324.4,-0.016170,   0.000
   324.6,-0.016287,   0.000
   324.8,-0.016642,   0.000
   325.0,-0.017233,   0.000
   325.2,-0.017778,   0.000
   325.4,-0.018111,   0.000
   325.6,-0.018259,   0.000
   325.8,-0.018170,   0.000
   326.0,-0.017903,   0.000
   326.2,-0.017589,   0.000
   326.4,-0.017314,   0.000
   326.6,-0.017098,   0.000
   326.8,-0.016942,   0.000
   327.0,-0.016825,   0.000
   327.2,-0.016725,   0.000
   327.4,-0.016598,   0.000
   327.6,-0.016368,   0.000
   327.8,-0.016188,   0.000
   328.0,-0.016158,   0.000
   328.2,-0.016259,   0.000
   328.4,-0.016571,   0.000
   328.6,-0.017151,   0.000
   328.8,-0.017712,   0.000
   329.0,-0.018071,   0.000
   329.2,-0.018238,   0.000
   329.4,-0.018181,   0.000
   329.6,-0.017932,   0.000
   329.8,-0.017623,   0.000
   330.0,-0.017348,   0.000
   330.2,-0.017129,   0.000
   330.4,-0.016966,   0.000
   330.6,-0.016845,   0.000
   330.8,-0.016746,   0.000
   331.0,-0.016639,   0.000
   331.2,-0.016426,   0.000
   331.4,-0.016243,   0.000
   331.6,-0.016189,   0.000
   331.8,-0.016275,   0.000
   332.0,-0.016538,   0.000
   332.2,-0.017088,   0.000
   332.4,-0.017663,   0.000
   332.6,-0.018064,   0.000
   332.8,-0.018255,   0.000
   333.0,-0.018235,   0.000
   333.2,-0.018007,   0.000
   333.4,-0.017701,   0.000
   333.6,-0.017416,   0.000
   333.8,-0.017193,   0.000
   334.0,-0.017026,   0.000
   334.2,-0.016897,   0.000
   334.4,-0.016793,   0.000
   334.6,-0.016692,   0.000
   334.8,-0.016498,   0.000
   335.0,-0.016299,   0.000
   335.2,-0.016208,   0.000
   335.4,-0.016271,   0.000
   335.6,-0.016477,   0.000
   335.8,-0.016974,   0.000
   336.0,-0.017556,   0.000
   336.2,-0.018002,   0.000
   336.4,-0.018228,   0.000
   336.6,-0.018259,   0.000
   336.8,-0.018059,   0.000
   337.0,-0.017755,   0.000
   337.2,-0.017457,   0.000
   337.4,-0.017216,   0.000
   337.6,-0.017039,   0.000
   337.8,-0.016909,   0.000
   338.0,-0.016812,   0.000
   338.2,-0.016724,   0.000
   338.4,-0.016573,   0.000
   338.6,-0.016362,   0.000
   338.8,-0.016242,   0.000
   339.0,-0.016280,   0.000
   339.2,-0.016439,   0.000
   339.4,-0.016869,   0.000
   339.6,-0.017450,   0.000
   339.8,-0.017939,   0.000
   340.0,-0.018206,   0.000
   340.2,-0.018293,   0.000
   340.4,-0.018135,   0.000
   340.6,-0.017856,   0.000
   340.8,-0.017554,   0.000
   341.0,-0.017299,   0.000
   341.2,-0.017104,   0.000
   341.4,-0.016957,   0.000
   341.6,-0.016844,   0.000
   341.8,-0.016748,   0.000
   342.0,-0.016613,   0.000
   342.2,-0.016391,   0.000
   342.4,-0.016239,   0.000
   342.6,-0.016246,   0.000
   342.8,-0.016369,   0.000
   343.0,-0.016729,   0.000
   343.2,-0.017316,   0.000
   343.4,-0.017846,   0.000
   343.6,-0.018160,   0.000
   343.8,-0.018291,   0.000
   344.0,-0.018183,   0.000
   344.2,-0.017908,   0.000
   344.4,-0.017598,   0.000
   344.6,-0.017329,   0.000
   344.8,-0.017121,   0.000
   345.0,-0.016971,   0.000
   345.2,-0.016856,   0.000
   345.4,-0.016764,   0.000
   345.6,-0.016645,   0.000
   345.8,-0.016428,   0.000
   346.0,-0.016262,   0.000
   346.2,-0.016240,   0.000
   346.4,-0.016342,   0.000
   346.6,-0.016654,   0.000
   346.8,-0.017232,   0.000
   347.0,-0.017784,   0.000
   347.2,-0.018145,   0.000
   347.4,-0.018309,   0.000
   347.6,-0.018246,   0.000
   347.8,-0.017991,   0.000
   348.0,-0.017684,   0.000
   348.2,-0.017406,   0.000
   348.4,-0.017191,   0.000
   348.6,-0.017031,   0.000
   348.8,-0.016911,   0.000
   349.0,-0.016814,   0.000
   349.2,-0.016712,   0.000
   349.4,-0.016500,   0.000
   349.6,-0.016321,   0.000
   349.8,-0.016257,   0.000
   350.0,-0.016331,   0.000
   350.2,-0.016573,   0.000
   350.4,-0.017107,   0.000
   350.6,-0.017669,   0.000
   350.8,-0.018075,   0.000
   351.0,-0.018273,   0.000
   351.2,-0.018267,   0.000
   351.4,-0.018044,   0.000
   351.6,-0.017736,   0.000
   351.8,-0.017449,   0.000
   352.0,-0.017221,   0.000
   352.2,-0.017050,   0.000
   352.4,-0.016924,   0.000
   352.6,-0.016824,   0.000
   352.8,-0.016729,   0.000
   353.0,-0.016565,   0.000
   353.2,-0.016355,   0.000
   353.4,-0.016244,   0.000
   353.6,-0.016291,   0.000
   353.8,-0.016468,   0.000
   354.0,-0.016912,   0.000
   354.2,-0.017497,   0.000
   354.4,-0.017965,   0.000
   354.6,-0.018211,   0.000
   354.8,-0.018275,   0.000
   355.0,-0.018106,   0.000
   355.2,-0.017816,   0.000
   355.4,-0.017524,   0.000
   355.6,-0.017286,   0.000
   355.8,-0.017108,   0.000
   356.0,-0.016971,   0.000
   356.2,-0.016863,   0.000
   356.4,-0.016767,   0.000
   356.6,-0.016616,   0.000
   356.8,-0.016396,   0.000
   357.0,-0.016264,   0.000
   357.2,-0.016294,   0.000
   357.4,-0.016447,   0.000
   357.6,-0.016851,   0.000
   357.8,-0.017448,   0.000
   358.0,-0.017955,   0.000
   358.2,-0.018239,   0.000
   358.4,-0.018339,   0.000
   358.6,-0.018200,   0.000
   358.8,-0.017911,   0.000
   359.0,-0.017603,   0.000
   359.2,-0.017342,   0.000
   359.4,-0.017144,   0.000
   359.6,-0.016998,   0.000
   359.8,-0.016887,   0.000
   360.0,-0.016794,   0.000
   360.2,-0.016672,   0.000
   360.4,-0.016453,   0.000
   360.6,-0.016291,   0.000
   360.8,-0.016280,   0.000
   361.0,-0.016388,   0.000
   361.2,-0.016719,   0.000
   361.4,-0.017298,   0.000
   361.6,-0.017834,   0.000
   361.8,-0.018165,   0.000
   362.0,-0.018312,   0.000
   362.2,-0.018225,   0.000
   362.4,-0.017962,   0.000
   362.6,-0.017658,   0.000
   362.8,-0.017390,   0.000
   363.0,-0.017182,   0.000
   363.2,-0.017024,   0.000
   363.4,-0.016906,   0.000
   363.6,-0.016805,   0.000
   363.8,-0.016696,   0.000
   364.0,-0.016487,   0.000
   364.2,-0.016313,   0.000
   364.4,-0.016265,   0.000
   364.6,-0.016358,   0.000
   364.8,-0.016627,   0.000
   365.0,-0.017188,   0.000
   365.2,-0.017755,   0.000
   365.4,-0.018144,   0.000
   365.6,-0.018334,   0.000
   365.8,-0.018310,   0.000
   366.0,-0.018066,   0.000
   366.2,-0.017760,   0.000
   366.4,-0.017481,   0.000
   366.6,-0.017254,   0.000
   366.8,-0.017084,   0.000
   367.0,-0.016954,   0.000
   367.2,-0.016847,   0.000
   367.4,-0.016742,   0.000
   367.6,-0.016571,   0.000
   367.8,-0.016364,   0.000
   368.0,-0.016258,   0.000
   368.2,-0.016312,   0.000
   368.4,-0.016503,   0.000
   368.6,-0.016960,   0.000
   368.8,-0.017545,   0.000
   369.0,-0.018007,   0.000
   369.2,-0.018247,   0.000
   369.4,-0.018297,   0.000
   369.6,-0.018117,   0.000
   369.8,-0.017820,   0.000
   370.0,-0.017527,   0.000
   370.2,-0.017286,   0.000
   370.4,-0.017109,   0.000
   370.6,-0.016978,   0.000
   370.8,-0.016875,   0.000
   371.0,-0.016786,   0.000
   371.2,-0.016679,   0.000
   371.4,-0.016489,   0.000
   371.6,-0.016340,   0.000
   371.8,-0.016337,   0.000
   372.0,-0.016449,   0.000
   372.2,-0.016768,   0.000
   372.4,-0.017316,   0.000
   372.6,-0.017843,   0.000
   372.8,-0.018169,   0.000
   373.0,-0.018319,   0.000
   373.2,-0.018232,   0.000
   373.4,-0.017968,   0.000
   373.6,-0.017662,   0.000
   373.8,-0.017395,   0.000
   374.0,-0.017189,   0.000
   374.2,-0.017040,   0.000
   374.4,-0.016931,   0.000
   374.6,-0.016843,   0.000
   374.8,-0.016744,   0.000
   375.0,-0.016576,   0.000
   375.2,-0.016400,   0.000
   375.4,-0.016343,   0.000
   375.6,-0.016417,   0.000
   375.8,-0.016662,   0.000
   376.0,-0.017154,   0.000
   376.2,-0.017709,   0.000
   376.4,-0.018104,   0.000
   376.6,-0.018303,   0.000
   376.8,-0.018294,   0.000
   377.0,-0.018074,   0.000
   377.2,-0.017775,   0.000
   377.4,-0.017493,   0.000
   377.6,-0.017267,   0.000
   377.8,-0.017099,   0.000
   378.0,-0.016970,   0.000
   378.2,-0.016869,   0.000
   378.4,-0.016772,   0.000
   378.6,-0.016656,   0.000
   378.8,-0.016469,   0.000
   379.0,-0.016356,   0.000
   379.2,-0.016395,   0.000
   379.4,-0.016558,   0.000
   379.6,-0.016941,   0.000
   379.8,-0.017504,   0.000
   380.0,-0.017984,   0.000
   380.2,-0.018249,   0.000
   380.4,-0.018340,   0.000
   380.6,-0.018192,   0.000
   380.8,-0.017912,   0.000
   381.0,-0.017619,   0.000
   381.2,-0.017378,   0.000
   381.4,-0.017192,   0.000
   381.6,-0.017056,   0.000
   381.8,-0.016947,   0.000
   382.0,-0.016852,   0.000
   382.2,-0.016716,   0.000
   382.4,-0.016499,   0.000
   382.6,-0.016354,   0.000
   382.8,-0.016369,   0.000
   383.0,-0.016503,   0.000
   383.2,-0.016869,   0.000
   383.4,-0.017454,   0.000
   383.6,-0.017972,   0.000
   383.8,-0.018271,   0.000
   384.0,-0.018392,   0.000
   384.2,-0.018275,   0.000
   384.4,-0.017992,   0.000
   384.6,-0.017681,   0.000
   384.8,-0.017415,   0.000
   385.0,-0.017209,   0.000
   385.2,-0.017059,   0.000
   385.4,-0.016946,   0.000
   385.6,-0.016850,   0.000
   385.8,-0.016726,   0.000
   386.0,-0.016506,   0.000
   386.2,-0.016340,   0.000
   386.4,-0.016322,   0.000
   386.6,-0.016432,   0.000
   386.8,-0.016755,   0.000
   387.0,-0.017334,   0.000
   387.2,-0.017882,   0.000
   387.4,-0.018230,   0.000
   387.6,-0.018390,   0.000
   387.8,-0.018318,   0.000
   388.0,-0.018061,   0.000
   388.2,-0.017754,   0.000
   388.4,-0.017483,   0.000
   388.6,-0.017272,   0.000
   388.8,-0.017113,   0.000
   389.0,-0.016992,   0.000
   389.2,-0.016892,   0.000
   389.4,-0.016784,   0.000
   389.6,-0.016572,   0.000
   389.8,-0.016386,   0.000
   390.0,-0.016328,   0.000
   390.2,-0.016410,   0.000
   390.4,-0.016667,   0.000
   390.6,-0.017207,   0.000
   390.8,-0.017779,   0.000
   391.0,-0.018183,   0.000
   391.2,-0.018380,   0.000
   391.4,-0.018367,   0.000
   391.6,-0.018136,   0.000
   391.8,-0.017829,   0.000
   392.0,-0.017540,   0.000
   392.2,-0.017310,   0.000
   392.4,-0.017136,   0.000
   392.6,-0.017012,   0.000
   392.8,-0.016913,   0.000
   393.0,-0.016821,   0.000
   393.2,-0.016671,   0.000
   393.4,-0.016470,   0.000
   393.6,-0.016357,   0.000
   393.8,-0.016399,   0.000
   394.0,-0.016566,   0.000
   394.2,-0.016990,   0.000
   394.4,-0.017568,   0.000
   394.6,-0.018036,   0.000
   394.8,-0.018289,   0.000
   395.0,-0.018361,   0.000
   395.2,-0.018197,   0.000
   395.4,-0.017906,   0.000
   395.6,-0.017612,   0.000
   395.8,-0.017368,   0.000
   396.0,-0.017184,   0.000
   396.2,-0.017049,   0.000
   396.4,-0.016947,   0.000
   396.6,-0.016858,   0.000
   396.8,-0.016752,   0.000
   397.0,-0.016564,   0.000
   397.2,-0.016411,   0.000
   397.4,-0.016400,   0.000
   397.6,-0.016507,   0.000
   397.8,-0.016816,   0.000
   398.0,-0.017363,   0.000
   398.2,-0.017896,   0.000
   398.4,-0.018238,   0.000
   398.6,-0.018398,   0.000
   398.8,-0.018328,   0.000
   399.0,-0.018073,   0.000
   399.2,-0.017771,   0.000
   399.4,-0.017500,   0.000
   399.6,-0.017287,   0.000
   399.8,-0.017130,   0.000
   400.0,-0.017010,   0.000
   400.2,-0.016917,   0.000
   400.4,-0.016832,   0.000
   400.6,-0.016748,   0.000
   400.8,-0.016676,   0.000
   401.0,-0.016675,   0.000
   401.2,-0.016761,   0.000
   401.4,-0.017001,   0.000
   401.6,-0.017346,   0.000
   401.8,-0.017697,   0.000
   402.0,-0.017942,   0.000
   402.2,-0.018052,   0.000
   402.4,-0.017973,   0.000
   402.6,-0.017767,   0.000
   402.8,-0.017529,   0.000
   403.0,-0.017311,   0.000
   403.2,-0.017134,   0.000
   403.4,-0.016992,   0.000
   403.6,-0.016859,   0.000
   403.8,-0.016616,   0.000
   404.0,-0.016378,   0.000
   404.2,-0.016250,   0.000
   404.4,-0.016297,   0.000
   404.6,-0.016486,   0.000
   404.8,-0.016995,   0.000
   405.0,-0.017608,   0.000
   405.2,-0.018111,   0.000
   405.4,-0.018362,   0.000
   405.6,-0.018428,   0.000
   405.8,-0.018256,   0.000
   406.0,-0.017956,   0.000
   406.2,-0.017640,   0.000
   406.4,-0.017389,   0.000
   406.6,-0.017200,   0.000
   406.8,-0.017060,   0.000
   407.0,-0.016951,   0.000
   407.2,-0.016839,   0.000
   407.4,-0.016624,   0.000
   407.6,-0.016405,   0.000
   407.8,-0.016294,   0.000
   408.0,-0.016352,   0.000
   408.2,-0.016549,   0.000
   408.4,-0.017051,   0.000
   408.6,-0.017650,   0.000
   408.8,-0.018121,   0.000
   409.0,-0.018357,   0.000
   409.2,-0.018413,   0.000
   409.4,-0.018236,   0.000
   409.6,-0.017939,   0.000
   409.8,-0.017639,   0.000
   410.0,-0.017390,   0.000
   410.2,-0.017204,   0.000
   410.4,-0.017061,   0.000
   410.6,-0.016952,   0.000
   410.8,-0.016836,   0.000
   411.0,-0.016601,   0.000
   411.2,-0.016382,   0.000
   411.4,-0.016282,   0.000
   411.6,-0.016345,   0.000
   411.8,-0.016562,   0.000
   412.0,-0.017105,   0.000
   412.2,-0.017713,   0.000
   412.4,-0.018177,   0.000
   412.6,-0.018410,   0.000
   412.8,-0.018451,   0.000
   413.0,-0.018258,   0.000
   413.2,-0.017953,   0.000
   413.4,-0.017650,   0.000
   413.6,-0.017409,   0.000
   413.8,-0.017226,   0.000
   414.0,-0.017094,   0.000
   414.2,-0.016991,   0.000
   414.4,-0.016898,   0.000
   414.6,-0.016713,   0.000
   414.8,-0.016495,   0.000
   415.0,-0.016372,   0.000
   415.2,-0.016411,   0.000
   415.4,-0.016579,   0.000
   415.6,-0.017035,   0.000
   415.8,-0.017636,   0.000
   416.0,-0.018127,   0.000
   416.2,-0.018390,   0.000
   416.4,-0.018471,   0.000
   416.6,-0.018311,   0.000
   416.8,-0.018014,   0.000
   417.0,-0.017708,   0.000
   417.2,-0.017452,   0.000
   417.4,-0.017261,   0.000
   417.6,-0.017120,   0.000
   417.8,-0.017018,   0.000
   418.0,-0.016933,   0.000
   418.2,-0.016851,   0.000
   418.4,-0.016746,   0.000
   418.6,-0.016615,   0.000
   418.8,-0.016555,   0.000
   419.0,-0.016616,   0.000
   419.2,-0.016823,   0.000
   419.4,-0.017219,   0.000
   419.6,-0.017711,   0.000
   419.8,-0.018098,   0.000
   420.0,-0.018304,   0.000
   420.2,-0.018317,   0.000
   420.4,-0.018130,   0.000
   420.6,-0.017850,   0.000
   420.8,-0.017581,   0.000
   421.0,-0.017364,   0.000
   421.2,-0.017198,   0.000
   421.4,-0.017074,   0.000
   421.6,-0.016977,   0.000
   421.8,-0.016898,   0.000
   422.0,-0.016836,   0.000
   422.2,-0.016816,   0.000
   422.4,-0.016864,   0.000
   422.6,-0.017022,   0.000
   422.8,-0.017282,   0.000
   423.0,-0.017568,   0.000
   423.2,-0.017805,   0.000
   423.4,-0.017940,   0.000
   423.6,-0.017933,   0.000
   423.8,-0.017798,   0.000
   424.0,-0.017610,   0.000
   424.2,-0.017421,   0.000
   424.4,-0.017259,   0.000
   424.6,-0.017121,   0.000
   424.8,-0.016999,   0.000
   425.0,-0.016831,   0.000
   425.2,-0.016604,   0.000
   425.4,-0.016449,   0.000
   425.6,-0.016453,   0.000
   425.8,-0.016581,   0.000
   426.0,-0.016960,   0.000
   426.2,-0.017533,   0.000
   426.4,-0.018043,   0.000
   426.6,-0.018337,   0.000
   426.8,-0.018454,   0.000
   427.0,-0.018332,   0.000
   427.2,-0.018053,   0.000
   427.4,-0.017749,   0.000
   427.6,-0.017494,   0.000
   427.8,-0.017293,   0.000
   428.0,-0.017144,   0.000
   428.2,-0.017028,   0.000
   428.4,-0.016916,   0.000
   428.6,-0.016694,   0.000
   428.8,-0.016472,   0.000
   429.0,-0.016357,   0.000
   429.2,-0.016411,   0.000
   429.4,-0.016598,   0.000
   429.6,-0.017098,   0.000
   429.8,-0.017702,   0.000
   430.0,-0.018181,   0.000
   430.2,-0.018428,   0.000
   430.4,-0.018491,   0.000
   430.6,-0.018317,   0.000
   430.8,-0.018013,   0.000
   431.0,-0.017716,   0.000
   431.2,-0.017470,   0.000
   431.4,-0.017283,   0.000
   431.6,-0.017142,   0.000
   431.8,-0.017034,   0.000
   432.0,-0.016899,   0.000
   432.2,-0.016638,   0.000
   432.4,-0.016432,   0.000
   432.6,-0.016361,   0.000
   432.8,-0.016450,   0.000
   433.0,-0.016715,   0.000
   433.2,-0.017300,   0.000
   433.4,-0.017899,   0.000
   433.6,-0.018327,   0.000
   433.8,-0.018525,   0.000
   434.0,-0.018523,   0.000
   434.2,-0.018297,   0.000
   434.4,-0.017980,   0.000
   434.6,-0.017683,   0.000
   434.8,-0.017447,   0.000
   435.0,-0.017273,   0.000
   435.2,-0.017144,   0.000
   435.4,-0.017041,   0.000
   435.6,-0.016920,   0.000
   435.8,-0.016675,   0.000
   436.0,-0.016470,   0.000
   436.2,-0.016393,   0.000
   436.4,-0.016473,   0.000
   436.6,-0.016724,   0.000
   436.8,-0.017292,   0.000
   437.0,-0.017884,   0.000
   437.2,-0.018313,   0.000
   437.4,-0.018519,   0.000
   437.6,-0.018524,   0.000
   437.8,-0.018307,   0.000
   438.0,-0.017996,   0.000
   438.2,-0.017701,   0.000
   438.4,-0.017463,   0.000
   438.6,-0.017287,   0.000
   438.8,-0.017158,   0.000
   439.0,-0.017063,   0.000
   439.2,-0.016977,   0.000
   439.4,-0.016872,   0.000
   439.6,-0.016681,   0.000
   439.8,-0.016534,   0.000
   440.0,-0.016529,   0.000
   440.2,-0.016641,   0.000
   440.4,-0.016964,   0.000
   440.6,-0.017518,   0.000
   440.8,-0.018038,   0.000
   441.0,-0.018362,   0.000
   441.2,-0.018507,   0.000
   441.4,-0.018419,   0.000
   441.6,-0.018158,   0.000
   441.8,-0.017855,   0.000
   442.0,-0.017593,   0.000
   442.2,-0.017388,   0.000
   442.4,-0.017235,   0.000
   442.6,-0.017122,   0.000
   442.8,-0.017035,   0.000
   443.0,-0.016967,   0.000
   443.2,-0.016938,   0.000
   443.4,-0.016964,   0.000
   443.6,-0.017073,   0.000
   443.8,-0.017264,   0.000
   444.0,-0.017488,   0.000
   444.2,-0.017684,   0.000
   444.4,-0.017808,   0.000
   444.6,-0.017823,   0.000
   444.8,-0.017735,   0.000
   445.0,-0.017588,   0.000
   445.2,-0.017434,   0.000
   445.4,-0.017293,   0.000
   445.6,-0.017175,   0.000
   445.8,-0.017087,   0.000
   446.0,-0.017038,   0.000
   446.2,-0.017040,   0.000
   446.4,-0.017116,   0.000
   446.6,-0.017260,   0.000
   446.8,-0.017436,   0.000
   447.0,-0.017598,   0.000
   447.2,-0.017703,   0.000
   447.4,-0.017723,   0.000
   447.6,-0.017657,   0.000
   447.8,-0.017540,   0.000
   448.0,-0.017406,   0.000
   448.2,-0.017278,   0.000
   448.4,-0.017168,   0.000
   448.6,-0.017087,   0.000
   448.8,-0.017047,   0.000
   449.0,-0.017065,   0.000
   449.2,-0.017153,   0.000
   449.4,-0.017300,   0.000
   449.6,-0.017467,   0.000
   449.8,-0.017610,   0.000
   450.0,-0.017691,   0.000
   450.2,-0.017685,   0.000
   450.4,-0.017605,   0.000
   450.6,-0.017480,   0.000
   450.8,-0.017342,   0.000
   451.0,-0.017213,   0.000
   451.2,-0.017103,   0.000
   451.4,-0.017018,   0.000
   451.6,-0.016976,   0.000
   451.8,-0.017001,   0.000
   452.0,-0.017109,   0.000
   452.2,-0.017289,   0.000
   452.4,-0.017484,   0.000
   452.6,-0.017644,   0.000
   452.8,-0.017725,   0.000
   453.0,-0.017702,   0.000
   453.2,-0.017588,   0.000
   453.4,-0.017433,   0.000
   453.6,-0.017272,   0.000
   453.8,-0.017107,   0.000
   454.0,-0.016831,   0.000
   454.2,-0.016536,   0.000
   454.4,-0.016344,   0.000
   454.6,-0.016324,   0.000
   454.8,-0.016447,   0.000
   455.0,-0.016885,   0.000
   455.2,-0.017506,   0.000
   455.4,-0.018053,   0.000
   455.6,-0.018376,   0.000
   455.8,-0.018509,   0.000
   456.0,-0.018407,   0.000
   456.2,-0.018127,   0.000
   456.4,-0.017808,   0.000
   456.6,-0.017527,   0.000
   456.8,-0.017305,   0.000
   457.0,-0.017127,   0.000
   457.2,-0.016860,   0.000
   457.4,-0.016532,   0.000
   457.6,-0.016295,   0.000
   457.8,-0.016207,   0.000
   458.0,-0.016307,   0.000
   458.2,-0.016663,   0.000
   458.4,-0.017290,   0.000
   458.6,-0.017911,   0.000
   458.8,-0.018354,   0.000
   459.0,-0.018554,   0.000
   459.2,-0.018563,   0.000
   459.4,-0.018343,   0.000
   459.6,-0.018021,   0.000
   459.8,-0.017709,   0.000
   460.0,-0.017455,   0.000
   460.2,-0.017255,   0.000
   460.4,-0.017083,   0.000
   460.6,-0.016757,   0.000
   460.8,-0.016454,   0.000
   461.0,-0.016247,   0.000
   461.2,-0.016213,   0.000
   461.4,-0.016351,   0.000
   461.6,-0.016828,   0.000
   461.8,-0.017473,   0.000
   462.0,-0.018074,   0.000
   462.2,-0.018455,   0.000
   462.4,-0.018613,   0.000
   462.6,-0.018565,   0.000
   462.8,-0.018311,   0.000
   463.0,-0.017982,   0.000
   463.2,-0.017686,   0.000
   463.4,-0.017455,   0.000
   463.6,-0.017277,   0.000
   463.8,-0.017127,   0.000
   464.0,-0.016865,   0.000
   464.2,-0.016563,   0.000
   464.4,-0.016346,   0.000
   464.6,-0.016281,   0.000
   464.8,-0.016394,   0.000
   465.0,-0.016785,   0.000
   465.2,-0.017415,   0.000
   465.4,-0.018024,   0.000
   465.6,-0.018448,   0.000
   465.8,-0.018629,   0.000
   466.0,-0.018614,   0.000
   466.2,-0.018379,   0.000
   466.4,-0.018055,   0.000
   466.6,-0.017744,   0.000
   466.8,-0.017503,   0.000
   467.0,-0.017318,   0.000
   467.2,-0.017177,   0.000
   467.4,-0.017055,   0.000
   467.6,-0.016812,   0.000
   467.8,-0.016541,   0.000
   468.0,-0.016362,   0.000
   468.2,-0.016354,   0.000
   468.4,-0.016484,   0.000
   468.6,-0.016925,   0.000
   468.8,-0.017556,   0.000
   469.0,-0.018119,   0.000
   469.2,-0.018457,   0.000
   469.4,-0.018597,   0.000
   469.6,-0.018513,   0.000
   469.8,-0.018242,   0.000
   470.0,-0.017925,   0.000
   470.2,-0.017647,   0.000
   470.4,-0.017432,   0.000
   470.6,-0.017274,   0.000
   470.8,-0.017159,   0.000
   471.0,-0.017072,   0.000
   471.2,-0.017001,   0.000
   471.4,-0.016948,   0.000
   471.6,-0.016935,   0.000
   471.8,-0.016986,   0.000
   472.0,-0.017140,   0.000
   472.2,-0.017383,   0.000
   472.4,-0.017649,   0.000
   472.6,-0.017865,   0.000
   472.8,-0.017986,   0.000
   473.0,-0.017973,   0.000
   473.2,-0.017846,   0.000
   473.4,-0.017667,   0.000
   473.6,-0.017490,   0.000
   473.8,-0.017337,   0.000
   474.0,-0.017212,   0.000
   474.2,-0.017117,   0.000
   474.4,-0.017058,   0.000
   474.6,-0.017052,   0.000
   474.8,-0.017116,   0.000
   475.0,-0.017259,   0.000
   475.2,-0.017448,   0.000
   475.4,-0.017636,   0.000
   475.6,-0.017768,   0.000
   475.8,-0.017811,   0.000
   476.0,-0.017759,   0.000
   476.2,-0.017640,   0.000
   476.4,-0.017495,   0.000
   476.6,-0.017360,   0.000
   476.8,-0.017249,   0.000
   477.0,-0.017166,   0.000
   477.2,-0.017124,   0.000
   477.4,-0.017133,   0.000
   477.6,-0.017204,   0.000
   477.8,-0.017327,   0.000
   478.0,-0.017475,   0.000
   478.2,-0.017603,   0.000
   478.4,-0.017684,   0.000
   478.6,-0.017692,   0.000
   478.8,-0.017635,   0.000
   479.0,-0.017534,   0.000
   479.2,-0.017423,   0.000
   479.4,-0.017318,   0.000
   479.6,-0.017235,   0.000
   479.8,-0.017181,   0.000
   480.0,-0.017172,   0.000
   480.2,-0.017217,   0.000
   480.4,-0.017312,   0.000
   480.6,-0.017439,   0.000
   480.8,-0.017564,   0.000
   481.0,-0.017655,   0.000
   481.2,-0.017687,   0.000
   481.4,-0.017657,   0.000
   481.6,-0.017581,   0.000
   481.8,-0.017479,   0.000
   482.0,-0.017376,   0.000
   482.2,-0.017286,   0.000
   482.4,-0.017227,   0.000
   482.6,-0.017207,   0.000
   482.8,-0.017239,   0.000
   483.0,-0.017324,   0.000
   483.2,-0.017439,   0.000
   483.4,-0.017553,   0.000
   483.6,-0.017635,   0.000
   483.8,-0.017663,   0.000
   484.0,-0.017627,   0.000
   484.2,-0.017545,   0.000
   484.4,-0.017436,   0.000
   484.6,-0.017322,   0.000
   484.8,-0.017222,   0.000
   485.0,-0.017145,   0.000
   485.2,-0.017105,   0.000
   485.4,-0.017125,   0.000
   485.6,-0.017217,   0.000
   485.8,-0.017364,   0.000
   486.0,-0.017532,   0.000
   486.2,-0.017670,   0.000
   486.4,-0.017741,   0.000
   486.6,-0.017725,   0.000
   486.8,-0.017631,   0.000
   487.0,-0.017491,   0.000
   487.2,-0.017339,   0.000
   487.4,-0.017165,   0.000
   487.6,-0.016848,   0.000
   487.8,-0.016564,   0.000
   488.0,-0.016397,   0.000
   488.2,-0.016415,   0.000
   488.4,-0.016586,   0.000
   488.6,-0.017107,   0.000
   488.8,-0.017729,   0.000
   489.0,-0.018236,   0.000
   489.2,-0.018507,   0.000
   489.4,-0.018596,   0.000
   489.6,-0.018449,   0.000
   489.8,-0.018152,   0.000
   490.0,-0.017838,   0.000
   490.2,-0.017573,   0.000
   490.4,-0.017357,   0.000
   490.6,-0.017144,   0.000
   490.8,-0.016785,   0.000
   491.0,-0.016493,   0.000
   491.2,-0.016317,   0.000
   491.4,-0.016334,   0.000
   491.6,-0.016525,   0.000
   491.8,-0.017080,   0.000
   492.0,-0.017728,   0.000
   492.2,-0.018271,   0.000
   492.4,-0.018574,   0.000
   492.6,-0.018682,   0.000
   492.8,-0.018561,   0.000
   493.0,-0.018263,   0.000
   493.2,-0.017935,   0.000
   493.4,-0.017649,   0.000
   493.6,-0.017424,   0.000
   493.8,-0.017240,   0.000
   494.0,-0.016949,   0.000
   494.2,-0.016615,   0.000
   494.4,-0.016369,   0.000
   494.6,-0.016272,   0.000
   494.8,-0.016369,   0.000
   495.0,-0.016735,   0.000
   495.2,-0.017352,   0.000
   495.4,-0.017980,   0.000
   495.6,-0.018440,   0.000
   495.8,-0.018651,   0.000
   496.0,-0.018682,   0.000
   496.2,-0.018484,   0.000
   496.4,-0.018166,   0.000
   496.6,-0.017852,   0.000
   496.8,-0.017594,   0.000
   497.0,-0.017395,   0.000
   497.2,-0.017235,   0.000
   497.4,-0.016997,   0.000
   497.6,-0.016679,   0.000
   497.8,-0.016441,   0.000
   498.0,-0.016343,   0.000
   498.2,-0.016437,   0.000
   498.4,-0.016763,   0.000
   498.6,-0.017380,   0.000
   498.8,-0.018011,   0.000
   499.0,-0.018480,   0.000
   499.2,-0.018700,   0.000
   499.4,-0.018737,   0.000
   499.6,-0.018542,   0.000
   499.8,-0.018228,   0.000
   500.0,-0.017916,   0.000
   500.2,-0.017653,   0.000
   500.4,-0.017460,   0.000
   500.6,-0.017312,   0.000
   500.8,-0.017184,   0.000
   501.0,-0.016964,   0.000
   501.2,-0.016689,   0.000
   501.4,-0.016488,   0.000
   501.6,-0.016446,   0.000
   501.8,-0.016564,   0.000
   502.0,-0.016946,   0.000
   502.2,-0.017570,   0.000
   502.4,-0.018158,   0.000
   502.6,-0.018545,   0.000
   502.8,-0.018715,   0.000
   503.0,-0.018677,   0.000
   503.2,-0.018434,   0.000
   503.4,-0.018119,   0.000
   503.6,-0.017831,   0.000
   503.8,-0.017606,   0.000
   504.0,-0.017440,   0.000
   504.2,-0.017318,   0.000
   504.4,-0.017226,   0.000
   504.6,-0.017156,   0.000
   504.8,-0.017107,   0.000
   505.0,-0.017102,   0.000
   505.2,-0.017163,   0.000
   505.4,-0.017316,   0.000
   505.6,-0.017531,   0.000
   505.8,-0.017750,   0.000
   506.0,-0.017917,   0.000
   506.2,-0.017996,   0.000
   506.4,-0.017960,   0.000
   506.6,-0.017837,   0.000
   506.8,-0.017684,   0.000
   507.0,-0.017536,   0.000
   507.2,-0.017410,   0.000
   507.4,-0.017315,   0.000
   507.6,-0.017257,   0.000
   507.8,-0.017243,   0.000
   508.0,-0.017282,   0.000
   508.2,-0.017382,   0.000
   508.4,-0.017519,   0.000
   508.6,-0.017663,   0.000
   508.8,-0.017775,   0.000
   509.0,-0.017826,   0.000
   509.2,-0.017802,   0.000
   509.4,-0.017724,   0.000
   509.6,-0.017617,   0.000
   509.8,-0.017504,   0.000
   510.0,-0.017403,   0.000
   510.2,-0.017331,   0.000
   510.4,-0.017296,   0.000
   510.6,-0.017300,   0.000
   510.8,-0.017354,   0.000
   511.0,-0.017449,   0.000
   511.2,-0.017553,   0.000
   511.4,-0.017642,   0.000
   511.6,-0.017696,   0.000
   511.8,-0.017696,   0.000
   512.0,-0.017650,   0.000
   512.2,-0.017577,   0.000
   512.4,-0.017492,   0.000
   512.6,-0.017414,   0.000
   512.8,-0.017359,   0.000
   513.0,-0.017333,   0.000
   513.2,-0.017340,   0.000
   513.4,-0.017385,   0.000
   513.6,-0.017453,   0.000
   513.8,-0.017528,   0.000
   514.0,-0.017590,   0.000
   514.2,-0.017623,   0.000
   514.4,-0.017619,   0.000
   514.6,-0.017582,   0.000
   514.8,-0.017521,   0.000
   515.0,-0.017453,   0.000
   515.2,-0.017394,   0.000
   515.4,-0.017352,   0.000
   515.6,-0.017336,   0.000
   515.8,-0.017353,   0.000
   516.0,-0.017399,   0.000
   516.2,-0.017464,   0.000
   516.4,-0.017531,   0.000
   516.6,-0.017585,   0.000
   516.8,-0.017608,   0.000
   517.0,-0.017598,   0.000
   517.2,-0.017558,   0.000
   517.4,-0.017499,   0.000
   517.6,-0.017434,   0.000
   517.8,-0.017380,   0.000
   518.0,-0.017345,   0.000
   518.2,-0.017338,   0.000
   518.4,-0.017363,   0.000
   518.6,-0.017414,   0.000
   518.8,-0.017481,   0.000
   519.0,-0.017544,   0.000
   519.2,-0.017589,   0.000
   519.4,-0.017601,   0.000
   519.6,-0.017579,   0.000
   519.8,-0.017531,   0.000
   520.0,-0.017467,   0.000
   520.2,-0.017402,   0.000
   520.4,-0.017348,   0.000
   520.6,-0.017318,   0.000
   520.8,-0.017320,   0.000
   521.0,-0.017359,   0.000
   521.2,-0.017427,   0.000
   521.4,-0.017514,   0.000
   521.6,-0.017591,   0.000
   521.8,-0.017639,   0.000
   522.0,-0.017645,   0.000
   522.2,-0.017610,   0.000
   522.4,-0.017540,   0.000
   522.6,-0.017455,   0.000
   522.8,-0.017362,   0.000
   523.0,-0.017285,   0.000
   523.2,-0.017231,   0.000
   523.4,-0.017219,   0.000
   523.6,-0.017266,   0.000
   523.8,-0.017379,   0.000
   524.0,-0.017521,   0.000
   524.2,-0.017657,   0.000
   524.4,-0.017748,   0.000
   524.6,-0.017765,   0.000
   524.8,-0.017704,   0.000
   525.0,-0.017588,   0.000
   525.2,-0.017441,   0.000
   525.4,-0.017254,   0.000
   525.6,-0.016918,   0.000
   525.8,-0.016631,   0.000
   526.0,-0.016466,   0.000
   526.2,-0.016491,   0.000
   526.4,-0.016676,   0.000
   526.6,-0.017217,   0.000
   526.8,-0.017836,   0.000
   527.0,-0.018332,   0.000
   527.2,-0.018587,   0.000
   527.4,-0.018659,   0.000
   527.6,-0.018495,   0.000
   527.8,-0.018187,   0.000
   528.0,-0.017863,   0.000
   528.2,-0.017587,   0.000
   528.4,-0.017360,   0.000
   528.6,-0.017062,   0.000
   528.8,-0.016698,   0.000
   529.0,-0.016423,   0.000
   529.2,-0.016292,   0.000
   529.4,-0.016368,   0.000
   529.6,-0.016688,   0.000
   529.8,-0.017293,   0.000
   530.0,-0.017940,   0.000
   530.2,-0.018444,   0.000
   530.4,-0.018692,   0.000
   530.6,-0.018755,   0.000
   530.8,-0.018588,   0.000
   531.0,-0.018274,   0.000
   531.2,-0.017948,   0.000
   531.4,-0.017671,   0.000
   531.6,-0.017453,   0.000
   531.8,-0.017248,   0.000
   532.0,-0.016877,   0.000
   532.2,-0.016568,   0.000
   532.4,-0.016369,   0.000
   532.6,-0.016348,   0.000
   532.8,-0.016516,   0.000
   533.0,-0.017051,   0.000
   533.2,-0.017696,   0.000
   533.4,-0.018277,   0.000
   533.6,-0.018639,   0.000
   533.8,-0.018782,   0.000
   534.0,-0.018710,   0.000
   534.2,-0.018447,   0.000
   534.4,-0.018119,   0.000
   534.6,-0.017822,   0.000
   534.8,-0.017587,   0.000
   535.0,-0.017406,   0.000
   535.2,-0.017235,   0.000
   535.4,-0.016898,   0.000
   535.6,-0.016607,   0.000
   535.8,-0.016422,   0.000
   536.0,-0.016410,   0.000
   536.2,-0.016572,   0.000
   536.4,-0.017088,   0.000
   536.6,-0.017730,   0.000
   536.8,-0.018302,   0.000
   537.0,-0.018651,   0.000
   537.2,-0.018791,   0.000
   537.4,-0.018721,   0.000
   537.6,-0.018455,   0.000
   537.8,-0.018134,   0.000
   538.0,-0.017847,   0.000
   538.2,-0.017621,   0.000
   538.4,-0.017452,   0.000
   538.6,-0.017323,   0.000
   538.8,-0.017192,   0.000
   539.0,-0.016903,   0.000
   539.2,-0.016658,   0.000
   539.4,-0.016521,   0.000
   539.6,-0.016564,   0.000
   539.8,-0.016746,   0.000
   540.0,-0.017289,   0.000
   540.2,-0.017919,   0.000
   540.4,-0.018439,   0.000
   540.6,-0.018718,   0.000
   540.8,-0.018817,   0.000
   541.0,-0.018679,   0.000
   541.2,-0.018384,   0.000
   541.4,-0.018067,   0.000
   541.6,-0.017797,   0.000
   541.8,-0.017593,   0.000
   542.0,-0.017445,   0.000
   542.2,-0.017338,   0.000
   542.4,-0.017260,   0.000
   542.6,-0.017207,   0.000
   542.8,-0.017186,   0.000
   543.0,-0.017220,   0.000
   543.2,-0.017330,   0.000
   543.4,-0.017499,   0.000
   543.6,-0.017694,   0.000
   543.8,-0.017862,   0.000
   544.0,-0.017959,   0.000
   544.2,-0.017961,   0.000
   544.4,-0.017882,   0.000
   544.6,-0.017754,   0.000
   544.8,-0.017619,   0.000
   545.0,-0.017500,   0.000
   545.2,-0.017407,   0.000
   545.4,-0.017346,   0.000
   545.6,-0.017329,   0.000
   545.8,-0.017359,   0.000
   546.0,-0.017439,   0.000
   546.2,-0.017552,   0.000
   546.4,-0.017668,   0.000
   546.6,-0.017757,   0.000
   546.8,-0.017798,   0.000
   547.0,-0.017783,   0.000
   547.2,-0.017721,   0.000
   547.4,-0.017640,   0.000
   547.6,-0.017553,   0.000
   547.8,-0.017479,   0.000
   548.0,-0.017428,   0.000
   548.2,-0.017409,   0.000
   548.4,-0.017423,   0.000
   548.6,-0.017469,   0.000
   548.8,-0.017539,   0.000
   549.0,-0.017612,   0.000
   549.2,-0.017672,   0.000
   549.4,-0.017701,   0.000
   549.6,-0.017696,   0.000
   549.8,-0.017662,   0.000
   550.0,-0.017609,   0.000
   550.2,-0.017548,   0.000
   550.4,-0.017497,   0.000
   550.6,-0.017464,   0.000
   550.8,-0.017451,   0.000
   551.0,-0.017461,   0.000
   551.2,-0.017495,   0.000
   551.4,-0.017542,   0.000
   551.6,-0.017586,   0.000
   551.8,-0.017619,   0.000
   552.0,-0.017635,   0.000
   552.2,-0.017622,   0.000
   552.4,-0.017591,   0.000
   552.6,-0.017549,   0.000
   552.8,-0.017506,   0.000
   553.0,-0.017467,   0.000
   553.2,-0.017447,   0.000
   553.4,-0.017444,   0.000
   553.6,-0.017459,   0.000
   553.8,-0.017490,   0.000
   554.0,-0.017530,   0.000
   554.2,-0.017565,   0.000
   554.4,-0.017593,   0.000
   554.6,-0.017601,   0.000
   554.8,-0.017589,   0.000
   555.0,-0.017563,   0.000
   555.2,-0.017529,   0.000
   555.4,-0.017493,   0.000
   555.6,-0.017469,   0.000
   555.8,-0.017458,   0.000
   556.0,-0.017463,   0.000
   556.2,-0.017482,   0.000
   556.4,-0.017512,   0.000
   556.6,-0.017545,   0.000
   556.8,-0.017575,   0.000
   557.0,-0.017593,   0.000
   557.2,-0.017596,   0.000
   557.4,-0.017585,   0.000
   557.6,-0.017560,   0.000
   557.8,-0.017527,   0.000
   558.0,-0.017493,   0.000
   558.2,-0.017467,   0.000
   558.4,-0.017454,   0.000
   558.6,-0.017459,   0.000
   558.8,-0.017479,   0.000
   559.0,-0.017510,   0.000
   559.2,-0.017546,   0.000
   559.4,-0.017574,   0.000
   559.6,-0.017586,   0.000
   559.8,-0.017579,   0.000
   560.0,-0.017555,   0.000
   560.2,-0.017518,   0.000
   560.4,-0.017478,   0.000
   560.6,-0.017442,   0.000
   560.8,-0.017418,   0.000
   561.0,-0.017413,   0.000
   561.2,-0.017430,   0.000
   561.4,-0.017467,   0.000
   561.6,-0.017515,   0.000
   561.8,-0.017557,   0.000
   562.0,-0.017588,   0.000
   562.2,-0.017593,   0.000
   562.4,-0.017571,   0.000
   562.6,-0.017528,   0.000
   562.8,-0.017476,   0.000
   563.0,-0.017420,   0.000
   563.2,-0.017376,   0.000
   563.4,-0.017352,   0.000
   563.6,-0.017357,   0.000
   563.8,-0.017395,   0.000
   564.0,-0.017459,   0.000
   564.2,-0.017532,   0.000
   564.4,-0.017596,   0.000
   564.6,-0.017632,   0.000
   564.8,-0.017629,   0.000
   565.0,-0.017587,   0.000
   565.2,-0.017520,   0.000
   565.4,-0.017439,   0.000
   565.6,-0.017360,   0.000
   565.8,-0.017292,   0.000
   566.0,-0.017254,   0.000
   566.2,-0.017261,   0.000
   566.4,-0.017332,   0.000
   566.6,-0.017459,   0.000
   566.8,-0.017615,   0.000
   567.0,-0.017752,   0.000
   567.2,-0.017833,   0.000
   567.4,-0.017829,   0.000
   567.6,-0.017745,   0.000
   567.8,-0.017604,   0.000
   568.0,-0.017427,   0.000
   568.2,-0.017092,   0.000
   568.4,-0.016749,   0.000
   568.6,-0.016503,   0.000
   568.8,-0.016427,   0.000
   569.0,-0.016530,   0.000
   569.2,-0.016948,   0.000
   569.4,-0.017567,   0.000
   569.6,-0.018153,   0.000
   569.8,-0.018541,   0.000
   570.0,-0.018707,   0.000
   570.2,-0.018669,   0.000
   570.4,-0.018422,   0.000
   570.6,-0.018095,   0.000
   570.8,-0.017789,   0.000
   571.0,-0.017537,   0.000
   571.2,-0.017304,   0.000
   571.4,-0.016906,   0.000
   571.6,-0.016575,   0.000
   571.8,-0.016358,   0.000
   572.0,-0.016320,   0.000
   572.2,-0.016486,   0.000
   572.4,-0.017009,   0.000
   572.6,-0.017659,   0.000
   572.8,-0.018259,   0.000
   573.0,-0.018645,   0.000
   573.2,-0.018801,   0.000
   573.4,-0.018754,   0.000
   573.6,-0.018503,   0.000
   573.8,-0.018175,   0.000
   574.0,-0.017871,   0.000
   574.2,-0.017623,   0.000
   574.4,-0.017418,   0.000
   574.6,-0.017129,   0.000
   574.8,-0.016774,   0.000
   575.0,-0.016509,   0.000
   575.2,-0.016382,   0.000
   575.4,-0.016462,   0.000
   575.6,-0.016790,   0.000
   575.8,-0.017394,   0.000
   576.0,-0.018031,   0.000
   576.2,-0.018532,   0.000
   576.4,-0.018777,   0.000
   576.6,-0.018841,   0.000
   576.8,-0.018677,   0.000
   577.0,-0.018371,   0.000
   577.2,-0.018048,   0.000
   577.4,-0.017778,   0.000
   577.6,-0.017566,   0.000
   577.8,-0.017403,   0.000
   578.0,-0.017202,   0.000
   578.2,-0.016872,   0.000
   578.4,-0.016612,   0.000
   578.6,-0.016478,   0.000
   578.8,-0.016531,   0.000
   579.0,-0.016775,   0.000
   579.2,-0.017355,   0.000
   579.4,-0.017996,   0.000
   579.6,-0.018515,   0.000
   579.8,-0.018784,   0.000
   580.0,-0.018870,   0.000
   580.2,-0.018726,   0.000
   580.4,-0.018429,   0.000
   580.6,-0.018111,   0.000
   580.8,-0.017842,   0.000
   581.0,-0.017636,   0.000
   581.2,-0.017486,   0.000
   581.4,-0.017368,   0.000
   581.6,-0.017252,   0.000
   581.8,-0.017006,   0.000
   582.0,-0.016762,   0.000
   582.2,-0.016616,   0.000
   582.4,-0.016643,   0.000
   582.6,-0.016804,   0.000
   582.8,-0.017294,   0.000
   583.0,-0.017918,   0.000
   583.2,-0.018448,   0.000
   583.4,-0.018746,   0.000
   583.6,-0.018862,   0.000
   583.8,-0.018745,   0.000
   584.0,-0.018463,   0.000
   584.2,-0.018153,   0.000
   584.4,-0.017890,   0.000
   584.6,-0.017690,   0.000
   584.8,-0.017549,   0.000
   585.0,-0.017449,   0.000
   585.2,-0.017377,   0.000
   585.4,-0.017333,   0.000
   585.6,-0.017329,   0.000
   585.8,-0.017373,   0.000
   586.0,-0.017479,   0.000
   586.2,-0.017620,   0.000
   586.4,-0.017775,   0.000
   586.6,-0.017895,   0.000
   586.8,-0.017955,   0.000
   587.0,-0.017938,   0.000
   587.2,-0.017874,   0.000
   587.4,-0.017770,   0.000
   587.6,-0.017665,   0.000
   587.8,-0.017574,   0.000
   588.0,-0.017512,   0.000
   588.2,-0.017479,   0.000
   588.4,-0.017484,   0.000
   588.6,-0.017528,   0.000
   588.8,-0.017602,   0.000
   589.0,-0.017684,   0.000
   589.2,-0.017759,   0.000
   589.4,-0.017806,   0.000
   589.6,-0.017815,   0.000
   589.8,-0.017783,   0.000
   590.0,-0.017730,   0.000
   590.2,-0.017666,   0.000
   590.4,-0.017607,   0.000
   590.6,-0.017563,   0.000
   590.8,-0.017541,   0.000
   591.0,-0.017543,   0.000
   591.2,-0.017566,   0.000
   591.4,-0.017606,   0.000
   591.6,-0.017654,   0.000
   591.8,-0.017696,   0.000
   592.0,-0.017719,   0.000
   592.2,-0.017726,   0.000
   592.4,-0.017714,   0.000
   592.6,-0.017684,   0.000
   592.8,-0.017648,   0.000
   593.0,-0.017616,   0.000
   593.2,-0.017587,   0.000
   593.4,-0.017571,   0.000
   593.6,-0.017570,   0.000
   593.8,-0.017583,   0.000
   594.0,-0.017604,   0.000
   594.2,-0.017630,   0.000
   594.4,-0.017652,   0.000
   594.6,-0.017667,   0.000
   594.8,-0.017671,   0.000
   595.0,-0.017660,   0.000
   595.2,-0.017639,   0.000
   595.4,-0.017611,   0.000
   595.6,-0.017583,   0.000
   595.8,-0.017564,   0.000
   596.0,-0.017559,   0.000
   596.2,-0.017565,   0.000
   596.4,-0.017584,   0.000
   596.6,-0.017608,   0.000
   596.8,-0.017631,   0.000
   597.0,-0.017647,   0.000
   597.2,-0.017652,   0.000
   597.4,-0.017648,   0.000
   597.6,-0.017637,   0.000
   597.8,-0.017617,   0.000
   598.0,-0.017597,   0.000
   598.2,-0.017581,   0.000
   598.4,-0.017571,   0.000
   598.6,-0.017570,   0.000
   598.8,-0.017579,   0.000
   599.0,-0.017594,   0.000
   599.2,-0.017612,   0.000
   599.4,-0.017628,   0.000
   599.6,-0.017636,   0.000
   599.8,-0.017636,   0.000
   600.0,-0.017627,   0.000
   600.2,-0.017610,   0.000
   600.4,-0.017587,   0.000
   600.6,-0.017567,   0.000
   600.8,-0.017550,   0.000
   601.0,-0.017544,   0.000
   601.2,-0.017548,   0.000
   601.4,-0.017560,   0.000
   601.6,-0.017577,   0.000
   601.8,-0.017597,   0.000
   602.0,-0.017611,   0.000
   602.2,-0.017618,   0.000
   602.4,-0.017617,   0.000
   602.6,-0.017607,   0.000
   602.8,-0.017590,   0.000
   603.0,-0.017573,   0.000
   603.2,-0.017553,   0.000
   603.4,-0.017539,   0.000
   603.6,-0.017533,   0.000
   603.8,-0.017537,   0.000
   604.0,-0.017549,   0.000
   604.2,-0.017568,   0.000
   604.4,-0.017587,   0.000
   604.6,-0.017604,   0.000
   604.8,-0.017612,   0.000
   605.0,-0.017608,   0.000
   605.2,-0.017597,   0.000
   605.4,-0.017578,   0.000
   605.6,-0.017558,   0.000
   605.8,-0.017540,   0.000
   606.0,-0.017530,   0.000
   606.2,-0.017531,   0.000
   606.4,-0.017543,   0.000
   606.6,-0.017564,   0.000
   606.8,-0.017588,   0.000
   607.0,-0.017613,   0.000
   607.2,-0.017630,   0.000
   607.4,-0.017634,   0.000
   607.6,-0.017624,   0.000
   607.8,-0.017604,   0.000
   608.0,-0.017571,   0.000
   608.2,-0.017538,   0.000
   608.4,-0.017514,   0.000
   608.6,-0.017501,   0.000
   608.8,-0.017502,   0.000
   609.0,-0.017522,   0.000
   609.2,-0.017553,   0.000
   609.4,-0.017590,   0.000
   609.6,-0.017623,   0.000
   609.8,-0.017643,   0.000
   610.0,-0.017643,   0.000
   610.2,-0.017624,   0.000
   610.4,-0.017588,   0.000
   610.6,-0.017543,   0.000
   610.8,-0.017502,   0.000
   611.0,-0.017473,   0.000
   611.2,-0.017464,   0.000
   611.4,-0.017484,   0.000
   611.6,-0.017528,   0.000
   611.8,-0.017587,   0.000
   612.0,-0.017645,   0.000
   612.2,-0.017687,   0.000
   612.4,-0.017700,   0.000
   612.6,-0.017682,   0.000
   612.8,-0.017634,   0.000
   613.0,-0.017568,   0.000
   613.2,-0.017497,   0.000
   613.4,-0.017434,   0.000
   613.6,-0.017392,   0.000
   613.8,-0.017387,   0.000
   614.0,-0.017436,   0.000
   614.2,-0.017531,   0.000
   614.4,-0.017655,   0.000
   614.6,-0.017772,   0.000
   614.8,-0.017853,   0.000
   615.0,-0.017871,   0.000
   615.2,-0.017825,   0.000
   615.4,-0.017729,   0.000
   615.6,-0.017597,   0.000
   615.8,-0.017397,   0.000
   616.0,-0.017050,   0.000
   616.2,-0.016761,   0.000
   616.4,-0.016598,   0.000
   616.6,-0.016626,   0.000
   616.8,-0.016837,   0.000
   617.0,-0.017392,   0.000
   617.2,-0.018003,   0.000
   617.4,-0.018488,   0.000
   617.6,-0.018736,   0.000
   617.8,-0.018801,   0.000
   618.0,-0.018632,   0.000
   618.2,-0.018326,   0.000
   618.4,-0.018005,   0.000
   618.6,-0.017729,   0.000
   618.8,-0.017501,   0.000
   619.0,-0.017160,   0.000
   619.2,-0.016784,   0.000
   619.4,-0.016524,   0.000
   619.6,-0.016401,   0.000
   619.8,-0.016491,   0.000
   620.0,-0.016855,   0.000
   620.2,-0.017483,   0.000
   620.4,-0.018120,   0.000
   620.6,-0.018615,   0.000
   620.8,-0.018849,   0.000
   621.0,-0.018911,   0.000
   621.2,-0.018735,   0.000
   621.4,-0.018416,   0.000
   621.6,-0.018088,   0.000
   621.8,-0.017810,   0.000
   622.0,-0.017590,   0.000
   622.2,-0.017389,   0.000
   622.4,-0.017023,   0.000
   622.6,-0.016712,   0.000
   622.8,-0.016510,   0.000
   623.0,-0.016477,   0.000
   623.2,-0.016641,   0.000
   623.4,-0.017149,   0.000
   623.6,-0.017794,   0.000
   623.8,-0.018395,   0.000
   624.0,-0.018789,   0.000
   624.2,-0.018954,   0.000
   624.4,-0.018916,   0.000
   624.6,-0.018671,   0.000
   624.8,-0.018346,   0.000
   625.0,-0.018046,   0.000
   625.2,-0.017797,   0.000
   625.4,-0.017612,   0.000
   625.6,-0.017456,   0.000
   625.8,-0.017192,   0.000
   626.0,-0.016875,   0.000
   626.2,-0.016644,   0.000
   626.4,-0.016556,   0.000
   626.6,-0.016667,   0.000
   626.8,-0.017023,   0.000
   627.0,-0.017643,   0.000
   627.2,-0.018271,   0.000
   627.4,-0.018730,   0.000
   627.6,-0.018936,   0.000
   627.8,-0.018968,   0.000
   628.0,-0.018764,   0.000
   628.2,-0.018449,   0.000
   628.4,-0.018139,   0.000
   628.6,-0.017886,   0.000
   628.8,-0.017699,   0.000
   629.0,-0.017563,   0.000
   629.2,-0.017460,   0.000
   629.4,-0.017372,   0.000
   629.6,-0.017251,   0.000
   629.8,-0.017021,   0.000
   630.0,-0.016846,   0.000
   630.2,-0.016810,   0.000
   630.4,-0.016913,   0.000
   630.6,-0.017220,   0.000
   630.8,-0.017798,   0.000
   631.0,-0.018365,   0.000
   631.2,-0.018748,   0.000
   631.4,-0.018928,   0.000
   631.6,-0.018892,   0.000
   631.8,-0.018662,   0.000
   632.0,-0.018362,   0.000
   632.2,-0.018087,   0.000
   632.4,-0.017871,   0.000
   632.6,-0.017715,   0.000
   632.8,-0.017606,   0.000
   633.0,-0.017534,   0.000
   633.2,-0.017493,   0.000
   633.4,-0.017488,   0.000
   633.6,-0.017526,   0.000
   633.8,-0.017610,   0.000
   634.0,-0.017729,   0.000
   634.2,-0.017858,   0.000
   634.4,-0.017966,   0.000
   634.6,-0.018030,   0.000
   634.8,-0.018033,   0.000
   635.0,-0.017983,   0.000
   635.2,-0.017900,   0.000
   635.4,-0.017808,   0.000
   635.6,-0.017723,   0.000
   635.8,-0.017660,   0.000
   636.0,-0.017624,   0.000
   636.2,-0.017623,   0.000
   636.4,-0.017653,   0.000
   636.6,-0.017709,   0.000
   636.8,-0.017775,   0.000
   637.0,-0.017835,   0.000
   637.2,-0.017876,   0.000
   637.4,-0.017887,   0.000
   637.6,-0.017874,   0.000
   637.8,-0.017843,   0.000
   638.0,-0.017800,   0.000
   638.2,-0.017757,   0.000
   638.4,-0.017723,   0.000
   638.6,-0.017701,   0.000
   638.8,-0.017696,   0.000
   639.0,-0.017709,   0.000
   639.2,-0.017734,   0.000
   639.4,-0.017768,   0.000
   639.6,-0.017799,   0.000
   639.8,-0.017821,   0.000
   640.0,-0.017827,   0.000
   640.2,-0.017820,   0.000
   640.4,-0.017801,   0.000
   640.6,-0.017777,   0.000
   640.8,-0.017751,   0.000
   641.0,-0.017732,   0.000
   641.2,-0.017721,   0.000
   641.4,-0.017716,   0.000
   641.6,-0.017719,   0.000
   641.8,-0.017731,   0.000
   642.0,-0.017745,   0.000
   642.2,-0.017758,   0.000
   642.4,-0.017766,   0.000
   642.6,-0.017767,   0.000
   642.8,-0.017759,   0.000
   643.0,-0.017748,   0.000
   643.2,-0.017734,   0.000
   643.4,-0.017723,   0.000
   643.6,-0.017718,   0.000
   643.8,-0.017715,   0.000
   644.0,-0.017716,   0.000
   644.2,-0.017720,   0.000
   644.4,-0.017727,   0.000
   644.6,-0.017734,   0.000
   644.8,-0.017742,   0.000
   645.0,-0.017748,   0.000
   645.2,-0.017749,   0.000
   645.4,-0.017743,   0.000
   645.6,-0.017732,   0.000
   645.8,-0.017720,   0.000
   646.0,-0.017708,   0.000
   646.2,-0.017700,   0.000
   646.4,-0.017696,   0.000
   646.6,-0.017699,   0.000
   646.8,-0.017706,   0.000
   647.0,-0.017717,   0.000
   647.2,-0.017725,   0.000
   647.4,-0.017732,   0.000
   647.6,-0.017733,   0.000
   647.8,-0.017727,   0.000
   648.0,-0.017719,   0.000
   648.2,-0.017711,   0.000
   648.4,-0.017705,   0.000
   648.6,-0.017700,   0.000
   648.8,-0.017700,   0.000
   649.0,-0.017701,   0.000
   649.2,-0.017704,   0.000
   649.4,-0.017708,   0.000
   649.6,-0.017715,   0.000
   649.8,-0.017719,   0.000
   650.0,-0.017722,   0.000
   650.2,-0.017723,   0.000
   650.4,-0.017718,   0.000
   650.6,-0.017709,   0.000
   650.8,-0.017699,   0.000
   651.0,-0.017690,   0.000
   651.2,-0.017683,   0.000
   651.4,-0.017681,   0.000
   651.6,-0.017682,   0.000
   651.8,-0.017685,   0.000
   652.0,-0.017690,   0.000
   652.2,-0.017695,   0.000
   652.4,-0.017705,   0.000
   652.6,-0.017709,   0.000
   652.8,-0.017707,   0.000
   653.0,-0.017702,   0.000
   653.2,-0.017692,   0.000
   653.4,-0.017675,   0.000
   653.6,-0.017659,   0.000
   653.8,-0.017651,   0.000
   654.0,-0.017650,   0.000
   654.2,-0.017654,   0.000
   654.4,-0.017663,   0.000
   654.6,-0.017676,   0.000
   654.8,-0.017686,   0.000
   655.0,-0.017697,   0.000
   655.2,-0.017706,   0.000
   655.4,-0.017710,   0.000
   655.6,-0.017708,   0.000
   655.8,-0.017703,   0.000
   656.0,-0.017695,   0.000
   656.2,-0.017687,   0.000
   656.4,-0.017683,   0.000
   656.6,-0.017682,   0.000
   656.8,-0.017685,   0.000
   657.0,-0.017692,   0.000
   657.2,-0.017701,   0.000
   657.4,-0.017710,   0.000
   657.6,-0.017717,   0.000
   657.8,-0.017717,   0.000
   658.0,-0.017711,   0.000
   658.2,-0.017699,   0.000
   658.4,-0.017683,   0.000
   658.6,-0.017668,   0.000
   658.8,-0.017656,   0.000
   659.0,-0.017649,   0.000
   659.2,-0.017648,   0.000
   659.4,-0.017659,   0.000
   659.6,-0.017673,   0.000
   659.8,-0.017689,   0.000
   660.0,-0.017703,   0.000
   660.2,-0.017714,   0.000
   660.4,-0.017711,   0.000
   660.6,-0.017699,   0.000
   660.8,-0.017680,   0.000
   661.0,-0.017657,   0.000
   661.2,-0.017636,   0.000
   661.4,-0.017621,   0.000
   661.6,-0.017618,   0.000
   661.8,-0.017626,   0.000
   662.0,-0.017647,   0.000
   662.2,-0.017673,   0.000
   662.4,-0.017700,   0.000
   662.6,-0.017720,   0.000
   662.8,-0.017728,   0.000
   663.0,-0.017719,   0.000
   663.2,-0.017696,   0.000
   663.4,-0.017664,   0.000
   663.6,-0.017631,   0.000
   663.8,-0.017604,   0.000
   664.0,-0.017593,   0.000
   664.2,-0.017604,   0.000
   664.4,-0.017634,   0.000
   664.6,-0.017677,   0.000
   664.8,-0.017730,   0.000
   665.0,-0.017775,   0.000
   665.2,-0.017798,   0.000
   665.4,-0.017793,   0.000
   665.6,-0.017761,   0.000
   665.8,-0.017707,   0.000
   666.0,-0.017642,   0.000
   666.2,-0.017580,   0.000
   666.4,-0.017539,   0.000
   666.6,-0.017524,   0.000
   666.8,-0.017544,   0.000
   667.0,-0.017598,   0.000
   667.2,-0.017682,   0.000
   667.4,-0.017766,   0.000
   667.6,-0.017834,   0.000
   667.8,-0.017863,   0.000
   668.0,-0.017843,   0.000
   668.2,-0.017777,   0.000
   668.4,-0.017681,   0.000
   668.6,-0.017564,   0.000
   668.8,-0.017409,   0.000
   669.0,-0.017118,   0.000
   669.2,-0.016870,   0.000
   669.4,-0.016738,   0.000
   669.6,-0.016783,   0.000
   669.8,-0.016986,   0.000
   670.0,-0.017521,   0.000
   670.2,-0.018119,   0.000
   670.4,-0.018586,   0.000
   670.6,-0.018822,   0.000
   670.8,-0.018874,   0.000
   671.0,-0.018691,   0.000
   671.2,-0.018382,   0.000
   671.4,-0.018066,   0.000
   671.6,-0.017798,   0.000
   671.8,-0.017574,   0.000
   672.0,-0.017239,   0.000
   672.2,-0.016870,   0.000
   672.4,-0.016613,   0.000
   672.6,-0.016498,   0.000
   672.8,-0.016591,   0.000
   673.0,-0.016965,   0.000
   673.2,-0.017592,   0.000
   673.4,-0.018229,   0.000
   673.6,-0.018721,   0.000
   673.8,-0.018959,   0.000
   674.0,-0.019014,   0.000
   674.2,-0.018838,   0.000
   674.4,-0.018522,   0.000
   674.6,-0.018194,   0.000
   674.8,-0.017915,   0.000
   675.0,-0.017697,   0.000
   675.2,-0.017508,   0.000
   675.4,-0.017162,   0.000
   675.6,-0.016839,   0.000
   675.8,-0.016619,   0.000
   676.0,-0.016555,   0.000
   676.2,-0.016687,   0.000
   676.4,-0.017143,   0.000
   676.6,-0.017778,   0.000
   676.8,-0.018393,   0.000
   677.0,-0.018822,   0.000
   677.2,-0.019014,   0.000
   677.4,-0.019018,   0.000
   677.6,-0.018797,   0.000
   677.8,-0.018474,   0.000
   678.0,-0.018162,   0.000
   678.2,-0.017909,   0.000
   678.4,-0.017713,   0.000
   678.6,-0.017564,   0.000
   678.8,-0.017415,   0.000
   679.0,-0.017097,   0.000
   679.2,-0.016841,   0.000
   679.4,-0.016689,   0.000
   679.6,-0.016715,   0.000
   679.8,-0.016905,   0.000
   680.0,-0.017445,   0.000
   680.2,-0.018078,   0.000
   680.4,-0.018626,   0.000
   680.6,-0.018940,   0.000
   680.8,-0.019057,   0.000
   681.0,-0.018961,   0.000
   681.2,-0.018686,   0.000
   681.4,-0.018370,   0.000
   681.6,-0.018097,   0.000
   681.8,-0.017889,   0.000
   682.0,-0.017737,   0.000
   682.2,-0.017627,   0.000
   682.4,-0.017547,   0.000
   682.6,-0.017489,   0.000
   682.8,-0.017461,   0.000
   683.0,-0.017484,   0.000
   683.2,-0.017570,   0.000
   683.4,-0.017724,   0.000
   683.6,-0.017911,   0.000
   683.8,-0.018080,   0.000
   684.0,-0.018191,   0.000
   684.2,-0.018214,   0.000
   684.4,-0.018151,   0.000
   684.6,-0.018033,   0.000
   684.8,-0.017902,   0.000
   685.0,-0.017781,   0.000
   685.2,-0.017686,   0.000
   685.4,-0.017623,   0.000
   685.6,-0.017600,   0.000
   685.8,-0.017624,   0.000
   686.0,-0.017690,   0.000
   686.2,-0.017789,   0.000
   686.4,-0.017893,   0.000
   686.6,-0.017980,   0.000
   686.8,-0.018025,   0.000
   687.0,-0.018024,   0.000
   687.2,-0.017983,   0.000
   687.4,-0.017915,   0.000
   687.6,-0.017840,   0.000
   687.8,-0.017769,   0.000
   688.0,-0.017716,   0.000
   688.2,-0.017690,   0.000
   688.4,-0.017695,   0.000
   688.6,-0.017728,   0.000
   688.8,-0.017784,   0.000
   689.0,-0.017845,   0.000
   689.2,-0.017895,   0.000
   689.4,-0.017924,   0.000
   689.6,-0.017927,   0.000
   689.8,-0.017903,   0.000
   690.0,-0.017866,   0.000
   690.2,-0.017822,   0.000
   690.4,-0.017783,   0.000
   690.6,-0.017754,   0.000
   690.8,-0.017744,   0.000
   691.0,-0.017753,   0.000
   691.2,-0.017773,   0.000
   691.4,-0.017804,   0.000
   691.6,-0.017837,   0.000
   691.8,-0.017861,   0.000
   692.0,-0.017870,   0.000
   692.2,-0.017868,   0.000
   692.4,-0.017851,   0.000
   692.6,-0.017825,   0.000
   692.8,-0.017796,   0.000
   693.0,-0.017770,   0.000
   693.2,-0.017752,   0.000
   693.4,-0.017745,   0.000
   693.6,-0.017752,   0.000
   693.8,-0.017768,   0.000
   694.0,-0.017789,   0.000
   694.2,-0.017808,   0.000
   694.4,-0.017823,   0.000
   694.6,-0.017832,   0.000
   694.8,-0.017826,   0.000
   695.0,-0.017815,   0.000
   695.2,-0.017799,   0.000
   695.4,-0.017781,   0.000
   695.6,-0.017762,   0.000
   695.8,-0.017758,   0.000
   696.0,-0.017759,   0.000
   696.2,-0.017766,   0.000
   696.4,-0.017782,   0.000
   696.6,-0.017803,   0.000
   696.8,-0.017814,   0.000
   697.0,-0.017820,   0.000
   697.2,-0.017822,   0.000
   697.4,-0.017815,   0.000
   697.6,-0.017804,   0.000
   697.8,-0.017796,   0.000
   698.0,-0.017785,   0.000
   698.2,-0.017777,   0.000
   698.4,-0.017771,   0.000
   698.6,-0.017768,   0.000
   698.8,-0.017773,   0.000
   699.0,-0.017784,   0.000
   699.2,-0.017798,   0.000
   699.4,-0.017813,   0.000
   699.6,-0.017822,   0.000
   699.8,-0.017821,   0.000
   700.0,-0.017814,   0.000
   700.2,-0.017802,   0.000
   700.4,-0.017787,   0.000
   700.6,-0.017773,   0.000
   700.8,-0.017764,   0.000
   701.0,-0.017761,   0.000
   701.2,-0.017763,   0.000
   701.4,-0.017772,   0.000
   701.6,-0.017781,   0.000
   701.8,-0.017790,   0.000
   702.0,-0.017796,   0.000
   702.2,-0.017796,   0.000
   702.4,-0.017789,   0.000
   702.6,-0.017780,   0.000
   702.8,-0.017766,   0.000
   703.0,-0.017751,   0.000
   703.2,-0.017739,   0.000
   703.4,-0.017730,   0.000
   703.6,-0.017729,   0.000
   703.8,-0.017734,   0.000
   704.0,-0.017747,   0.000
   704.2,-0.017763,   0.000
   704.4,-0.017781,   0.000
   704.6,-0.017795,   0.000
   704.8,-0.017804,   0.000
   705.0,-0.017805,   0.000
   705.2,-0.017799,   0.000
   705.4,-0.017790,   0.000
   705.6,-0.017778,   0.000
   705.8,-0.017765,   0.000
   706.0,-0.017757,   0.000
   706.2,-0.017757,   0.000
   706.4,-0.017762,   0.000
   706.6,-0.017772,   0.000
   706.8,-0.017789,   0.000
   707.0,-0.017801,   0.000
   707.2,-0.017810,   0.000
   707.4,-0.017812,   0.000
   707.6,-0.017808,   0.000
   707.8,-0.017794,   0.000
   708.0,-0.017779,   0.000
   708.2,-0.017763,   0.000
   708.4,-0.017750,   0.000
   708.6,-0.017743,   0.000
   708.8,-0.017744,   0.000
   709.0,-0.017750,   0.000
   709.2,-0.017762,   0.000
   709.4,-0.017775,   0.000
   709.6,-0.017787,   0.000
   709.8,-0.017793,   0.000
   710.0,-0.017794,   0.000
   710.2,-0.017786,   0.000
   710.4,-0.017771,   0.000
   710.6,-0.017751,   0.000
   710.8,-0.017733,   0.000
   711.0,-0.017718,   0.000
   711.2,-0.017714,   0.000
   711.4,-0.017720,   0.000
   711.6,-0.017736,   0.000
   711.8,-0.017756,   0.000
   712.0,-0.017778,   0.000
   712.2,-0.017790,   0.000
   712.4,-0.017795,   0.000
   712.6,-0.017786,   0.000
   712.8,-0.017768,   0.000
   713.0,-0.017743,   0.000
   713.2,-0.017722,   0.000
   713.4,-0.017705,   0.000
   713.6,-0.017699,   0.000
   713.8,-0.017706,   0.000
   714.0,-0.017724,   0.000
   714.2,-0.017751,   0.000
   714.4,-0.017780,   0.000
   714.6,-0.017806,   0.000
   714.8,-0.017824,   0.000
   715.0,-0.017826,   0.000
   715.2,-0.017811,   0.000
   715.4,-0.017782,   0.000
   715.6,-0.017746,   0.000
   715.8,-0.017707,   0.000
   716.0,-0.017679,   0.000
   716.2,-0.017667,   0.000
   716.4,-0.017676,   0.000
   716.6,-0.017706,   0.000
   716.8,-0.017749,   0.000
   717.0,-0.017795,   0.000
   717.2,-0.017830,   0.000
   717.4,-0.017847,   0.000
   717.6,-0.017837,   0.000
   717.8,-0.017804,   0.000
   718.0,-0.017757,   0.000
   718.2,-0.017704,   0.000
   718.4,-0.017656,   0.000
   718.6,-0.017624,   0.000
   718.8,-0.017615,   0.000
   719.0,-0.017639,   0.000
   719.2,-0.017698,   0.000
   719.4,-0.017777,   0.000
   719.6,-0.017855,   0.000
   719.8,-0.017914,   0.000
   720.0,-0.017932,   0.000
   720.2,-0.017900,   0.000
   720.4,-0.017828,   0.000
   720.6,-0.017734,   0.000
   720.8,-0.017632,   0.000
   721.0,-0.017527,   0.000
   721.2,-0.017401,   0.000
   721.4,-0.017190,   0.000
   721.6,-0.017001,   0.000
   721.8,-0.016931,   0.000
   722.0,-0.017001,   0.000
   722.2,-0.017242,   0.000
   722.4,-0.017749,   0.000
   722.6,-0.018294,   0.000
   722.8,-0.018687,   0.000
   723.0,-0.018875,   0.000
   723.2,-0.018862,   0.000
   723.4,-0.018635,   0.000
   723.6,-0.018326,   0.000
   723.8,-0.018031,   0.000
   724.0,-0.017787,   0.000
   724.2,-0.017578,   0.000
   724.4,-0.017232,   0.000
   724.6,-0.016893,   0.000
   724.8,-0.016652,   0.000
   725.0,-0.016568,   0.000
   725.2,-0.016686,   0.000
   725.4,-0.017111,   0.000
   725.6,-0.017738,   0.000
   725.8,-0.018362,   0.000
   726.0,-0.018808,   0.000
   726.2,-0.019010,   0.000
   726.4,-0.019026,   0.000
   726.6,-0.018817,   0.000
   726.8,-0.018497,   0.000
   727.0,-0.018184,   0.000
   727.2,-0.017923,   0.000
   727.4,-0.017722,   0.000
   727.6,-0.017554,   0.000
   727.8,-0.017258,   0.000
   728.0,-0.016939,   0.000
   728.2,-0.016708,   0.000
   728.4,-0.016622,   0.000
   728.6,-0.016732,   0.000
   728.8,-0.017125,   0.000
   729.0,-0.017746,   0.000
   729.2,-0.018368,   0.000
   729.4,-0.018822,   0.000
   729.6,-0.019030,   0.000
   729.8,-0.019056,   0.000
   730.0,-0.018856,   0.000
   730.2,-0.018546,   0.000
   730.4,-0.018244,   0.000
   730.6,-0.017995,   0.000
   730.8,-0.017804,   0.000
   731.0,-0.017661,   0.000
   731.2,-0.017541,   0.000
   731.4,-0.017372,   0.000
   731.6,-0.017086,   0.000
   731.8,-0.016869,   0.000
   732.0,-0.016783,   0.000
   732.2,-0.016878,   0.000
   732.4,-0.017153,   0.000
   732.6,-0.017744,   0.000
   732.8,-0.018352,   0.000
   733.0,-0.018802,   0.000
   733.2,-0.019008,   0.000
   733.4,-0.019040,   0.000
   733.6,-0.018843,   0.000
   733.8,-0.018534,   0.000
   734.0,-0.018236,   0.000
   734.2,-0.017997,   0.000
   734.4,-0.017824,   0.000
   734.6,-0.017701,   0.000
   734.8,-0.017617,   0.000
   735.0,-0.017563,   0.000
   735.2,-0.017537,   0.000
   735.4,-0.017548,   0.000
   735.6,-0.017614,   0.000
   735.8,-0.017732,   0.000
   736.0,-0.017879,   0.000
   736.2,-0.018017,   0.000
   736.4,-0.018114,   0.000
   736.6,-0.018142,   0.000
   736.8,-0.018104,   0.000
   737.0,-0.018018,   0.000
   737.2,-0.017914,   0.000
   737.4,-0.017818,   0.000
   737.6,-0.017743,   0.000
   737.8,-0.017691,   0.000
   738.0,-0.017671,   0.000
   738.2,-0.017685,   0.000
   738.4,-0.017731,   0.000
   738.6,-0.017798,   0.000
   738.8,-0.017872,   0.000
   739.0,-0.017930,   0.000
   739.2,-0.017964,   0.000
   739.4,-0.017968,   0.000
   739.6,-0.017943,   0.000
   739.8,-0.017900,   0.000
   740.0,-0.017853,   0.000
   740.2,-0.017810,   0.000
   740.4,-0.017777,   0.000
   740.6,-0.017762,   0.000
   740.8,-0.017762,   0.000
   741.0,-0.017778,   0.000
   741.2,-0.017803,   0.000
   741.4,-0.017831,   0.000
   741.6,-0.017855,   0.000
   741.8,-0.017867,   0.000
   742.0,-0.017863,   0.000
   742.2,-0.017844,   0.000
   742.4,-0.017817,   0.000
   742.6,-0.017788,   0.000
   742.8,-0.017765,   0.000
   743.0,-0.017753,   0.000
   743.2,-0.017753,   0.000
   743.4,-0.017761,   0.000
   743.6,-0.017774,   0.000
   743.8,-0.017790,   0.000
   744.0,-0.017803,   0.000
   744.2,-0.017813,   0.000
   744.4,-0.017818,   0.000
   744.6,-0.017814,   0.000
   744.8,-0.017804,   0.000
   745.0,-0.017792,   0.000
   745.2,-0.017777,   0.000
   745.4,-0.017762,   0.000
   745.6,-0.017751,   0.000
   745.8,-0.017744,   0.000
   746.0,-0.017741,   0.000
   746.2,-0.017745,   0.000
   746.4,-0.017751,   0.000
   746.6,-0.017756,   0.000
   746.8,-0.017760,   0.000
   747.0,-0.017762,   0.000
   747.2,-0.017760,   0.000
   747.4,-0.017754,   0.000
   747.6,-0.017746,   0.000
   747.8,-0.017738,   0.000
   748.0,-0.017729,   0.000
   748.2,-0.017722,   0.000
   748.4,-0.017721,   0.000
   748.6,-0.017724,   0.000
   748.8,-0.017727,   0.000
   749.0,-0.017732,   0.000
   749.2,-0.017735,   0.000
   749.4,-0.017734,   0.000
   749.6,-0.017724,   0.000
   749.8,-0.017713,   0.000
   750.0,-0.017699,   0.000
   750.2,-0.017686,   0.000
   750.4,-0.017672,   0.000
   750.6,-0.017664,   0.000
   750.8,-0.017658,   0.000
   751.0,-0.017653,   0.000
   751.2,-0.017646,   0.000
   751.4,-0.017641,   0.000
   751.6,-0.017639,   0.000
   751.8,-0.017636,   0.000
   752.0,-0.017633,   0.000
   752.2,-0.017633,   0.000
   752.4,-0.017630,   0.000
   752.6,-0.017624,   0.000
   752.8,-0.017619,   0.000
   753.0,-0.017615,   0.000
   753.2,-0.017610,   0.000
   753.4,-0.017607,   0.000
   753.6,-0.017607,   0.000
   753.8,-0.017605,   0.000
   754.0,-0.017605,   0.000
   754.2,-0.017606,   0.000
   754.4,-0.017604,   0.000
   754.6,-0.017601,   0.000
   754.8,-0.017595,   0.000
   755.0,-0.017594,   0.000
   755.2,-0.017595,   0.000
   755.4,-0.017593,   0.000
   755.6,-0.017588,   0.000
   755.8,-0.017587,   0.000
   756.0,-0.017583,   0.000
   756.2,-0.017575,   0.000
   756.4,-0.017573,   0.000
   756.6,-0.017576,   0.000
   756.8,-0.017577,   0.000
   757.0,-0.017579,   0.000
   757.2,-0.017581,   0.000
   757.4,-0.017578,   0.000
   757.6,-0.017576,   0.000
   757.8,-0.017570,   0.000
   758.0,-0.017562,   0.000
   758.2,-0.017554,   0.000
   758.4,-0.017547,   0.000
   758.6,-0.017540,   0.000
   758.8,-0.017536,   0.000
   759.0,-0.017532,   0.000
   759.2,-0.017529,   0.000
   759.4,-0.017530,   0.000
   759.6,-0.017528,   0.000
   759.8,-0.017525,   0.000
   760.0,-0.017522,   0.000
   760.2,-0.017520,   0.000
   760.4,-0.017516,   0.000
   760.6,-0.017514,   0.000
   760.8,-0.017511,   0.000
   761.0,-0.017511,   0.000
   761.2,-0.017510,   0.000
   761.4,-0.017510,   0.000
   761.6,-0.017512,   0.000
   761.8,-0.017517,   0.000
   762.0,-0.017520,   0.000
   762.2,-0.017524,   0.000
   762.4,-0.017524,   0.000
   762.6,-0.017521,   0.000
   762.8,-0.017517,   0.000
   763.0,-0.017512,   0.000
   763.2,-0.017510,   0.000
   763.4,-0.017511,   0.000
   763.6,-0.017513,   0.000
   763.8,-0.017512,   0.000
   764.0,-0.017511,   0.000
   764.2,-0.017508,   0.000
   764.4,-0.017502,   0.000
   764.6,-0.017501,   0.000
   764.8,-0.017501,   0.000
   765.0,-0.017502,   0.000
   765.2,-0.017501,   0.000
   765.4,-0.017500,   0.000
   765.6,-0.017498,   0.000
   765.8,-0.017496,   0.000
   766.0,-0.017497,   0.000
   766.2,-0.017500,   0.000
   766.4,-0.017502,   0.000
   766.6,-0.017503,   0.000
   766.8,-0.017504,   0.000
   767.0,-0.017502,   0.000
   767.2,-0.017500,   0.000
   767.4,-0.017497,   0.000
   767.6,-0.017496,   0.000
   767.8,-0.017494,   0.000
   768.0,-0.017491,   0.000
   768.2,-0.017486,   0.000
   768.4,-0.017482,   0.000
   768.6,-0.017476,   0.000
   768.8,-0.017470,   0.000
   769.0,-0.017465,   0.000
   769.2,-0.017463,   0.000
   769.4,-0.017465,   0.000
   769.6,-0.017467,   0.000
   769.8,-0.017470,   0.000
   770.0,-0.017473,   0.000
   770.2,-0.017476,   0.000
   770.4,-0.017474,   0.000
   770.6,-0.017472,   0.000
   770.8,-0.017496,   0.000
   771.0,-0.017498,   0.000
   771.2,-0.017499,   0.000
   771.4,-0.017506,   0.000
   771.6,-0.017515,   0.000
   771.8,-0.017497,   0.000
   772.0,-0.017502,   0.000
   772.2,-0.017502,   0.000
   772.4,-0.017501,   0.000
   772.6,-0.017497,   0.000
   772.8,-0.017489,   0.000
   773.0,-0.017482,   0.000
   773.2,-0.017479,   0.000
   773.4,-0.017472,   0.000
   773.6,-0.017470,   0.000
   773.8,-0.017471,   0.000
   774.0,-0.017473,   0.000
   774.2,-0.017476,   0.000
   774.4,-0.017481,   0.000
   774.6,-0.017484,   0.000
   774.8,-0.017485,   0.000
   775.0,-0.017483,   0.000
   775.2,-0.017478,   0.000
   775.4,-0.017468,   0.000
   775.6,-0.017458,   0.000
   775.8,-0.017450,   0.000
   776.0,-0.017447,   0.000
   776.2,-0.017448,   0.000
   776.4,-0.017454,   0.000
   776.6,-0.017462,   0.000
   776.8,-0.017470,   0.000
   777.0,-0.017471,   0.000
   777.2,-0.017471,   0.000
   777.4,-0.017465,   0.000
   777.6,-0.017453,   0.000
   777.8,-0.017439,   0.000
   778.0,-0.017429,   0.000
   778.2,-0.017418,   0.000
   778.4,-0.017408,   0.000
   778.6,-0.017408,   0.000
   778.8,-0.017412,   0.000
   779.0,-0.017423,   0.000
   779.2,-0.017440,   0.000
   779.4,-0.017460,   0.000
   779.6,-0.017473,   0.000
   779.8,-0.017481,   0.000
   780.0,-0.017476,   0.000
   780.2,-0.017467,   0.000
   780.4,-0.017455,   0.000
   780.6,-0.017443,   0.000
   780.8,-0.017432,   0.000
   781.0,-0.017428,   0.000
   781.2,-0.017432,   0.000
   781.4,-0.017441,   0.000
   781.6,-0.017456,   0.000
   781.8,-0.017474,   0.000
   782.0,-0.017488,   0.000
   782.2,-0.017491,   0.000
   782.4,-0.017486,   0.000
   782.6,-0.017472,   0.000
   782.8,-0.017451,   0.000
   783.0,-0.017428,   0.000
   783.2,-0.017407,   0.000
   783.4,-0.017392,   0.000
   783.6,-0.017386,   0.000
   783.8,-0.017393,   0.000
   784.0,-0.017409,   0.000
   784.2,-0.017433,   0.000
   784.4,-0.017456,   0.000
   784.6,-0.017471,   0.000
   784.8,-0.017474,   0.000
   785.0,-0.017467,   0.000
   785.2,-0.017446,   0.000
   785.4,-0.017415,   0.000
   785.6,-0.017385,   0.000
   785.8,-0.017357,   0.000
   786.0,-0.017337,   0.000
   786.2,-0.017331,   0.000
   786.4,-0.017346,   0.000
   786.6,-0.017375,   0.000
   786.8,-0.017416,   0.000
   787.0,-0.017451,   0.000
   787.2,-0.017477,   0.000
   787.4,-0.017479,   0.000
   787.6,-0.017460,   0.000
   787.8,-0.017419,   0.000
   788.0,-0.017374,   0.000
   788.2,-0.017325,   0.000
   788.4,-0.017287,   0.000
   788.6,-0.017267,   0.000
   788.8,-0.017275,   0.000
   789.0,-0.017307,   0.000
   789.2,-0.017359,   0.000
   789.4,-0.017420,   0.000
   789.6,-0.017473,   0.000
   789.8,-0.017502,   0.000
   790.0,-0.017498,   0.000
   790.2,-0.017463,   0.000
   790.4,-0.017402,   0.000
   790.6,-0.017331,   0.000
   790.8,-0.017255,   0.000
   791.0,-0.017194,   0.000
   791.2,-0.017156,   0.000
   791.4,-0.017159,   0.000
   791.6,-0.017205,   0.000
   791.8,-0.017295,   0.000
   792.0,-0.017404,   0.000
   792.2,-0.017502,   0.000
   792.4,-0.017556,   0.000
   792.6,-0.017555,   0.000
   792.8,-0.017497,   0.000
   793.0,-0.017396,   0.000
   793.2,-0.017273,   0.000
   793.4,-0.017136,   0.000
   793.6,-0.016914,   0.000
   793.8,-0.016618,   0.000
   794.0,-0.016400,   0.000
   794.2,-0.016332,   0.000
   794.4,-0.016426,   0.000
   794.6,-0.016758,   0.000
   794.8,-0.017344,   0.000
   795.0,-0.017906,   0.000
   795.2,-0.018284,   0.000
   795.4,-0.018450,   0.000
   795.6,-0.018411,   0.000
   795.8,-0.018167,   0.000
   796.0,-0.017853,   0.000
   796.2,-0.017560,   0.000
   796.4,-0.017322,   0.000
   796.6,-0.017132,   0.000
   796.8,-0.016903,   0.000
   797.0,-0.016553,   0.000
   797.2,-0.016275,   0.000
   797.4,-0.016124,   0.000
   797.6,-0.016167,   0.000
   797.8,-0.016413,   0.000
   798.0,-0.016982,   0.000
   798.2,-0.017621,   0.000
   798.4,-0.018147,   0.000
   798.6,-0.018432,   0.000
   798.8,-0.018526,   0.000
   799.0,-0.018396,   0.000
   799.2,-0.018099,   0.000
   799.4,-0.017771,   0.000
   799.6,-0.017486,   0.000
   799.8,-0.017262,   0.000
   800.0,-0.017088,   0.000
   800.2,-0.016941,   0.000
   800.4,-0.016684,   0.000
   800.6,-0.016380,   0.000
   800.8,-0.016161,   0.000
   801.0,-0.016089,   0.000
   801.2,-0.016205,   0.000
   801.4,-0.016580,   0.000
   801.6,-0.017197,   0.000
   801.8,-0.017807,   0.000
   802.0,-0.018248,   0.000
   802.2,-0.018433,   0.000
   802.4,-0.018439,   0.000
   802.6,-0.018224,   0.000
   802.8,-0.017908,   0.000
   803.0,-0.017597,   0.000
   803.2,-0.017360,   0.000
   803.4,-0.017179,   0.000
   803.6,-0.017045,   0.000
   803.8,-0.016944,   0.000
   804.0,-0.016872,   0.000
   804.2,-0.016825,   0.000
   804.4,-0.016813,   0.000
   804.6,-0.016864,   0.000
   804.8,-0.016990,   0.000
   805.0,-0.017167,   0.000
   805.2,-0.017353,   0.000
   805.4,-0.017502,   0.000
   805.6,-0.017576,   0.000
   805.8,-0.017554,   0.000
   806.0,-0.017458,   0.000
   806.2,-0.017324,   0.000
   806.4,-0.017190,   0.000
   806.6,-0.017076,   0.000
   806.8,-0.016990,   0.000
   807.0,-0.016940,   0.000
   807.2,-0.016932,   0.000
   807.4,-0.016969,   0.000
   807.6,-0.017039,   0.000
   807.8,-0.017131,   0.000
   808.0,-0.017220,   0.000
   808.2,-0.017280,   0.000
   808.4,-0.017296,   0.000
   808.6,-0.017268,   0.000
   808.8,-0.017204,   0.000
   809.0,-0.017125,   0.000
   809.2,-0.017046,   0.000
   809.4,-0.016980,   0.000
   809.6,-0.016935,   0.000
   809.8,-0.016917,   0.000
   810.0,-0.016921,   0.000
   810.2,-0.016948,   0.000
   810.4,-0.016987,   0.000
   810.6,-0.017024,   0.000
   810.8,-0.017049,   0.000
   811.0,-0.017056,   0.000
   811.2,-0.017038,   0.000
   811.4,-0.017000,   0.000
   811.6,-0.016950,   0.000
   811.8,-0.016896,   0.000
   812.0,-0.016848,   0.000
   812.2,-0.016809,   0.000
   812.4,-0.016788,   0.000
   812.6,-0.016782,   0.000
   812.8,-0.016781,   0.000
   813.0,-0.016786,   0.000
   813.2,-0.016792,   0.000
   813.4,-0.016789,   0.000
   813.6,-0.016775,   0.000
   813.8,-0.016752,   0.000
   814.0,-0.016717,   0.000
   814.2,-0.016675,   0.000
   814.4,-0.016630,   0.000
   814.6,-0.016589,   0.000
   814.8,-0.016550,   0.000
   815.0,-0.016521,   0.000
   815.2,-0.016498,   0.000
   815.4,-0.016481,   0.000
   815.6,-0.016464,   0.000
   815.8,-0.016447,   0.000
   816.0,-0.016423,   0.000
   816.2,-0.016391,   0.000
   816.4,-0.016351,   0.000
   816.6,-0.016302,   0.000
   816.8,-0.016248,   0.000
   817.0,-0.016194,   0.000
   817.2,-0.016142,   0.000
   817.4,-0.016092,   0.000
   817.6,-0.016049,   0.000
   817.8,-0.016009,   0.000
   818.0,-0.015973,   0.000
   818.2,-0.015936,   0.000
   818.4,-0.015897,   0.000
   818.6,-0.015857,   0.000
   818.8,-0.015813,   0.000
   819.0,-0.015767,   0.000
   819.2,-0.015720,   0.000
   819.4,-0.015672,   0.000
   819.6,-0.015623,   0.000
   819.8,-0.015576,   0.000
   820.0,-0.015532,   0.000
   820.2,-0.015492,   0.000
   820.4,-0.015456,   0.000
   820.6,-0.015422,   0.000
   820.8,-0.015388,   0.000
   821.0,-0.015351,   0.000
   821.2,-0.015310,   0.000
   821.4,-0.015266,   0.000
   821.6,-0.015219,   0.000
   821.8,-0.015172,   0.000
   822.0,-0.015122,   0.000
   822.2,-0.015076,   0.000
   822.4,-0.015031,   0.000
   822.6,-0.014991,   0.000
   822.8,-0.014953,   0.000
   823.0,-0.014922,   0.000
   823.2,-0.014890,   0.000
   823.4,-0.014862,   0.000
   823.6,-0.014833,   0.000
   823.8,-0.014802,   0.000
   824.0,-0.014771,   0.000
   824.2,-0.014746,   0.000
   824.4,-0.014722,   0.000
   824.6,-0.014696,   0.000
   824.8,-0.014672,   0.000
   825.0,-0.014646,   0.000
   825.2,-0.014618,   0.000
   825.4,-0.014591,   0.000
   825.6,-0.014568,   0.000
   825.8,-0.014551,   0.000
   826.0,-0.014533,   0.000
   826.2,-0.014514,   0.000
   826.4,-0.014495,   0.000
   826.6,-0.014476,   0.000
   826.8,-0.014455,   0.000
   827.0,-0.014439,   0.000
   827.2,-0.014422,   0.000
   827.4,-0.014410,   0.000
   827.6,-0.014401,   0.000
   827.8,-0.014394,   0.000
   828.0,-0.014390,   0.000
   828.2,-0.014391,   0.000
   828.4,-0.014394,   0.000
   828.6,-0.014400,   0.000
   828.8,-0.014410,   0.000
   829.0,-0.014418,   0.000
   829.2,-0.014430,   0.000
   829.4,-0.014439,   0.000
   829.6,-0.014447,   0.000
   829.8,-0.014455,   0.000
   830.0,-0.014467,   0.000
   830.2,-0.014479,   0.000
   830.4,-0.014495,   0.000
   830.6,-0.014512,   0.000
   830.8,-0.014530,   0.000
   831.0,-0.014549,   0.000
   831.2,-0.014568,   0.000
   831.4,-0.014590,   0.000
   831.6,-0.014611,   0.000
   831.8,-0.014633,   0.000
   832.0,-0.014654,   0.000
   832.2,-0.014675,   0.000
   832.4,-0.014699,   0.000
   832.6,-0.014724,   0.000
   832.8,-0.014749,   0.000
   833.0,-0.014775,   0.000
   833.2,-0.014802,   0.000
   833.4,-0.014826,   0.000
   833.6,-0.014850,   0.000
   833.8,-0.014875,   0.000
   834.0,-0.014899,   0.000
   834.2,-0.014919,   0.000
   834.4,-0.014942,   0.000
   834.6,-0.014966,   0.000
   834.8,-0.014988,   0.000
   835.0,-0.015008,   0.000
   835.2,-0.015032,   0.000
   835.4,-0.015050,   0.000
   835.6,-0.015070,   0.000
   835.8,-0.015092,   0.000
   836.0,-0.015115,   0.000
   836.2,-0.015139,   0.000
   836.4,-0.015165,   0.000
   836.6,-0.015188,   0.000
   836.8,-0.015210,   0.000
   837.0,-0.015231,   0.000
   837.2,-0.015250,   0.000
   837.4,-0.015271,   0.000
   837.6,-0.015297,   0.000
   837.8,-0.015326,   0.000
   838.0,-0.015356,   0.000
   838.2,-0.015386,   0.000
   838.4,-0.015414,   0.000
   838.6,-0.015438,   0.000
   838.8,-0.015458,   0.000
   839.0,-0.015478,   0.000
   839.2,-0.015493,   0.000
   839.4,-0.015509,   0.000
   839.6,-0.015526,   0.000
   839.8,-0.015543,   0.000
   840.0,-0.015560,   0.000
   840.2,-0.015578,   0.000
   840.4,-0.015597,   0.000
   840.6,-0.015614,   0.000
   840.8,-0.015632,   0.000
   841.0,-0.015651,   0.000
   841.2,-0.015669,   0.000
   841.4,-0.015686,   0.000
   841.6,-0.015703,   0.000
   841.8,-0.015718,   0.000
   842.0,-0.015733,   0.000
   842.2,-0.015744,   0.000
   842.4,-0.015757,   0.000
   842.6,-0.015769,   0.000
   842.8,-0.015783,   0.000
   843.0,-0.015798,   0.000
   843.2,-0.015814,   0.000
   843.4,-0.015829,   0.000
   843.6,-0.015842,   0.000
   843.8,-0.015852,   0.000
   844.0,-0.015859,   0.000
   844.2,-0.015865,   0.000
   844.4,-0.015869,   0.000
   844.6,-0.015874,   0.000
   844.8,-0.015877,   0.000
   845.0,-0.015881,   0.000
   845.2,-0.015887,   0.000
   845.4,-0.015893,   0.000
   845.6,-0.015901,   0.000
   845.8,-0.015909,   0.000
   846.0,-0.015919,   0.000
   846.2,-0.015930,   0.000
   846.4,-0.015938,   0.000
   846.6,-0.015947,   0.000
   846.8,-0.015955,   0.000
   847.0,-0.015961,   0.000
   847.2,-0.015964,   0.000
   847.4,-0.015967,   0.000
   847.6,-0.015968,   0.000
   847.8,-0.015972,   0.000
   848.0,-0.015976,   0.000
   848.2,-0.015982,   0.000
   848.4,-0.015991,   0.000
   848.6,-0.016001,   0.000
   848.8,-0.016009,   0.000
   849.0,-0.016014,   0.000
   849.2,-0.016014,   0.000
   849.4,-0.016011,   0.000
   849.6,-0.016001,   0.000
   849.8,-0.015992,   0.000
   850.0,-0.015983,   0.000
   850.2,-0.015977,   0.000
   850.4,-0.015971,   0.000
   850.6,-0.015972,   0.000
   850.8,-0.015973,   0.000
   851.0,-0.015976,   0.000
   851.2,-0.015981,   0.000
   851.4,-0.015984,   0.000
   851.6,-0.015983,   0.000
   851.8,-0.015979,   0.000
   852.0,-0.015971,   0.000
   852.2,-0.015958,   0.000
   852.4,-0.015945,   0.000
   852.6,-0.015932,   0.000
   852.8,-0.015922,   0.000
   853.0,-0.015917,   0.000
   853.2,-0.015916,   0.000
   853.4,-0.015916,   0.000
   853.6,-0.015918,   0.000
   853.8,-0.015918,   0.000
   854.0,-0.015916,   0.000
   854.2,-0.015912,   0.000
   854.4,-0.015905,   0.000
   854.6,-0.015896,   0.000
   854.8,-0.015885,   0.000
   855.0,-0.015874,   0.000
   855.2,-0.015864,   0.000
   855.4,-0.015855,   0.000
   855.6,-0.015849,   0.000
   855.8,-0.015848,   0.000
   856.0,-0.015847,   0.000
   856.2,-0.015848,   0.000
   856.4,-0.015852,   0.000
   856.6,-0.015849,   0.000
   856.8,-0.015844,   0.000
   857.0,-0.015836,   0.000
   857.2,-0.015823,   0.000
   857.4,-0.015805,   0.000
   857.6,-0.015786,   0.000
   857.8,-0.015767,   0.000
   858.0,-0.015751,   0.000
   858.2,-0.015740,   0.000
   858.4,-0.015735,   0.000
   858.6,-0.015734,   0.000
   858.8,-0.015737,   0.000
   859.0,-0.015740,   0.000
   859.2,-0.015740,   0.000
   859.4,-0.015736,   0.000
   859.6,-0.015726,   0.000
   859.8,-0.015713,   0.000
   860.0,-0.015697,   0.000
   860.2,-0.015680,   0.000
   860.4,-0.015667,   0.000
   860.6,-0.015660,   0.000
   860.8,-0.015657,   0.000
   861.0,-0.015659,   0.000
   861.2,-0.015665,   0.000
   861.4,-0.015670,   0.000
   861.6,-0.015675,   0.000
   861.8,-0.015677,   0.000
   862.0,-0.015672,   0.000
   862.2,-0.015663,   0.000
   862.4,-0.015650,   0.000
   862.6,-0.015633,   0.000
   862.8,-0.015619,   0.000
   863.0,-0.015606,   0.000
   863.2,-0.015598,   0.000
   863.4,-0.015599,   0.000
   863.6,-0.015608,   0.000
   863.8,-0.015616,   0.000
   864.0,-0.015630,   0.000
   864.2,-0.015644,   0.000
   864.4,-0.015651,   0.000
   864.6,-0.015649,   0.000
   864.8,-0.015641,   0.000
   865.0,-0.015627,   0.000
   865.2,-0.015612,   0.000
   865.4,-0.015597,   0.000
   865.6,-0.015587,   0.000
   865.8,-0.015584,   0.000
   866.0,-0.015586,   0.000
   866.2,-0.015592,   0.000
   866.4,-0.015599,   0.000
   866.6,-0.015607,   0.000
   866.8,-0.015611,   0.000
   867.0,-0.015612,   0.000
   867.2,-0.015602,   0.000
   867.4,-0.015588,   0.000
   867.6,-0.015569,   0.000
   867.8,-0.015551,   0.000
   868.0,-0.015533,   0.000
   868.2,-0.015524,   0.000
   868.4,-0.015525,   0.000
   868.6,-0.015536,   0.000
   868.8,-0.015552,   0.000
   869.0,-0.015573,   0.000
   869.2,-0.015591,   0.000
   869.4,-0.015599,   0.000
   869.6,-0.015596,   0.000
   869.8,-0.015581,   0.000
   870.0,-0.015554,   0.000
   870.2,-0.015525,   0.000
   870.4,-0.015498,   0.000
   870.6,-0.015479,   0.000
   870.8,-0.015469,   0.000
   871.0,-0.015472,   0.000
   871.2,-0.015483,   0.000
   871.4,-0.015503,   0.000
   871.6,-0.015522,   0.000
   871.8,-0.015539,   0.000
   872.0,-0.015546,   0.000
   872.2,-0.015545,   0.000
   872.4,-0.015528,   0.000
   872.6,-0.015502,   0.000
   872.8,-0.015468,   0.000
   873.0,-0.015436,   0.000
   873.2,-0.015412,   0.000
   873.4,-0.015402,   0.000
   873.6,-0.015408,   0.000
   873.8,-0.015430,   0.000
   874.0,-0.015463,   0.000
   874.2,-0.015497,   0.000
   874.4,-0.015517,   0.000
   874.6,-0.015524,   0.000
   874.8,-0.015513,   0.000
   875.0,-0.015481,   0.000
   875.2,-0.015437,   0.000
   875.4,-0.015395,   0.000
   875.6,-0.015355,   0.000
   875.8,-0.015326,   0.000
   876.0,-0.015317,   0.000
   876.2,-0.015328,   0.000
   876.4,-0.015357,   0.000
   876.6,-0.015395,   0.000
   876.8,-0.015434,   0.000
   877.0,-0.015458,   0.000
   877.2,-0.015464,   0.000
   877.4,-0.015447,   0.000
   877.6,-0.015414,   0.000
   877.8,-0.015368,   0.000
   878.0,-0.015325,   0.000
   878.2,-0.015294,   0.000
   878.4,-0.015280,   0.000
   878.6,-0.015284,   0.000
   878.8,-0.015313,   0.000
   879.0,-0.015358,   0.000
   879.2,-0.015409,   0.000
   879.4,-0.015455,   0.000
   879.6,-0.015486,   0.000
   879.8,-0.015493,   0.000
   880.0,-0.015474,   0.000
   880.2,-0.015436,   0.000
   880.4,-0.015390,   0.000
   880.6,-0.015347,   0.000
   880.8,-0.015316,   0.000
   881.0,-0.015309,   0.000
   881.2,-0.015327,   0.000
   881.4,-0.015371,   0.000
   881.6,-0.015438,   0.000
   881.8,-0.015512,   0.000
   882.0,-0.015579,   0.000
   882.2,-0.015624,   0.000
   882.4,-0.015641,   0.000
   882.6,-0.015627,   0.000
   882.8,-0.015595,   0.000
   883.0,-0.015545,   0.000
   883.2,-0.015497,   0.000
   883.4,-0.015457,   0.000
   883.6,-0.015443,   0.000
   883.8,-0.015459,   0.000
   884.0,-0.015510,   0.000
   884.2,-0.015588,   0.000
   884.4,-0.015675,   0.000
   884.6,-0.015745,   0.000
   884.8,-0.015785,   0.000
   885.0,-0.015788,   0.000
   885.2,-0.015752,   0.000
   885.4,-0.015693,   0.000
   885.6,-0.015626,   0.000
   885.8,-0.015563,   0.000
   886.0,-0.015517,   0.000
   886.2,-0.015504,   0.000
   886.4,-0.015531,   0.000
   886.6,-0.015601,   0.000
   886.8,-0.015705,   0.000
   887.0,-0.015816,   0.000
   887.2,-0.015908,   0.000
   887.4,-0.015962,   0.000
   887.6,-0.015962,   0.000
   887.8,-0.015915,   0.000
   888.0,-0.015840,   0.000
   888.2,-0.015754,   0.000
   888.4,-0.015671,   0.000
   888.6,-0.015607,   0.000
   888.8,-0.015576,   0.000
   889.0,-0.015591,   0.000
   889.2,-0.015663,   0.000
   889.4,-0.015785,   0.000
   889.6,-0.015931,   0.000
   889.8,-0.016063,   0.000
   890.0,-0.016150,   0.000
   890.2,-0.016174,   0.000
   890.4,-0.016130,   0.000
   890.6,-0.016040,   0.000
   890.8,-0.015928,   0.000
   891.0,-0.015814,   0.000
   891.2,-0.015697,   0.000
   891.4,-0.015568,   0.000
   891.6,-0.015355,   0.000
   891.8,-0.015165,   0.000
   892.0,-0.015096,   0.000
   892.2,-0.015180,   0.000
   892.4,-0.015426,   0.000
   892.6,-0.015946,   0.000
   892.8,-0.016514,   0.000
   893.0,-0.016931,   0.000
   893.2,-0.017139,   0.000
   893.4,-0.017147,   0.000
   893.6,-0.016938,   0.000
   893.8,-0.016637,   0.000
   894.0,-0.016351,   0.000
   894.2,-0.016120,   0.000
   894.4,-0.015948,   0.000
   894.6,-0.015812,   0.000
   894.8,-0.015649,   0.000
   895.0,-0.015346,   0.000
   895.2,-0.015124,   0.000
   895.4,-0.015012,   0.000
   895.6,-0.015089,   0.000
   895.8,-0.015328,   0.000
   896.0,-0.015914,   0.000
   896.2,-0.016538,   0.000
   896.4,-0.017045,   0.000
   896.6,-0.017306,   0.000
   896.8,-0.017392,   0.000
   897.0,-0.017244,   0.000
   897.2,-0.016953,   0.000
   897.4,-0.016646,   0.000
   897.6,-0.016392,   0.000
   897.8,-0.016202,   0.000
   898.0,-0.016067,   0.000
   898.2,-0.015969,   0.000
   898.4,-0.015895,   0.000
   898.6,-0.015842,   0.000
   898.8,-0.015823,   0.000
   899.0,-0.015855,   0.000
   899.2,-0.015962,   0.000
   899.4,-0.016148,   0.000
   899.6,-0.016366,   0.000
   899.8,-0.016564,   0.000
   900.0,-0.016693,   0.000
   900.2,-0.016723,   0.000
   900.4,-0.016654,   0.000
   900.6,-0.016527,   0.000
   900.8,-0.016383,   0.000
   901.0,-0.016254,   0.000
   901.2,-0.016151,   0.000
   901.4,-0.016079,   0.000
   901.6,-0.016052,   0.000
   901.8,-0.016066,   0.000
   902.0,-0.016132,   0.000
   902.2,-0.016242,   0.000
   902.4,-0.016367,   0.000
   902.6,-0.016475,   0.000
   902.8,-0.016548,   0.000
   903.0,-0.016564,   0.000
   903.2,-0.016525,   0.000
   903.4,-0.016454,   0.000
   903.6,-0.016370,   0.000
   903.8,-0.016294,   0.000
   904.0,-0.016236,   0.000
   904.2,-0.016207,   0.000
   904.4,-0.016207,   0.000
   904.6,-0.016240,   0.000
   904.8,-0.016299,   0.000
   905.0,-0.016371,   0.000
   905.2,-0.016438,   0.000
   905.4,-0.016490,   0.000
   905.6,-0.016513,   0.000
   905.8,-0.016505,   0.000
   906.0,-0.016475,   0.000
   906.2,-0.016433,   0.000
   906.4,-0.016388,   0.000
   906.6,-0.016355,   0.000
   906.8,-0.016336,   0.000
   907.0,-0.016332,   0.000
   907.2,-0.016347,   0.000
   907.4,-0.016374,   0.000
   907.6,-0.016409,   0.000
   907.8,-0.016443,   0.000
   908.0,-0.016469,   0.000
   908.2,-0.016479,   0.000
   908.4,-0.016475,   0.000
   908.6,-0.016456,   0.000
   908.8,-0.016429,   0.000
   909.0,-0.016403,   0.000
   909.2,-0.016383,   0.000
   909.4,-0.016371,   0.000
   909.6,-0.016371,   0.000
   909.8,-0.016381,   0.000
   910.0,-0.016398,   0.000
   910.2,-0.016418,   0.000
   910.4,-0.016436,   0.000
   910.6,-0.016448,   0.000
   910.8,-0.016453,   0.000
   911.0,-0.016448,   0.000
   911.2,-0.016437,   0.000
   911.4,-0.016422,   0.000
   911.6,-0.016409,   0.000
   911.8,-0.016399,   0.000
   912.0,-0.016395,   0.000
   912.2,-0.016398,   0.000
   912.4,-0.016409,   0.000
   912.6,-0.016423,   0.000
   912.8,-0.016436,   0.000
   913.0,-0.016451,   0.000
   913.2,-0.016461,   0.000
   913.4,-0.016469,   0.000
   913.6,-0.016474,   0.000
   913.8,-0.016473,   0.000
   914.0,-0.016468,   0.000
   914.2,-0.016459,   0.000
   914.4,-0.016449,   0.000
   914.6,-0.016442,   0.000
   914.8,-0.016442,   0.000
   915.0,-0.016445,   0.000
   915.2,-0.016453,   0.000
   915.4,-0.016461,   0.000
   915.6,-0.016466,   0.000
   915.8,-0.016468,   0.000
   916.0,-0.016469,   0.000
   916.2,-0.016466,   0.000
   916.4,-0.016459,   0.000
   916.6,-0.016452,   0.000
   916.8,-0.016443,   0.000
   917.0,-0.016435,   0.000
   917.2,-0.016428,   0.000
   917.4,-0.016424,   0.000
   917.6,-0.016425,   0.000
   917.8,-0.016429,   0.000
   918.0,-0.016432,   0.000
   918.2,-0.016437,   0.000
   918.4,-0.016440,   0.000
   918.6,-0.016439,   0.000
   918.8,-0.016436,   0.000
   919.0,-0.016434,   0.000
   919.2,-0.016428,   0.000
   919.4,-0.016422,   0.000
   919.6,-0.016419,   0.000
   919.8,-0.016416,   0.000
   920.0,-0.016415,   0.000
   920.2,-0.016416,   0.000
   920.4,-0.016415,   0.000
   920.6,-0.016415,   0.000
   920.8,-0.016413,   0.000
   921.0,-0.016412,   0.000
   921.2,-0.016412,   0.000
   921.4,-0.016412,   0.000
   921.6,-0.016410,   0.000
   921.8,-0.016410,   0.000
   922.0,-0.016409,   0.000
   922.2,-0.016405,   0.000
   922.4,-0.016402,   0.000
   922.6,-0.016404,   0.000
   922.8,-0.016405,   0.000
   923.0,-0.016407,   0.000
   923.2,-0.016410,   0.000
   923.4,-0.016414,   0.000
   923.6,-0.016413,   0.000
   923.8,-0.016414,   0.000
   924.0,-0.016413,   0.000
   924.2,-0.016409,   0.000
   924.4,-0.016403,   0.000
   924.6,-0.016399,   0.000
   924.8,-0.016390,   0.000
   925.0,-0.016384,   0.000
   925.2,-0.016379,   0.000
   925.4,-0.016375,   0.000
   925.6,-0.016371,   0.000
   925.8,-0.016371,   0.000
   926.0,-0.016370,   0.000
   926.2,-0.016375,   0.000
   926.4,-0.016379,   0.000
   926.6,-0.016381,   0.000
   926.8,-0.016379,   0.000
   927.0,-0.016377,   0.000
   927.2,-0.016368,   0.000
   927.4,-0.016359,   0.000
   927.6,-0.016350,   0.000
   927.8,-0.016343,   0.000
   928.0,-0.016334,   0.000
   928.2,-0.016326,   0.000
   928.4,-0.016320,   0.000
   928.6,-0.016315,   0.000
   928.8,-0.016312,   0.000
   929.0,-0.016315,   0.000
   929.2,-0.016319,   0.000
   929.4,-0.016321,   0.000
   929.6,-0.016318,   0.000
   929.8,-0.016315,   0.000
   930.0,-0.016309,   0.000
   930.2,-0.016302,   0.000
   930.4,-0.016297,   0.000
   930.6,-0.016300,   0.000
   930.8,-0.016299,   0.000
   931.0,-0.016296,   0.000
   931.2,-0.016294,   0.000
   931.4,-0.016291,   0.000
   931.6,-0.016290,   0.000
   931.8,-0.016289,   0.000
   932.0,-0.016287,   0.000
   932.2,-0.016285,   0.000
   932.4,-0.016281,   0.000
   932.6,-0.016275,   0.000
   932.8,-0.016268,   0.000
   933.0,-0.016262,   0.000
   933.2,-0.016257,   0.000
   933.4,-0.016252,   0.000
   933.6,-0.016242,   0.000
   933.8,-0.016234,   0.000
   934.0,-0.016229,   0.000
   934.2,-0.016223,   0.000
   934.4,-0.016217,   0.000
   934.6,-0.016213,   0.000
   934.8,-0.016211,   0.000
   935.0,-0.016204,   0.000
   935.2,-0.016198,   0.000
   935.4,-0.016193,   0.000
   935.6,-0.016189,   0.000
   935.8,-0.016183,   0.000
   936.0,-0.016179,   0.000
   936.2,-0.016178,   0.000
   936.4,-0.016172,   0.000
   936.6,-0.016166,   0.000
   936.8,-0.016165,   0.000
   937.0,-0.016163,   0.000
   937.2,-0.016159,   0.000
   937.4,-0.016154,   0.000
   937.6,-0.016147,   0.000
   937.8,-0.016136,   0.000
   938.0,-0.016128,   0.000
   938.2,-0.016123,   0.000
   938.4,-0.016123,   0.000
   938.6,-0.016124,   0.000
   938.8,-0.016128,   0.000
   939.0,-0.016130,   0.000
   939.2,-0.016130,   0.000
   939.4,-0.016129,   0.000
   939.6,-0.016128,   0.000
   939.8,-0.016124,   0.000
   940.0,-0.016120,   0.000
   940.2,-0.016117,   0.000
   940.4,-0.016111,   0.000
   940.6,-0.016105,   0.000
   940.8,-0.016101,   0.000
   941.0,-0.016096,   0.000
   941.2,-0.016092,   0.000
   941.4,-0.016090,   0.000
   941.6,-0.016088,   0.000
   941.8,-0.016084,   0.000
   942.0,-0.016080,   0.000
   942.2,-0.016076,   0.000
   942.4,-0.016070,   0.000
   942.6,-0.016066,   0.000
   942.8,-0.016062,   0.000
   943.0,-0.016059,   0.000
   943.2,-0.016057,   0.000
   943.4,-0.016055,   0.000
   943.6,-0.016052,   0.000
   943.8,-0.016050,   0.000
   944.0,-0.016047,   0.000
   944.2,-0.016042,   0.000
   944.4,-0.016037,   0.000
   944.6,-0.016033,   0.000
   944.8,-0.016030,   0.000
   945.0,-0.016025,   0.000
   945.2,-0.016021,   0.000
   945.4,-0.016018,   0.000
   945.6,-0.016015,   0.000
   945.8,-0.016014,   0.000
   946.0,-0.016013,   0.000
   946.2,-0.016013,   0.000
   946.4,-0.016013,   0.000
   946.6,-0.016013,   0.000
   946.8,-0.016011,   0.000
   947.0,-0.016010,   0.000
   947.2,-0.016007,   0.000
   947.4,-0.016004,   0.000
   947.6,-0.016001,   0.000
   947.8,-0.015999,   0.000
   948.0,-0.015994,   0.000
   948.2,-0.015994,   0.000
   948.4,-0.015995,   0.000
   948.6,-0.015996,   0.000
   948.8,-0.015997,   0.000
   949.0,-0.015999,   0.000
   949.2,-0.016002,   0.000
   949.4,-0.016002,   0.000
   949.6,-0.016000,   0.000
   949.8,-0.015995,   0.000
   950.0,-0.015991,   0.000
   950.2,-0.015988,   0.000
   950.4,-0.015983,   0.000
   950.6,-0.015981,   0.000
   950.8,-0.015979,   0.000
   951.0,-0.015977,   0.000
   951.2,-0.015974,   0.000
   951.4,-0.015972,   0.000
   951.6,-0.015967,   0.000
   951.8,-0.015966,   0.000
   952.0,-0.015963,   0.000
   952.2,-0.015963,   0.000
   952.4,-0.015964,   0.000
   952.6,-0.015966,   0.000
   952.8,-0.015964,   0.000
   953.0,-0.015961,   0.000
   953.2,-0.015961,   0.000
   953.4,-0.015962,   0.000
   953.6,-0.015962,   0.000
   953.8,-0.015966,   0.000
   954.0,-0.015970,   0.000
   954.2,-0.015968,   0.000
   954.4,-0.015967,   0.000
   954.6,-0.015968,   0.000
   954.8,-0.015968,   0.000
   955.0,-0.015969,   0.000
   955.2,-0.015970,   0.000
   955.4,-0.015969,   0.000
   955.6,-0.015969,   0.000
   955.8,-0.015971,   0.000
   956.0,-0.015974,   0.000
   956.2,-0.015980,   0.000
   956.4,-0.015984,   0.000
   956.6,-0.015990,   0.000
   956.8,-0.015994,   0.000
   957.0,-0.015996,   0.000
   957.2,-0.015997,   0.000
   957.4,-0.015999,   0.000
   957.6,-0.015999,   0.000
   957.8,-0.015997,   0.000
   958.0,-0.015993,   0.000
   958.2,-0.015995,   0.000
   958.4,-0.015999,   0.000
   958.6,-0.016003,   0.000
   958.8,-0.016005,   0.000
   959.0,-0.016008,   0.000
   959.2,-0.016006,   0.000
   959.4,-0.016002,   0.000
   959.6,-0.015998,   0.000
   959.8,-0.015995,   0.000
   960.0,-0.015993,   0.000
   960.2,-0.015990,   0.000
   960.4,-0.015988,   0.000
   960.6,-0.015986,   0.000
   960.8,-0.015986,   0.000
   961.0,-0.015986,   0.000
   961.2,-0.015985,   0.000
   961.4,-0.015985,   0.000
   961.6,-0.015987,   0.000
   961.8,-0.015991,   0.000
   962.0,-0.015995,   0.000
   962.2,-0.016001,   0.000
   962.4,-0.016006,   0.000
   962.6,-0.016011,   0.000
   962.8,-0.016015,   0.000
   963.0,-0.016020,   0.000
   963.2,-0.016027,   0.000
   963.4,-0.016034,   0.000
   963.6,-0.016040,   0.000
   963.8,-0.016044,   0.000
   964.0,-0.016047,   0.000
   964.2,-0.016052,   0.000
   964.4,-0.016056,   0.000
   964.6,-0.016059,   0.000
   964.8,-0.016062,   0.000
   965.0,-0.016064,   0.000
   965.2,-0.016063,   0.000
   965.4,-0.016062,   0.000
   965.6,-0.016062,   0.000
   965.8,-0.016064,   0.000
   966.0,-0.016064,   0.000
   966.2,-0.016067,   0.000
   966.4,-0.016070,   0.000
   966.6,-0.016072,   0.000
   966.8,-0.016074,   0.000
   967.0,-0.016080,   0.000
   967.2,-0.016085,   0.000
   967.4,-0.016090,   0.000
   967.6,-0.016093,   0.000
   967.8,-0.016095,   0.000
   968.0,-0.016096,   0.000
   968.2,-0.016098,   0.000
   968.4,-0.016098,   0.000
   968.6,-0.016101,   0.000
   968.8,-0.016101,   0.000
   969.0,-0.016102,   0.000
   969.2,-0.016100,   0.000
   969.4,-0.016100,   0.000
   969.6,-0.016101,   0.000
   969.8,-0.016104,   0.000
   970.0,-0.016107,   0.000
   970.2,-0.016110,   0.000
   970.4,-0.016113,   0.000
   970.6,-0.016116,   0.000
   970.8,-0.016122,   0.000
   971.0,-0.016127,   0.000
   971.2,-0.016137,   0.000
   971.4,-0.016147,   0.000
   971.6,-0.016155,   0.000
   971.8,-0.016163,   0.000
   972.0,-0.016171,   0.000
   972.2,-0.016174,   0.000
   972.4,-0.016177,   0.000
   972.6,-0.016180,   0.000
   972.8,-0.016180,   0.000
   973.0,-0.016180,   0.000
   973.2,-0.016181,   0.000
   973.4,-0.016183,   0.000
   973.6,-0.016184,   0.000
   973.8,-0.016187,   0.000
   974.0,-0.016187,   0.000
   974.2,-0.016189,   0.000
   974.4,-0.016188,   0.000
   974.6,-0.016189,   0.000
   974.8,-0.016189,   0.000
   975.0,-0.016191,   0.000
   975.2,-0.016190,   0.000
   975.4,-0.016193,   0.000
   975.6,-0.016199,   0.000
   975.8,-0.016207,   0.000
   976.0,-0.016217,   0.000
   976.2,-0.016225,   0.000
   976.4,-0.016231,   0.000
   976.6,-0.016231,   0.000
   976.8,-0.016228,   0.000
   977.0,-0.016224,   0.000
   977.2,-0.016220,   0.000
   977.4,-0.016215,   0.000
   977.6,-0.016214,   0.000
   977.8,-0.016213,   0.000
   978.0,-0.016214,   0.000
   978.2,-0.016216,   0.000
   978.4,-0.016220,   0.000
   978.6,-0.016223,   0.000
   978.8,-0.016228,   0.000
   979.0,-0.016234,   0.000
   979.2,-0.016241,   0.000
   979.4,-0.016247,   0.000
   979.6,-0.016252,   0.000
   979.8,-0.016255,   0.000
   980.0,-0.016255,   0.000
   980.2,-0.016257,   0.000
   980.4,-0.016259,   0.000
   980.6,-0.016262,   0.000
   980.8,-0.016265,   0.000
   981.0,-0.016269,   0.000
   981.2,-0.016273,   0.000
   981.4,-0.016277,   0.000
   981.6,-0.016280,   0.000
   981.8,-0.016284,   0.000
   982.0,-0.016287,   0.000
   982.2,-0.016286,   0.000
   982.4,-0.016284,   0.000
   982.6,-0.016282,   0.000
   982.8,-0.016280,   0.000
   983.0,-0.016280,   0.000
   983.2,-0.016279,   0.000
   983.4,-0.016277,   0.000
   983.6,-0.016276,   0.000
   983.8,-0.016275,   0.000
   984.0,-0.016276,   0.000
   984.2,-0.016279,   0.000
   984.4,-0.016283,   0.000
   984.6,-0.016285,   0.000
   984.8,-0.016284,   0.000
   985.0,-0.016281,   0.000
   985.2,-0.016277,   0.000
   985.4,-0.016275,   0.000
   985.6,-0.016274,   0.000
   985.8,-0.016272,   0.000
   986.0,-0.016269,   0.000
   986.2,-0.016268,   0.000
   986.4,-0.016264,   0.000
   986.6,-0.016262,   0.000
   986.8,-0.016262,   0.000
   987.0,-0.016264,   0.000
   987.2,-0.016267,   0.000
   987.4,-0.016268,   0.000
   987.6,-0.016267,   0.000
   987.8,-0.016264,   0.000
   988.0,-0.016263,   0.000
   988.2,-0.016262,   0.000
   988.4,-0.016264,   0.000
   988.6,-0.016266,   0.000
   988.8,-0.016272,   0.000
   989.0,-0.016276,   0.000
   989.2,-0.016281,   0.000
   989.4,-0.016285,   0.000
   989.6,-0.016291,   0.000
   989.8,-0.016296,   0.000
   990.0,-0.016297,   0.000
   990.2,-0.016295,   0.000
   990.4,-0.016294,   0.000
   990.6,-0.016290,   0.000
   990.8,-0.016284,   0.000
   991.0,-0.016281,   0.000
   991.2,-0.016279,   0.000
   991.4,-0.016277,   0.000
   991.6,-0.016275,   0.000
   991.8,-0.016271,   0.000
   992.0,-0.016268,   0.000
   992.2,-0.016266,   0.000
   992.4,-0.016264,   0.000
   992.6,-0.016263,   0.000
   992.8,-0.016263,   0.000
   993.0,-0.016263,   0.000
   993.2,-0.016261,   0.000
   993.4,-0.016258,   0.000
   993.6,-0.016257,   0.000
   993.8,-0.016255,   0.000
   994.0,-0.016249,   0.000
   994.2,-0.016245,   0.000
   994.4,-0.016241,   0.000
   994.6,-0.016236,   0.000
   994.8,-0.016234,   0.000
   995.0,-0.016233,   0.000
   995.2,-0.016233,   0.000
   995.4,-0.016233,   0.000
   995.6,-0.016233,   0.000
   995.8,-0.016233,   0.000
   996.0,-0.016231,   0.000
   996.2,-0.016231,   0.000
   996.4,-0.016231,   0.000
   996.6,-0.016231,   0.000
   996.8,-0.016232,   0.000
   997.0,-0.016237,   0.000
   997.2,-0.016242,   0.000
   997.4,-0.016244,   0.000
   997.6,-0.016245,   0.000
   997.8,-0.016248,   0.000
   998.0,-0.016249,   0.000
   998.2,-0.016249,   0.000
   998.4,-0.016251,   0.000
   998.6,-0.016254,   0.000
   998.8,-0.016256,   0.000
   999.0,-0.016254,   0.000
   999.2,-0.016250,   0.000
   999.4,-0.016245,   0.000
   999.6,-0.016241,   0.000
   999.8,-0.016234,   0.000
  1000.0,-0.016226,   0.000
  1000.2,-0.016222,   0.000
  1000.4,-0.016220,   0.000
  1000.6,-0.016218,   0.000
  1000.8,-0.016219,   0.000
  1001.0,-0.016220,   0.000
  1001.2,-0.016219,   0.000
  1001.4,-0.016219,   0.000
  1001.6,-0.016217,   0.000
  1001.8,-0.016217,   0.000
  1002.0,-0.016216,   0.000
  1002.2,-0.016216,   0.000
  1002.4,-0.016220,   0.000
  1002.6,-0.016223,   0.000
  1002.8,-0.016225,   0.000
  1003.0,-0.016228,   0.000
  1003.2,-0.016230,   0.000
  1003.4,-0.016234,   0.000
  1003.6,-0.016236,   0.000
  1003.8,-0.016236,   0.000
  1004.0,-0.016235,   0.000
  1004.2,-0.016236,   0.000
  1004.4,-0.016233,   0.000
  1004.6,-0.016232,   0.000
  1004.8,-0.016236,   0.000
  1005.0,-0.016239,   0.000
  1005.2,-0.016244,   0.000
  1005.4,-0.016249,   0.000
  1005.6,-0.016255,   0.000
  1005.8,-0.016256,   0.000
  1006.0,-0.016261,   0.000
  1006.2,-0.016260,   0.000
  1006.4,-0.016261,   0.000
  1006.6,-0.016261,   0.000
  1006.8,-0.016263,   0.000
  1007.0,-0.016263,   0.000
  1007.2,-0.016264,   0.000
  1007.4,-0.016263,   0.000
  1007.6,-0.016260,   0.000
  1007.8,-0.016258,   0.000
  1008.0,-0.016253,   0.000
  1008.2,-0.016252,   0.000
  1008.4,-0.016249,   0.000
  1008.6,-0.016248,   0.000
  1008.8,-0.016250,   0.000
  1009.0,-0.016252,   0.000
  1009.2,-0.016253,   0.000
  1009.4,-0.016256,   0.000
  1009.6,-0.016257,   0.000
  1009.8,-0.016256,   0.000
  1010.0,-0.016257,   0.000
  1010.2,-0.016258,   0.000
  1010.4,-0.016261,   0.000
  1010.6,-0.016265,   0.000
  1010.8,-0.016270,   0.000
  1011.0,-0.016274,   0.000
  1011.2,-0.016280,   0.000
  1011.4,-0.016285,   0.000
  1011.6,-0.016288,   0.000
  1011.8,-0.016293,   0.000
  1012.0,-0.016300,   0.000
  1012.2,-0.016304,   0.000
  1012.4,-0.016307,   0.000
  1012.6,-0.016309,   0.000
  1012.8,-0.016311,   0.000
  1013.0,-0.016310,   0.000
  1013.2,-0.016311,   0.000
  1013.4,-0.016315,   0.000
  1013.6,-0.016322,   0.000
  1013.8,-0.016330,   0.000
  1014.0,-0.016336,   0.000
  1014.2,-0.016342,   0.000
  1014.4,-0.016344,   0.000
  1014.6,-0.016346,   0.000
  1014.8,-0.016345,   0.000
  1015.0,-0.016346,   0.000
  1015.2,-0.016346,   0.000
  1015.4,-0.016348,   0.000
  1015.6,-0.016351,   0.000
  1015.8,-0.016357,   0.000
  1016.0,-0.016365,   0.000
  1016.2,-0.016369,   0.000
  1016.4,-0.016375,   0.000
  1016.6,-0.016378,   0.000
  1016.8,-0.016378,   0.000
  1017.0,-0.016377,   0.000
  1017.2,-0.016380,   0.000
  1017.4,-0.016380,   0.000
  1017.6,-0.016379,   0.000
  1017.8,-0.016380,   0.000
  1018.0,-0.016381,   0.000
  1018.2,-0.016385,   0.000
  1018.4,-0.016388,   0.000
  1018.6,-0.016391,   0.000
  1018.8,-0.016393,   0.000
  1019.0,-0.016392,   0.000
  1019.2,-0.016392,   0.000
  1019.4,-0.016397,   0.000
  1019.6,-0.016404,   0.000
  1019.8,-0.016412,   0.000
  1020.0,-0.016423,   0.000
  1020.2,-0.016433,   0.000
  1020.4,-0.016443,   0.000
  1020.6,-0.016453,   0.000
  1020.8,-0.016462,   0.000
  1021.0,-0.016468,   0.000
  1021.2,-0.016473,   0.000
  1021.4,-0.016479,   0.000
  1021.6,-0.016483,   0.000
  1021.8,-0.016488,   0.000
  1022.0,-0.016494,   0.000
  1022.2,-0.016499,   0.000
  1022.4,-0.016505,   0.000
  1022.6,-0.016510,   0.000
  1022.8,-0.016514,   0.000
  1023.0,-0.016516,   0.000
  1023.2,-0.016520,   0.000
  1023.4,-0.016522,   0.000
  1023.6,-0.016525,   0.000
  1023.8,-0.016532,   0.000
  1024.0,-0.016538,   0.000
  1024.2,-0.016546,   0.000
  1024.4,-0.016555,   0.000
  1024.6,-0.016560,   0.000
  1024.8,-0.016560,   0.000
  1025.0,-0.016562,   0.000
  1025.2,-0.016563,   0.000
  1025.4,-0.016565,   0.000
  1025.6,-0.016567,   0.000
  1025.8,-0.016571,   0.000
  1026.0,-0.016574,   0.000
  1026.2,-0.016576,   0.000
  1026.4,-0.016578,   0.000
  1026.6,-0.016582,   0.000
  1026.8,-0.016584,   0.000
  1027.0,-0.016586,   0.000
  1027.2,-0.016586,   0.000
  1027.4,-0.016586,   0.000
  1027.6,-0.016593,   0.000
  1027.8,-0.016601,   0.000
  1028.0,-0.016609,   0.000
  1028.2,-0.016615,   0.000
  1028.4,-0.016623,   0.000
  1028.6,-0.016625,   0.000
  1028.8,-0.016627,   0.000
  1029.0,-0.016633,   0.000
  1029.2,-0.016641,   0.000
  1029.4,-0.016648,   0.000
  1029.6,-0.016655,   0.000
  1029.8,-0.016663,   0.000
  1030.0,-0.016672,   0.000
  1030.2,-0.016681,   0.000
  1030.4,-0.016687,   0.000
  1030.6,-0.016693,   0.000
  1030.8,-0.016696,   0.000
  1031.0,-0.016699,   0.000
  1031.2,-0.016703,   0.000
  1031.4,-0.016706,   0.000
  1031.6,-0.016710,   0.000
  1031.8,-0.016715,   0.000
  1032.0,-0.016719,   0.000
  1032.2,-0.016721,   0.000
  1032.4,-0.016723,   0.000
  1032.6,-0.016726,   0.000
  1032.8,-0.016729,   0.000
  1033.0,-0.016732,   0.000
  1033.2,-0.016737,   0.000
  1033.4,-0.016741,   0.000
  1033.6,-0.016746,   0.000
  1033.8,-0.016750,   0.000
  1034.0,-0.016756,   0.000
  1034.2,-0.016760,   0.000
  1034.4,-0.016765,   0.000
  1034.6,-0.016764,   0.000
  1034.8,-0.016762,   0.000
  1035.0,-0.016761,   0.000
  1035.2,-0.016762,   0.000
  1035.4,-0.016763,   0.000
  1035.6,-0.016767,   0.000
  1035.8,-0.016771,   0.000
  1036.0,-0.016772,   0.000
  1036.2,-0.016772,   0.000
  1036.4,-0.016776,   0.000
  1036.6,-0.016782,   0.000
  1036.8,-0.016788,   0.000
  1037.0,-0.016795,   0.000
  1037.2,-0.016803,   0.000
  1037.4,-0.016808,   0.000
  1037.6,-0.016812,   0.000
  1037.8,-0.016817,   0.000
  1038.0,-0.016819,   0.000
  1038.2,-0.016823,   0.000
  1038.4,-0.016828,   0.000
  1038.6,-0.016831,   0.000
  1038.8,-0.016833,   0.000
  1039.0,-0.016838,   0.000
  1039.2,-0.016843,   0.000
  1039.4,-0.016847,   0.000
  1039.6,-0.016852,   0.000
  1039.8,-0.016858,   0.000
  1040.0,-0.016858,   0.000
  1040.2,-0.016862,   0.000
  1040.4,-0.016864,   0.000
  1040.6,-0.016866,   0.000
  1040.8,-0.016865,   0.000
  1041.0,-0.016870,   0.000
  1041.2,-0.016871,   0.000
  1041.4,-0.016873,   0.000
  1041.6,-0.016876,   0.000
  1041.8,-0.016881,   0.000
  1042.0,-0.016885,   0.000
  1042.2,-0.016889,   0.000
  1042.4,-0.016895,   0.000
  1042.6,-0.016901,   0.000
  1042.8,-0.016906,   0.000
  1043.0,-0.016911,   0.000
  1043.2,-0.016913,   0.000
  1043.4,-0.016913,   0.000
  1043.6,-0.016912,   0.000
  1043.8,-0.016910,   0.000
  1044.0,-0.016909,   0.000
  1044.2,-0.016913,   0.000
  1044.4,-0.016919,   0.000
  1044.6,-0.016928,   0.000
  1044.8,-0.016937,   0.000
  1045.0,-0.016944,   0.000
  1045.2,-0.016946,   0.000
  1045.4,-0.016947,   0.000
  1045.6,-0.016943,   0.000
  1045.8,-0.016940,   0.000
  1046.0,-0.016938,   0.000
  1046.2,-0.016941,   0.000
  1046.4,-0.016946,   0.000
  1046.6,-0.016953,   0.000
  1046.8,-0.016962,   0.000
  1047.0,-0.016970,   0.000
  1047.2,-0.016975,   0.000
  1047.4,-0.016980,   0.000
  1047.6,-0.016983,   0.000
  1047.8,-0.016982,   0.000
  1048.0,-0.016984,   0.000
  1048.2,-0.016985,   0.000
  1048.4,-0.016986,   0.000
  1048.6,-0.016988,   0.000
  1048.8,-0.016989,   0.000
  1049.0,-0.016987,   0.000
  1049.2,-0.016986,   0.000
  1049.4,-0.016983,   0.000
  1049.6,-0.016979,   0.000
  1049.8,-0.016979,   0.000
  1050.0,-0.016978,   0.000
  1050.2,-0.016978,   0.000
  1050.4,-0.016978,   0.000
  1050.6,-0.016982,   0.000
  1050.8,-0.016985,   0.000
  1051.0,-0.016990,   0.000
  1051.2,-0.016998,   0.000
  1051.4,-0.017003,   0.000
  1051.6,-0.017007,   0.000
  1051.8,-0.017011,   0.000
  1052.0,-0.017012,   0.000
  1052.2,-0.017010,   0.000
  1052.4,-0.017008,   0.000
  1052.6,-0.017006,   0.000
  1052.8,-0.017002,   0.000
  1053.0,-0.017001,   0.000
  1053.2,-0.017000,   0.000
  1053.4,-0.017003,   0.000
  1053.6,-0.017004,   0.000
  1053.8,-0.017005,   0.000
  1054.0,-0.017007,   0.000
  1054.2,-0.017011,   0.000
  1054.4,-0.017013,   0.000
  1054.6,-0.017015,   0.000
  1054.8,-0.017021,   0.000
  1055.0,-0.017026,   0.000
  1055.2,-0.017030,   0.000
  1055.4,-0.017035,   0.000
  1055.6,-0.017043,   0.000
  1055.8,-0.017048,   0.000
  1056.0,-0.017052,   0.000
  1056.2,-0.017057,   0.000
  1056.4,-0.017064,   0.000
  1056.6,-0.017069,   0.000
  1056.8,-0.017078,   0.000
  1057.0,-0.017082,   0.000
  1057.2,-0.017082,   0.000
  1057.4,-0.017080,   0.000
  1057.6,-0.017075,   0.000
  1057.8,-0.017065,   0.000
  1058.0,-0.017056,   0.000
  1058.2,-0.017053,   0.000
  1058.4,-0.017049,   0.000
  1058.6,-0.017045,   0.000
  1058.8,-0.017047,   0.000
  1059.0,-0.017051,   0.000
  1059.2,-0.017054,   0.000
  1059.4,-0.017057,   0.000
  1059.6,-0.017063,   0.000
  1059.8,-0.017066,   0.000
  1060.0,-0.017067,   0.000
  1060.2,-0.017069,   0.000
  1060.4,-0.017071,   0.000
  1060.6,-0.017072,   0.000
  1060.8,-0.017071,   0.000
  1061.0,-0.017069,   0.000
  1061.2,-0.017065,   0.000
  1061.4,-0.017061,   0.000
  1061.6,-0.017057,   0.000
  1061.8,-0.017057,   0.000
  1062.0,-0.017059,   0.000
  1062.2,-0.017061,   0.000
  1062.4,-0.017064,   0.000
  1062.6,-0.017066,   0.000
  1062.8,-0.017068,   0.000
  1063.0,-0.017067,   0.000
  1063.2,-0.017069,   0.000
  1063.4,-0.017072,   0.000
  1063.6,-0.017075,   0.000
  1063.8,-0.017075,   0.000
  1064.0,-0.017076,   0.000
  1064.2,-0.017075,   0.000
  1064.4,-0.017073,   0.000
  1064.6,-0.017072,   0.000
  1064.8,-0.017072,   0.000
  1065.0,-0.017073,   0.000
  1065.2,-0.017078,   0.000
  1065.4,-0.017082,   0.000
  1065.6,-0.017084,   0.000
  1065.8,-0.017086,   0.000
  1066.0,-0.017086,   0.000
  1066.2,-0.017082,   0.000
  1066.4,-0.017075,   0.000
  1066.6,-0.017071,   0.000
  1066.8,-0.017067,   0.000
  1067.0,-0.017065,   0.000
  1067.2,-0.017064,   0.000
  1067.4,-0.017066,   0.000
  1067.6,-0.017069,   0.000
  1067.8,-0.017075,   0.000
  1068.0,-0.017078,   0.000
  1068.2,-0.017084,   0.000
  1068.4,-0.017088,   0.000
  1068.6,-0.017091,   0.000
  1068.8,-0.017093,   0.000
  1069.0,-0.017092,   0.000
  1069.2,-0.017090,   0.000
  1069.4,-0.017089,   0.000
  1069.6,-0.017087,   0.000
  1069.8,-0.017084,   0.000
  1070.0,-0.017083,   0.000
  1070.2,-0.017080,   0.000
  1070.4,-0.017080,   0.000
  1070.6,-0.017080,   0.000
  1070.8,-0.017082,   0.000
  1071.0,-0.017085,   0.000
  1071.2,-0.017087,   0.000
  1071.4,-0.017090,   0.000
  1071.6,-0.017092,   0.000
  1071.8,-0.017092,   0.000
  1072.0,-0.017094,   0.000
  1072.2,-0.017100,   0.000
  1072.4,-0.017105,   0.000
  1072.6,-0.017107,   0.000
  1072.8,-0.017109,   0.000
  1073.0,-0.017112,   0.000
  1073.2,-0.017113,   0.000
  1073.4,-0.017114,   0.000
  1073.6,-0.017118,   0.000
  1073.8,-0.017121,   0.000
  1074.0,-0.017124,   0.000
  1074.2,-0.017126,   0.000
  1074.4,-0.017127,   0.000
  1074.6,-0.017130,   0.000
  1074.8,-0.017128,   0.000
  1075.0,-0.017127,   0.000
  1075.2,-0.017122,   0.000
  1075.4,-0.017118,   0.000
  1075.6,-0.017113,   0.000
  1075.8,-0.017113,   0.000
  1076.0,-0.017114,   0.000
  1076.2,-0.017117,   0.000
  1076.4,-0.017118,   0.000
  1076.6,-0.017118,   0.000
  1076.8,-0.017117,   0.000
  1077.0,-0.017115,   0.000
  1077.2,-0.017112,   0.000
  1077.4,-0.017109,   0.000
  1077.6,-0.017107,   0.000
  1077.8,-0.017104,   0.000
  1078.0,-0.017102,   0.000
  1078.2,-0.017103,   0.000
  1078.4,-0.017107,   0.000
  1078.6,-0.017112,   0.000
  1078.8,-0.017117,   0.000
  1079.0,-0.017120,   0.000
  1079.2,-0.017120,   0.000
  1079.4,-0.017120,   0.000
  1079.6,-0.017119,   0.000
  1079.8,-0.017118,   0.000
  1080.0,-0.017120,   0.000
  1080.2,-0.017121,   0.000
  1080.4,-0.017124,   0.000
  1080.6,-0.017123,   0.000
  1080.8,-0.017124,   0.000
  1081.0,-0.017125,   0.000
  1081.2,-0.017128,   0.000
  1081.4,-0.017129,   0.000
  1081.6,-0.017131,   0.000
  1081.8,-0.017132,   0.000
  1082.0,-0.017130,   0.000
  1082.2,-0.017129,   0.000
  1082.4,-0.017127,   0.000
  1082.6,-0.017126,   0.000
  1082.8,-0.017125,   0.000
  1083.0,-0.017126,   0.000
  1083.2,-0.017126,   0.000
  1083.4,-0.017123,   0.000
  1083.6,-0.017122,   0.000
  1083.8,-0.017118,   0.000
  1084.0,-0.017114,   0.000
  1084.2,-0.017107,   0.000
  1084.4,-0.017104,   0.000
  1084.6,-0.017103,   0.000
  1084.8,-0.017100,   0.000
  1085.0,-0.017097,   0.000
  1085.2,-0.017096,   0.000
  1085.4,-0.017094,   0.000
  1085.6,-0.017092,   0.000
  1085.8,-0.017090,   0.000
  1086.0,-0.017092,   0.000
  1086.2,-0.017093,   0.000
  1086.4,-0.017093,   0.000
  1086.6,-0.017095,   0.000
  1086.8,-0.017099,   0.000
  1087.0,-0.017101,   0.000
  1087.2,-0.017104,   0.000
  1087.4,-0.017110,   0.000
  1087.6,-0.017111,   0.000
  1087.8,-0.017114,   0.000
  1088.0,-0.017116,   0.000
  1088.2,-0.017117,   0.000
  1088.4,-0.017115,   0.000
  1088.6,-0.017114,   0.000
  1088.8,-0.017112,   0.000
  1089.0,-0.017112,   0.000
  1089.2,-0.017110,   0.000
  1089.4,-0.017112,   0.000
  1089.6,-0.017113,   0.000
  1089.8,-0.017116,   0.000
  1090.0,-0.017117,   0.000
  1090.2,-0.017118,   0.000
  1090.4,-0.017117,   0.000
  1090.6,-0.017118,   0.000
  1090.8,-0.017115,   0.000
  1091.0,-0.017112,   0.000
  1091.2,-0.017117,   0.000
  1091.4,-0.017123,   0.000
  1091.6,-0.017125,   0.000
  1091.8,-0.017130,   0.000
  1092.0,-0.017133,   0.000
  1092.2,-0.017129,   0.000
  1092.4,-0.017123,   0.000
  1092.6,-0.017118,   0.000
  1092.8,-0.017117,   0.000
  1093.0,-0.017111,   0.000
  1093.2,-0.017106,   0.000
  1093.4,-0.017105,   0.000
  1093.6,-0.017102,   0.000
  1093.8,-0.017099,   0.000
  1094.0,-0.017100,   0.000
  1094.2,-0.017101,   0.000
  1094.4,-0.017102,   0.000
  1094.6,-0.017107,   0.000
  1094.8,-0.017110,   0.000
  1095.0,-0.017114,   0.000
  1095.2,-0.017118,   0.000
  1095.4,-0.017120,   0.000
  1095.6,-0.017122,   0.000
  1095.8,-0.017123,   0.000
  1096.0,-0.017123,   0.000
  1096.2,-0.017122,   0.000
  1096.4,-0.017122,   0.000
  1096.6,-0.017121,   0.000
  1096.8,-0.017121,   0.000
  1097.0,-0.017119,   0.000
  1097.2,-0.017118,   0.000
  1097.4,-0.017116,   0.000
  1097.6,-0.017114,   0.000
  1097.8,-0.017110,   0.000
  1098.0,-0.017109,   0.000
  1098.2,-0.017107,   0.000
  1098.4,-0.017106,   0.000
  1098.6,-0.017105,   0.000
  1098.8,-0.017105,   0.000
  1099.0,-0.017106,   0.000
  1099.2,-0.017107,   0.000
  1099.4,-0.017109,   0.000
  1099.6,-0.017113,   0.000
  1099.8,-0.017117,   0.000
  1100.0,-0.017117,   0.000
  1100.2,-0.017120,   0.000
  1100.4,-0.017125,   0.000
  1100.6,-0.017125,   0.000
  1100.8,-0.017125,   0.000
  1101.0,-0.017127,   0.000
  1101.2,-0.017127,   0.000
  1101.4,-0.017124,   0.000
  1101.6,-0.017121,   0.000
  1101.8,-0.017117,   0.000
  1102.0,-0.017116,   0.000
  1102.2,-0.017113,   0.000
  1102.4,-0.017111,   0.000
  1102.6,-0.017112,   0.000
  1102.8,-0.017112,   0.000
  1103.0,-0.017111,   0.000
  1103.2,-0.017113,   0.000
  1103.4,-0.017116,   0.000
  1103.6,-0.017119,   0.000
  1103.8,-0.017124,   0.000
  1104.0,-0.017129,   0.000
  1104.2,-0.017133,   0.000
  1104.4,-0.017134,   0.000
  1104.6,-0.017136,   0.000
  1104.8,-0.017138,   0.000
  1105.0,-0.017141,   0.000
  1105.2,-0.017143,   0.000
  1105.4,-0.017144,   0.000
  1105.6,-0.017144,   0.000
  1105.8,-0.017143,   0.000
  1106.0,-0.017142,   0.000
  1106.2,-0.017141,   0.000
  1106.4,-0.017142,   0.000
  1106.6,-0.017144,   0.000
  1106.8,-0.017146,   0.000
  1107.0,-0.017146,   0.000
  1107.2,-0.017147,   0.000
  1107.4,-0.017148,   0.000
  1107.6,-0.017145,   0.000
  1107.8,-0.017143,   0.000
  1108.0,-0.017143,   0.000
  1108.2,-0.017143,   0.000
  1108.4,-0.017141,   0.000
  1108.6,-0.017141,   0.000
  1108.8,-0.017143,   0.000
  1109.0,-0.017142,   0.000
  1109.2,-0.017142,   0.000
  1109.4,-0.017142,   0.000
  1109.6,-0.017143,   0.000
  1109.8,-0.017143,   0.000
  1110.0,-0.017142,   0.000
  1110.2,-0.017141,   0.000
  1110.4,-0.017141,   0.000
  1110.6,-0.017141,   0.000
  1110.8,-0.017144,   0.000
  1111.0,-0.017149,   0.000
  1111.2,-0.017150,   0.000
  1111.4,-0.017148,   0.000
  1111.6,-0.017148,   0.000
  1111.8,-0.017146,   0.000
  1112.0,-0.017141,   0.000
  1112.2,-0.017141,   0.000
  1112.4,-0.017141,   0.000
  1112.6,-0.017140,   0.000
  1112.8,-0.017141,   0.000
  1113.0,-0.017143,   0.000
  1113.2,-0.017144,   0.000
  1113.4,-0.017146,   0.000
  1113.6,-0.017148,   0.000
  1113.8,-0.017151,   0.000
  1114.0,-0.017151,   0.000
  1114.2,-0.017154,   0.000
  1114.4,-0.017158,   0.000
  1114.6,-0.017161,   0.000
  1114.8,-0.017163,   0.000
  1115.0,-0.017165,   0.000
  1115.2,-0.017163,   0.000
  1115.4,-0.017160,   0.000
  1115.6,-0.017160,   0.000
  1115.8,-0.017160,   0.000
  1116.0,-0.017159,   0.000
  1116.2,-0.017158,   0.000
  1116.4,-0.017156,   0.000
  1116.6,-0.017152,   0.000
  1116.8,-0.017148,   0.000
  1117.0,-0.017146,   0.000
  1117.2,-0.017146,   0.000
  1117.4,-0.017147,   0.000
  1117.6,-0.017147,   0.000
  1117.8,-0.017148,   0.000
  1118.0,-0.017149,   0.000
  1118.2,-0.017151,   0.000
  1118.4,-0.017149,   0.000
  1118.6,-0.017149,   0.000
  1118.8,-0.017148,   0.000
  1119.0,-0.017147,   0.000
  1119.2,-0.017145,   0.000
  1119.4,-0.017148,   0.000
  1119.6,-0.017148,   0.000
  1119.8,-0.017147,   0.000
  1120.0,-0.017147,   0.000
  1120.2,-0.017146,   0.000
  1120.4,-0.017142,   0.000
  1120.6,-0.017142,   0.000
  1120.8,-0.017142,   0.000
  1121.0,-0.017142,   0.000
  1121.2,-0.017143,   0.000
  1121.4,-0.017147,   0.000
  1121.6,-0.017149,   0.000
  1121.8,-0.017153,   0.000
  1122.0,-0.017158,   0.000
  1122.2,-0.017165,   0.000
  1122.4,-0.017169,   0.000
  1122.6,-0.017171,   0.000
  1122.8,-0.017172,   0.000
  1123.0,-0.017170,   0.000
  1123.2,-0.017169,   0.000
  1123.4,-0.017166,   0.000
  1123.6,-0.017163,   0.000
  1123.8,-0.017160,   0.000
  1124.0,-0.017157,   0.000
  1124.2,-0.017151,   0.000
  1124.4,-0.017146,   0.000
  1124.6,-0.017142,   0.000
  1124.8,-0.017139,   0.000
  1125.0,-0.017139,   0.000
  1125.2,-0.017140,   0.000
  1125.4,-0.017141,   0.000
  1125.6,-0.017142,   0.000
  1125.8,-0.017143,   0.000
  1126.0,-0.017142,   0.000
  1126.2,-0.017144,   0.000
  1126.4,-0.017147,   0.000
  1126.6,-0.017149,   0.000
  1126.8,-0.017149,   0.000
  1127.0,-0.017148,   0.000
  1127.2,-0.017146,   0.000
  1127.4,-0.017143,   0.000
  1127.6,-0.017140,   0.000
  1127.8,-0.017136,   0.000
  1128.0,-0.017133,   0.000
  1128.2,-0.017130,   0.000
  1128.4,-0.017133,   0.000
  1128.6,-0.017137,   0.000
  1128.8,-0.017144,   0.000
  1129.0,-0.017153,   0.000
  1129.2,-0.017159,   0.000
  1129.4,-0.017162,   0.000
  1129.6,-0.017163,   0.000
  1129.8,-0.017164,   0.000
  1130.0,-0.017166,   0.000
  1130.2,-0.017169,   0.000
  1130.4,-0.017172,   0.000
  1130.6,-0.017176,   0.000
  1130.8,-0.017179,   0.000
  1131.0,-0.017180,   0.000
  1131.2,-0.017182,   0.000
  1131.4,-0.017182,   0.000
  1131.6,-0.017181,   0.000
  1131.8,-0.017180,   0.000
  1132.0,-0.017178,   0.000
  1132.2,-0.017176,   0.000
  1132.4,-0.017174,   0.000
  1132.6,-0.017173,   0.000
  1132.8,-0.017172,   0.000
  1133.0,-0.017173,   0.000
  1133.2,-0.017172,   0.000
  1133.4,-0.017172,   0.000
  1133.6,-0.017174,   0.000
  1133.8,-0.017175,   0.000
  1134.0,-0.017175,   0.000
  1134.2,-0.017175,   0.000
  1134.4,-0.017174,   0.000
  1134.6,-0.017172,   0.000
  1134.8,-0.017171,   0.000
  1135.0,-0.017172,   0.000
  1135.2,-0.017172,   0.000
  1135.4,-0.017170,   0.000
  1135.6,-0.017171,   0.000
  1135.8,-0.017171,   0.000
  1136.0,-0.017169,   0.000
  1136.2,-0.017168,   0.000
  1136.4,-0.017168,   0.000
  1136.6,-0.017169,   0.000
  1136.8,-0.017167,   0.000
  1137.0,-0.017168,   0.000
  1137.2,-0.017170,   0.000
  1137.4,-0.017172,   0.000
  1137.6,-0.017174,   0.000
  1137.8,-0.017178,   0.000
  1138.0,-0.017182,   0.000
  1138.2,-0.017181,   0.000
  1138.4,-0.017180,   0.000
  1138.6,-0.017178,   0.000
  1138.8,-0.017176,   0.000
  1139.0,-0.017173,   0.000
  1139.2,-0.017172,   0.000
  1139.4,-0.017170,   0.000
  1139.6,-0.017170,   0.000
  1139.8,-0.017173,   0.000
  1140.0,-0.017174,   0.000
  1140.2,-0.017178,   0.000
  1140.4,-0.017183,   0.000
  1140.6,-0.017186,   0.000
  1140.8,-0.017184,   0.000
  1141.0,-0.017182,   0.000
  1141.2,-0.017180,   0.000
  1141.4,-0.017179,   0.000
  1141.6,-0.017177,   0.000
  1141.8,-0.017176,   0.000
  1142.0,-0.017176,   0.000
  1142.2,-0.017176,   0.000
  1142.4,-0.017174,   0.000
  1142.6,-0.017173,   0.000
  1142.8,-0.017171,   0.000
  1143.0,-0.017169,   0.000
  1143.2,-0.017169,   0.000
  1143.4,-0.017169,   0.000
  1143.6,-0.017171,   0.000
  1143.8,-0.017175,   0.000
  1144.0,-0.017178,   0.000
  1144.2,-0.017178,   0.000
  1144.4,-0.017177,   0.000
  1144.6,-0.017175,   0.000
  1144.8,-0.017171,   0.000
  1145.0,-0.017169,   0.000
  1145.2,-0.017166,   0.000
  1145.4,-0.017164,   0.000
  1145.6,-0.017162,   0.000
  1145.8,-0.017162,   0.000
  1146.0,-0.017160,   0.000
  1146.2,-0.017161,   0.000
  1146.4,-0.017162,   0.000
  1146.6,-0.017163,   0.000
  1146.8,-0.017163,   0.000
  1147.0,-0.017162,   0.000
  1147.2,-0.017161,   0.000
  1147.4,-0.017161,   0.000
  1147.6,-0.017161,   0.000
  1147.8,-0.017160,   0.000
  1148.0,-0.017159,   0.000
  1148.2,-0.017156,   0.000
  1148.4,-0.017152,   0.000
  1148.6,-0.017146,   0.000
  1148.8,-0.017141,   0.000
  1149.0,-0.017135,   0.000
  1149.2,-0.017131,   0.000
  1149.4,-0.017129,   0.000
  1149.6,-0.017126,   0.000
  1149.8,-0.017123,   0.000
  1150.0,-0.017122,   0.000
  1150.2,-0.017119,   0.000
  1150.4,-0.017117,   0.000
  1150.6,-0.017116,   0.000
  1150.8,-0.017114,   0.000
  1151.0,-0.017111,   0.000
  1151.2,-0.017107,   0.000
  1151.4,-0.017103,   0.000
  1151.6,-0.017097,   0.000
  1151.8,-0.017093,   0.000
  1152.0,-0.017093,   0.000
  1152.2,-0.017094,   0.000
  1152.4,-0.017094,   0.000
  1152.6,-0.017096,   0.000
  1152.8,-0.017098,   0.000
  1153.0,-0.017098,   0.000
  1153.2,-0.017099,   0.000
  1153.4,-0.017098,   0.000
  1153.6,-0.017098,   0.000
  1153.8,-0.017099,   0.000
  1154.0,-0.017099,   0.000
  1154.2,-0.017097,   0.000
  1154.4,-0.017096,   0.000
  1154.6,-0.017095,   0.000
  1154.8,-0.017093,   0.000
  1155.0,-0.017092,   0.000
  1155.2,-0.017092,   0.000
  1155.4,-0.017093,   0.000
  1155.6,-0.017092,   0.000
  1155.8,-0.017090,   0.000
  1156.0,-0.017090,   0.000
  1156.2,-0.017088,   0.000
  1156.4,-0.017085,   0.000
  1156.6,-0.017085,   0.000
  1156.8,-0.017085,   0.000
  1157.0,-0.017085,   0.000
  1157.2,-0.017085,   0.000
  1157.4,-0.017087,   0.000
  1157.6,-0.017089,   0.000
  1157.8,-0.017087,   0.000
  1158.0,-0.017084,   0.000
  1158.2,-0.017082,   0.000
  1158.4,-0.017077,   0.000
  1158.6,-0.017073,   0.000
  1158.8,-0.017072,   0.000
  1159.0,-0.017072,   0.000
  1159.2,-0.017072,   0.000
  1159.4,-0.017072,   0.000
  1159.6,-0.017070,   0.000
  1159.8,-0.017065,   0.000
  1160.0,-0.017062,   0.000
  1160.2,-0.017060,   0.000
  1160.4,-0.017057,   0.000
  1160.6,-0.017056,   0.000
  1160.8,-0.017056,   0.000
  1161.0,-0.017056,   0.000
  1161.2,-0.017057,   0.000
  1161.4,-0.017059,   0.000
  1161.6,-0.017064,   0.000
  1161.8,-0.017066,   0.000
  1162.0,-0.017067,   0.000
  1162.2,-0.017067,   0.000
  1162.4,-0.017065,   0.000
  1162.6,-0.017061,   0.000
  1162.8,-0.017061,   0.000
  1163.0,-0.017062,   0.000
  1163.2,-0.017063,   0.000
  1163.4,-0.017063,   0.000
  1163.6,-0.017065,   0.000
  1163.8,-0.017064,   0.000
  1164.0,-0.017062,   0.000
  1164.2,-0.017060,   0.000
  1164.4,-0.017059,   0.000
  1164.6,-0.017060,   0.000
  1164.8,-0.017061,   0.000
  1165.0,-0.017062,   0.000
  1165.2,-0.017061,   0.000
  1165.4,-0.017059,   0.000
  1165.6,-0.017056,   0.000
  1165.8,-0.017052,   0.000
  1166.0,-0.017047,   0.000
  1166.2,-0.017045,   0.000
  1166.4,-0.017043,   0.000
  1166.6,-0.017039,   0.000
  1166.8,-0.017038,   0.000
  1167.0,-0.017037,   0.000
  1167.2,-0.017036,   0.000
  1167.4,-0.017038,   0.000
  1167.6,-0.017041,   0.000
  1167.8,-0.017039,   0.000
  1168.0,-0.017041,   0.000
  1168.2,-0.017039,   0.000
  1168.4,-0.017035,   0.000
  1168.6,-0.017030,   0.000
  1168.8,-0.017030,   0.000
  1169.0,-0.017025,   0.000
  1169.2,-0.017025,   0.000
  1169.4,-0.017026,   0.000
  1169.6,-0.017030,   0.000
  1169.8,-0.017031,   0.000
  1170.0,-0.017033,   0.000
  1170.2,-0.017033,   0.000
  1170.4,-0.017033,   0.000
  1170.6,-0.017034,   0.000
  1170.8,-0.017035,   0.000
  1171.0,-0.017038,   0.000
  1171.2,-0.017043,   0.000
  1171.4,-0.017049,   0.000
  1171.6,-0.017049,   0.000
  1171.8,-0.017047,   0.000
  1172.0,-0.017044,   0.000
  1172.2,-0.017038,   0.000
  1172.4,-0.017027,   0.000
  1172.6,-0.017020,   0.000
  1172.8,-0.017015,   0.000
  1173.0,-0.017013,   0.000
  1173.2,-0.017012,   0.000
  1173.4,-0.017014,   0.000
  1173.6,-0.017013,   0.000
  1173.8,-0.017010,   0.000
  1174.0,-0.017006,   0.000
  1174.2,-0.017001,   0.000
  1174.4,-0.016997,   0.000
  1174.6,-0.016993,   0.000
  1174.8,-0.016989,   0.000
  1175.0,-0.016983,   0.000
  1175.2,-0.016979,   0.000
  1175.4,-0.016976,   0.000
  1175.6,-0.016974,   0.000
  1175.8,-0.016976,   0.000
  1176.0,-0.016979,   0.000
  1176.2,-0.016981,   0.000
  1176.4,-0.016981,   0.000
  1176.6,-0.016978,   0.000
  1176.8,-0.016973,   0.000
  1177.0,-0.016969,   0.000
  1177.2,-0.016966,   0.000
  1177.4,-0.016965,   0.000
  1177.6,-0.016965,   0.000
  1177.8,-0.016965,   0.000
  1178.0,-0.016964,   0.000
  1178.2,-0.016964,   0.000
  1178.4,-0.016963,   0.000
  1178.6,-0.016960,   0.000
  1178.8,-0.016956,   0.000
  1179.0,-0.016952,   0.000
  1179.2,-0.016946,   0.000
  1179.4,-0.016944,   0.000
  1179.6,-0.016943,   0.000
  1179.8,-0.016945,   0.000
  1180.0,-0.016947,   0.000
  1180.2,-0.016949,   0.000
  1180.4,-0.016952,   0.000
  1180.6,-0.016954,   0.000
  1180.8,-0.016955,   0.000
  1181.0,-0.016954,   0.000
  1181.2,-0.016953,   0.000
  1181.4,-0.016951,   0.000
  1181.6,-0.016948,   0.000
  1181.8,-0.016945,   0.000
  1182.0,-0.016943,   0.000
  1182.2,-0.016939,   0.000
  1182.4,-0.016931,   0.000
  1182.6,-0.016924,   0.000
  1182.8,-0.016917,   0.000
  1183.0,-0.016910,   0.000
  1183.2,-0.016904,   0.000
  1183.4,-0.016901,   0.000
  1183.6,-0.016899,   0.000
  1183.8,-0.016897,   0.000
  1184.0,-0.016898,   0.000
  1184.2,-0.016901,   0.000
  1184.4,-0.016903,   0.000
  1184.6,-0.016907,   0.000
  1184.8,-0.016910,   0.000
  1185.0,-0.016910,   0.000
  1185.2,-0.016907,   0.000
  1185.4,-0.016905,   0.000
  1185.6,-0.016900,   0.000
  1185.8,-0.016896,   0.000
  1186.0,-0.016892,   0.000
  1186.2,-0.016889,   0.000
  1186.4,-0.016885,   0.000
  1186.6,-0.016880,   0.000
  1186.8,-0.016876,   0.000
  1187.0,-0.016873,   0.000
  1187.2,-0.016871,   0.000
  1187.4,-0.016867,   0.000
  1187.6,-0.016864,   0.000
  1187.8,-0.016861,   0.000
  1188.0,-0.016857,   0.000
  1188.2,-0.016853,   0.000
  1188.4,-0.016849,   0.000
  1188.6,-0.016845,   0.000
  1188.8,-0.016841,   0.000
  1189.0,-0.016839,   0.000
  1189.2,-0.016839,   0.000
  1189.4,-0.016836,   0.000
  1189.6,-0.016839,   0.000
  1189.8,-0.016838,   0.000
  1190.0,-0.016839,   0.000
  1190.2,-0.016839,   0.000
  1190.4,-0.016840,   0.000
  1190.6,-0.016836,   0.000
  1190.8,-0.016832,   0.000
  1191.0,-0.016826,   0.000
  1191.2,-0.016819,   0.000
  1191.4,-0.016811,   0.000
  1191.6,-0.016804,   0.000
  1191.8,-0.016797,   0.000
  1192.0,-0.016792,   0.000
  1192.2,-0.016789,   0.000
  1192.4,-0.016786,   0.000
  1192.6,-0.016785,   0.000
  1192.8,-0.016784,   0.000
  1193.0,-0.016783,   0.000
  1193.2,-0.016779,   0.000
  1193.4,-0.016773,   0.000
  1193.6,-0.016771,   0.000
  1193.8,-0.016767,   0.000
  1194.0,-0.016763,   0.000
  1194.2,-0.016757,   0.000
  1194.4,-0.016752,   0.000
  1194.6,-0.016748,   0.000
  1194.8,-0.016744,   0.000
  1195.0,-0.016742,   0.000
  1195.2,-0.016743,   0.000
  1195.4,-0.016741,   0.000
  1195.6,-0.016741,   0.000
  1195.8,-0.016739,   0.000
  1196.0,-0.016737,   0.000
  1196.2,-0.016735,   0.000
  1196.4,-0.016737,   0.000
  1196.6,-0.016736,   0.000
  1196.8,-0.016734,   0.000
  1197.0,-0.016733,   0.000
  1197.2,-0.016731,   0.000
  1197.4,-0.016727,   0.000
  1197.6,-0.016723,   0.000
  1197.8,-0.016720,   0.000
  1198.0,-0.016718,   0.000
  1198.2,-0.016717,   0.000
  1198.4,-0.016715,   0.000
  1198.6,-0.016712,   0.000
  1198.8,-0.016708,   0.000
  1199.0,-0.016698,   0.000
  1199.2,-0.016690,   0.000
  1199.4,-0.016680,   0.000
  1199.6,-0.016672,   0.000
  1199.8,-0.016664,   0.000
  1200.0,-0.016661,   0.000
  1200.2,-0.016653,   0.000
  1200.4,-0.016651,   0.000
  1200.6,-0.016648,   0.000
  1200.8,-0.016646,   0.000
  1201.0,-0.016642,   0.000
  1201.2,-0.016638,   0.000
  1201.4,-0.016631,   0.000
  1201.6,-0.016625,   0.000
  1201.8,-0.016622,   0.000
  1202.0,-0.016621,   0.000
  1202.2,-0.016622,   0.000
  1202.4,-0.016621,   0.000
  1202.6,-0.016622,   0.000
  1202.8,-0.016621,   0.000
  1203.0,-0.016616,   0.000
  1203.2,-0.016613,   0.000
  1203.4,-0.016611,   0.000
  1203.6,-0.016610,   0.000
  1203.8,-0.016608,   0.000
  1204.0,-0.016603,   0.000
  1204.2,-0.016594,   0.000
  1204.4,-0.016586,   0.000
  1204.6,-0.016575,   0.000
  1204.8,-0.016565,   0.000
  1205.0,-0.016560,   0.000
  1205.2,-0.016559,   0.000
  1205.4,-0.016559,   0.000
  1205.6,-0.016555,   0.000
  1205.8,-0.016551,   0.000
  1206.0,-0.016545,   0.000
  1206.2,-0.016539,   0.000
  1206.4,-0.016532,   0.000
  1206.6,-0.016527,   0.000
  1206.8,-0.016523,   0.000
  1207.0,-0.016521,   0.000
  1207.2,-0.016516,   0.000
  1207.4,-0.016512,   0.000
  1207.6,-0.016508,   0.000
  1207.8,-0.016502,   0.000
  1208.0,-0.016495,   0.000
  1208.2,-0.016490,   0.000
  1208.4,-0.016483,   0.000
  1208.6,-0.016475,   0.000
  1208.8,-0.016467,   0.000
  1209.0,-0.016458,   0.000
  1209.2,-0.016449,   0.000
  1209.4,-0.016441,   0.000
  1209.6,-0.016437,   0.000
  1209.8,-0.016435,   0.000
  1210.0,-0.016434,   0.000
  1210.2,-0.016434,   0.000
  1210.4,-0.016436,   0.000
  1210.6,-0.016434,   0.000
  1210.8,-0.016430,   0.000
  1211.0,-0.016424,   0.000
  1211.2,-0.016424,   0.000
  1211.4,-0.016420,   0.000
  1211.6,-0.016417,   0.000
  1211.8,-0.016418,   0.000
  1212.0,-0.016419,   0.000
  1212.2,-0.016414,   0.000
  1212.4,-0.016409,   0.000
  1212.6,-0.016403,   0.000
  1212.8,-0.016398,   0.000
  1213.0,-0.016392,   0.000
  1213.2,-0.016388,   0.000
  1213.4,-0.016382,   0.000
  1213.6,-0.016378,   0.000
  1213.8,-0.016369,   0.000
  1214.0,-0.016361,   0.000
  1214.2,-0.016357,   0.000
  1214.4,-0.016353,   0.000
  1214.6,-0.016348,   0.000
  1214.8,-0.016345,   0.000
  1215.0,-0.016341,   0.000
  1215.2,-0.016334,   0.000
  1215.4,-0.016329,   0.000
  1215.6,-0.016325,   0.000
  1215.8,-0.016322,   0.000
  1216.0,-0.016320,   0.000
  1216.2,-0.016321,   0.000
  1216.4,-0.016317,   0.000
  1216.6,-0.016315,   0.000
  1216.8,-0.016315,   0.000
  1217.0,-0.016312,   0.000
  1217.2,-0.016306,   0.000
  1217.4,-0.016301,   0.000
  1217.6,-0.016295,   0.000
  1217.8,-0.016288,   0.000
  1218.0,-0.016284,   0.000
  1218.2,-0.016280,   0.000
  1218.4,-0.016276,   0.000
  1218.6,-0.016270,   0.000
  1218.8,-0.016264,   0.000
  1219.0,-0.016255,   0.000
  1219.2,-0.016250,   0.000
  1219.4,-0.016246,   0.000
  1219.6,-0.016243,   0.000
  1219.8,-0.016241,   0.000
  1220.0,-0.016241,   0.000
  1220.2,-0.016240,   0.000
  1220.4,-0.016238,   0.000
  1220.6,-0.016237,   0.000
  1220.8,-0.016234,   0.000
  1221.0,-0.016230,   0.000
  1221.2,-0.016224,   0.000
  1221.4,-0.016218,   0.000
  1221.6,-0.016213,   0.000
  1221.8,-0.016212,   0.000
  1222.0,-0.016209,   0.000
  1222.2,-0.016206,   0.000
  1222.4,-0.016204,   0.000
  1222.6,-0.016200,   0.000
  1222.8,-0.016195,   0.000
  1223.0,-0.016190,   0.000
  1223.2,-0.016188,   0.000
  1223.4,-0.016184,   0.000
  1223.6,-0.016180,   0.000
  1223.8,-0.016175,   0.000
  1224.0,-0.016168,   0.000
  1224.2,-0.016160,   0.000
  1224.4,-0.016152,   0.000
  1224.6,-0.016144,   0.000
  1224.8,-0.016134,   0.000
  1225.0,-0.016127,   0.000
  1225.2,-0.016126,   0.000
  1225.4,-0.016128,   0.000
  1225.6,-0.016131,   0.000
  1225.8,-0.016133,   0.000
  1226.0,-0.016130,   0.000
  1226.2,-0.016123,   0.000
  1226.4,-0.016115,   0.000
  1226.6,-0.016108,   0.000
  1226.8,-0.016105,   0.000
  1227.0,-0.016105,   0.000
  1227.2,-0.016102,   0.000
  1227.4,-0.016101,   0.000
  1227.6,-0.016098,   0.000
  1227.8,-0.016093,   0.000
  1228.0,-0.016090,   0.000
  1228.2,-0.016088,   0.000
  1228.4,-0.016087,   0.000
  1228.6,-0.016085,   0.000
  1228.8,-0.016083,   0.000
  1229.0,-0.016083,   0.000
  1229.2,-0.016080,   0.000
  1229.4,-0.016078,   0.000
  1229.6,-0.016078,   0.000
  1229.8,-0.016078,   0.000
  1230.0,-0.016076,   0.000
  1230.2,-0.016075,   0.000
  1230.4,-0.016073,   0.000
  1230.6,-0.016068,   0.000
  1230.8,-0.016062,   0.000
  1231.0,-0.016057,   0.000
  1231.2,-0.016052,   0.000
  1231.4,-0.016050,   0.000
  1231.6,-0.016050,   0.000
  1231.8,-0.016048,   0.000
  1232.0,-0.016047,   0.000
  1232.2,-0.016045,   0.000
  1232.4,-0.016040,   0.000
  1232.6,-0.016035,   0.000
  1232.8,-0.016031,   0.000
  1233.0,-0.016025,   0.000
  1233.2,-0.016020,   0.000
  1233.4,-0.016019,   0.000
  1233.6,-0.016021,   0.000
  1233.8,-0.016025,   0.000
  1234.0,-0.016027,   0.000
  1234.2,-0.016029,   0.000
  1234.4,-0.016025,   0.000
  1234.6,-0.016018,   0.000
  1234.8,-0.016010,   0.000
  1235.0,-0.016004,   0.000
  1235.2,-0.015999,   0.000
  1235.4,-0.015995,   0.000
  1235.6,-0.015993,   0.000
  1235.8,-0.015989,   0.000
  1236.0,-0.015986,   0.000
  1236.2,-0.015982,   0.000
  1236.4,-0.015977,   0.000
  1236.6,-0.015971,   0.000
  1236.8,-0.015962,   0.000
  1237.0,-0.015954,   0.000
  1237.2,-0.015948,   0.000
  1237.4,-0.015944,   0.000
  1237.6,-0.015943,   0.000
  1237.8,-0.015944,   0.000
  1238.0,-0.015944,   0.000
  1238.2,-0.015948,   0.000
  1238.4,-0.015947,   0.000
  1238.6,-0.015946,   0.000
  1238.8,-0.015944,   0.000
  1239.0,-0.015943,   0.000
  1239.2,-0.015941,   0.000
  1239.4,-0.015943,   0.000
  1239.6,-0.015944,   0.000
  1239.8,-0.015946,   0.000
  1240.0,-0.015944,   0.000
  1240.2,-0.015940,   0.000
  1240.4,-0.015933,   0.000
  1240.6,-0.015924,   0.000
  1240.8,-0.015917,   0.000
  1241.0,-0.015912,   0.000
  1241.2,-0.015905,   0.000
  1241.4,-0.015900,   0.000
  1241.6,-0.015896,   0.000
  1241.8,-0.015891,   0.000
  1242.0,-0.015891,   0.000
  1242.2,-0.015893,   0.000
  1242.4,-0.015897,   0.000
  1242.6,-0.015899,   0.000
  1242.8,-0.015901,   0.000
  1243.0,-0.015901,   0.000
  1243.2,-0.015901,   0.000
  1243.4,-0.015899,   0.000
  1243.6,-0.015898,   0.000
  1243.8,-0.015895,   0.000
  1244.0,-0.015896,   0.000
  1244.2,-0.015893,   0.000
  1244.4,-0.015889,   0.000
  1244.6,-0.015882,   0.000
  1244.8,-0.015875,   0.000
  1245.0,-0.015866,   0.000
  1245.2,-0.015859,   0.000
  1245.4,-0.015857,   0.000
  1245.6,-0.015856,   0.000
  1245.8,-0.015858,   0.000
  1246.0,-0.015859,   0.000
  1246.2,-0.015862,   0.000
  1246.4,-0.015863,   0.000
  1246.6,-0.015865,   0.000
  1246.8,-0.015867,   0.000
  1247.0,-0.015867,   0.000
  1247.2,-0.015868,   0.000
  1247.4,-0.015867,   0.000
  1247.6,-0.015866,   0.000
  1247.8,-0.015861,   0.000
  1248.0,-0.015857,   0.000
  1248.2,-0.015852,   0.000
  1248.4,-0.015844,   0.000
  1248.6,-0.015837,   0.000
  1248.8,-0.015832,   0.000
  1249.0,-0.015826,   0.000
  1249.2,-0.015819,   0.000
  1249.4,-0.015815,   0.000
  1249.6,-0.015806,   0.000
  1249.8,-0.015799,   0.000
  1250.0,-0.015792,   0.000
  1250.2,-0.015785,   0.000
  1250.4,-0.015779,   0.000
  1250.6,-0.015776,   0.000
  1250.8,-0.015771,   0.000
  1251.0,-0.015765,   0.000
  1251.2,-0.015762,   0.000
  1251.4,-0.015758,   0.000
  1251.6,-0.015755,   0.000
  1251.8,-0.015754,   0.000
  1252.0,-0.015753,   0.000
  1252.2,-0.015748,   0.000
  1252.4,-0.015744,   0.000
  1252.6,-0.015741,   0.000
  1252.8,-0.015736,   0.000
  1253.0,-0.015731,   0.000
  1253.2,-0.015726,   0.000
  1253.4,-0.015726,   0.000
  1253.6,-0.015723,   0.000
  1253.8,-0.015721,   0.000
  1254.0,-0.015718,   0.000
  1254.2,-0.015716,   0.000
  1254.4,-0.015710,   0.000
  1254.6,-0.015705,   0.000
  1254.8,-0.015702,   0.000
  1255.0,-0.015696,   0.000
  1255.2,-0.015691,   0.000
  1255.4,-0.015686,   0.000
  1255.6,-0.015681,   0.000
  1255.8,-0.015678,   0.000
  1256.0,-0.015678,   0.000
  1256.2,-0.015682,   0.000
  1256.4,-0.015688,   0.000
  1256.6,-0.015691,   0.000
  1256.8,-0.015692,   0.000
  1257.0,-0.015691,   0.000
  1257.2,-0.015687,   0.000
  1257.4,-0.015676,   0.000
  1257.6,-0.015667,   0.000
  1257.8,-0.015658,   0.000
  1258.0,-0.015649,   0.000
  1258.2,-0.015642,   0.000
  1258.4,-0.015638,   0.000
  1258.6,-0.015635,   0.000
  1258.8,-0.015632,   0.000
  1259.0,-0.015630,   0.000
  1259.2,-0.015628,   0.000
  1259.4,-0.015627,   0.000
  1259.6,-0.015627,   0.000
  1259.8,-0.015628,   0.000
  1260.0,-0.015627,   0.000
  1260.2,-0.015625,   0.000
  1260.4,-0.015620,   0.000
  1260.6,-0.015617,   0.000
  1260.8,-0.015614,   0.000
  1261.0,-0.015613,   0.000
  1261.2,-0.015611,   0.000
  1261.4,-0.015612,   0.000
  1261.6,-0.015611,   0.000
  1261.8,-0.015607,   0.000
  1262.0,-0.015600,   0.000
  1262.2,-0.015596,   0.000
  1262.4,-0.015589,   0.000
  1262.6,-0.015581,   0.000
  1262.8,-0.015574,   0.000
  1263.0,-0.015570,   0.000
  1263.2,-0.015565,   0.000
  1263.4,-0.015560,   0.000
  1263.6,-0.015557,   0.000
  1263.8,-0.015557,   0.000
  1264.0,-0.015554,   0.000
  1264.2,-0.015556,   0.000
  1264.4,-0.015556,   0.000
  1264.6,-0.015555,   0.000
  1264.8,-0.015553,   0.000
  1265.0,-0.015549,   0.000
  1265.2,-0.015542,   0.000
  1265.4,-0.015538,   0.000
  1265.6,-0.015530,   0.000
  1265.8,-0.015523,   0.000
  1266.0,-0.015518,   0.000
  1266.2,-0.015512,   0.000
  1266.4,-0.015504,   0.000
  1266.6,-0.015499,   0.000
  1266.8,-0.015495,   0.000
  1267.0,-0.015493,   0.000
  1267.2,-0.015496,   0.000
  1267.4,-0.015496,   0.000
  1267.6,-0.015497,   0.000
  1267.8,-0.015496,   0.000
  1268.0,-0.015491,   0.000
  1268.2,-0.015484,   0.000
  1268.4,-0.015479,   0.000
  1268.6,-0.015471,   0.000
  1268.8,-0.015465,   0.000
  1269.0,-0.015461,   0.000
  1269.2,-0.015457,   0.000
  1269.4,-0.015455,   0.000
  1269.6,-0.015455,   0.000
  1269.8,-0.015454,   0.000
  1270.0,-0.015451,   0.000
  1270.2,-0.015450,   0.000
  1270.4,-0.015448,   0.000
  1270.6,-0.015445,   0.000
  1270.8,-0.015445,   0.000
  1271.0,-0.015450,   0.000
  1271.2,-0.015451,   0.000
  1271.4,-0.015454,   0.000
  1271.6,-0.015456,   0.000
  1271.8,-0.015453,   0.000
  1272.0,-0.015447,   0.000
  1272.2,-0.015443,   0.000
  1272.4,-0.015436,   0.000
  1272.6,-0.015431,   0.000
  1272.8,-0.015428,   0.000
  1273.0,-0.015424,   0.000
  1273.2,-0.015420,   0.000
  1273.4,-0.015414,   0.000
  1273.6,-0.015410,   0.000
  1273.8,-0.015408,   0.000
  1274.0,-0.015408,   0.000
  1274.2,-0.015409,   0.000
  1274.4,-0.015409,   0.000
  1274.6,-0.015410,   0.000
  1274.8,-0.015408,   0.000
  1275.0,-0.015405,   0.000
  1275.2,-0.015400,   0.000
  1275.4,-0.015397,   0.000
  1275.6,-0.015391,   0.000
  1275.8,-0.015385,   0.000
  1276.0,-0.015380,   0.000
  1276.2,-0.015375,   0.000
  1276.4,-0.015368,   0.000
  1276.6,-0.015360,   0.000
  1276.8,-0.015351,   0.000
  1277.0,-0.015345,   0.000
  1277.2,-0.015340,   0.000
  1277.4,-0.015336,   0.000
  1277.6,-0.015335,   0.000
  1277.8,-0.015337,   0.000
  1278.0,-0.015336,   0.000
  1278.2,-0.015339,   0.000
  1278.4,-0.015341,   0.000
  1278.6,-0.015341,   0.000
  1278.8,-0.015338,   0.000
  1279.0,-0.015335,   0.000
  1279.2,-0.015331,   0.000
  1279.4,-0.015327,   0.000
  1279.6,-0.015324,   0.000
  1279.8,-0.015322,   0.000
  1280.0,-0.015318,   0.000
  1280.2,-0.015312,   0.000
  1280.4,-0.015305,   0.000
  1280.6,-0.015299,   0.000
  1280.8,-0.015296,   0.000
  1281.0,-0.015295,   0.000
  1281.2,-0.015297,   0.000
  1281.4,-0.015300,   0.000
  1281.6,-0.015300,   0.000
  1281.8,-0.015297,   0.000
  1282.0,-0.015291,   0.000
  1282.2,-0.015281,   0.000
  1282.4,-0.015272,   0.000
  1282.6,-0.015263,   0.000
  1282.8,-0.015257,   0.000
  1283.0,-0.015251,   0.000
  1283.2,-0.015248,   0.000
  1283.4,-0.015248,   0.000
  1283.6,-0.015247,   0.000
  1283.8,-0.015245,   0.000
  1284.0,-0.015245,   0.000
  1284.2,-0.015244,   0.000
  1284.4,-0.015242,   0.000
  1284.6,-0.015239,   0.000
  1284.8,-0.015234,   0.000
  1285.0,-0.015226,   0.000
  1285.2,-0.015217,   0.000
  1285.4,-0.015209,   0.000
  1285.6,-0.015203,   0.000
  1285.8,-0.015199,   0.000
  1286.0,-0.015196,   0.000
  1286.2,-0.015195,   0.000
  1286.4,-0.015193,   0.000
  1286.6,-0.015188,   0.000
  1286.8,-0.015184,   0.000
  1287.0,-0.015179,   0.000
  1287.2,-0.015176,   0.000
  1287.4,-0.015171,   0.000
  1287.6,-0.015170,   0.000
  1287.8,-0.015167,   0.000
  1288.0,-0.015165,   0.000
  1288.2,-0.015163,   0.000
  1288.4,-0.015161,   0.000
  1288.6,-0.015158,   0.000
  1288.8,-0.015157,   0.000
  1289.0,-0.015156,   0.000
  1289.2,-0.015154,   0.000
  1289.4,-0.015151,   0.000
  1289.6,-0.015148,   0.000
  1289.8,-0.015143,   0.000
  1290.0,-0.015138,   0.000
  1290.2,-0.015129,   0.000
  1290.4,-0.015122,   0.000
  1290.6,-0.015116,   0.000
  1290.8,-0.015109,   0.000
  1291.0,-0.015105,   0.000
  1291.2,-0.015106,   0.000
  1291.4,-0.015103,   0.000
  1291.6,-0.015106,   0.000
  1291.8,-0.015110,   0.000
  1292.0,-0.015110,   0.000
  1292.2,-0.015105,   0.000
  1292.4,-0.015101,   0.000
  1292.6,-0.015090,   0.000
  1292.8,-0.015078,   0.000
  1293.0,-0.015068,   0.000
  1293.2,-0.015061,   0.000
  1293.4,-0.015056,   0.000
  1293.6,-0.015050,   0.000
  1293.8,-0.015044,   0.000
  1294.0,-0.015041,   0.000
  1294.2,-0.015040,   0.000
  1294.4,-0.015037,   0.000
  1294.6,-0.015036,   0.000
  1294.8,-0.015035,   0.000
  1295.0,-0.015032,   0.000
  1295.2,-0.015025,   0.000
  1295.4,-0.015021,   0.000
  1295.6,-0.015016,   0.000
  1295.8,-0.015015,   0.000
  1296.0,-0.015013,   0.000
  1296.2,-0.015016,   0.000
  1296.4,-0.015020,   0.000
  1296.6,-0.015021,   0.000
  1296.8,-0.015018,   0.000
  1297.0,-0.015014,   0.000
  1297.2,-0.015009,   0.000
  1297.4,-0.015001,   0.000
  1297.6,-0.014998,   0.000
  1297.8,-0.014995,   0.000
  1298.0,-0.014993,   0.000
  1298.2,-0.014991,   0.000
  1298.4,-0.014986,   0.000
  1298.6,-0.014978,   0.000
  1298.8,-0.014968,   0.000
  1299.0,-0.014961,   0.000
  1299.2,-0.014952,   0.000
  1299.4,-0.014946,   0.000
  1299.6,-0.014938,   0.000
  1299.8,-0.014931,   0.000
  1300.0,-0.014924,   0.000
  1300.2,-0.014919,   0.000
  1300.4,-0.014914,   0.000
  1300.6,-0.014911,   0.000
  1300.8,-0.014912,   0.000
  1301.0,-0.014912,   0.000
  1301.2,-0.014909,   0.000
  1301.4,-0.014906,   0.000
  1301.6,-0.014902,   0.000
  1301.8,-0.014897,   0.000
  1302.0,-0.014889,   0.000
  1302.2,-0.014880,   0.000
  1302.4,-0.014873,   0.000
  1302.6,-0.014862,   0.000
  1302.8,-0.014853,   0.000
  1303.0,-0.014847,   0.000
  1303.2,-0.014839,   0.000
  1303.4,-0.014832,   0.000
  1303.6,-0.014826,   0.000
  1303.8,-0.014821,   0.000
  1304.0,-0.014813,   0.000
  1304.2,-0.014809,   0.000
  1304.4,-0.014803,   0.000
  1304.6,-0.014799,   0.000
  1304.8,-0.014796,   0.000
  1305.0,-0.014795,   0.000
  1305.2,-0.014794,   0.000
  1305.4,-0.014793,   0.000
  1305.6,-0.014793,   0.000
  1305.8,-0.014789,   0.000
  1306.0,-0.014784,   0.000
  1306.2,-0.014778,   0.000
  1306.4,-0.014771,   0.000
  1306.6,-0.014762,   0.000
  1306.8,-0.014752,   0.000
  1307.0,-0.014736,   0.000
  1307.2,-0.014722,   0.000
  1307.4,-0.014709,   0.000
  1307.6,-0.014698,   0.000
  1307.8,-0.014690,   0.000
  1308.0,-0.014685,   0.000
  1308.2,-0.014679,   0.000
  1308.4,-0.014674,   0.000
  1308.6,-0.014670,   0.000
  1308.8,-0.014666,   0.000
  1309.0,-0.014664,   0.000
  1309.2,-0.014660,   0.000
  1309.4,-0.014661,   0.000
  1309.6,-0.014657,   0.000
  1309.8,-0.014650,   0.000
  1310.0,-0.014642,   0.000
  1310.2,-0.014636,   0.000
  1310.4,-0.014628,   0.000
  1310.6,-0.014620,   0.000
  1310.8,-0.014614,   0.000
  1311.0,-0.014608,   0.000
  1311.2,-0.014601,   0.000
  1311.4,-0.014592,   0.000
  1311.6,-0.014586,   0.000
  1311.8,-0.014580,   0.000
  1312.0,-0.014575,   0.000
  1312.2,-0.014570,   0.000
  1312.4,-0.014565,   0.000
  1312.6,-0.014559,   0.000
  1312.8,-0.014555,   0.000
  1313.0,-0.014548,   0.000
  1313.2,-0.014539,   0.000
  1313.4,-0.014531,   0.000
  1313.6,-0.014524,   0.000
  1313.8,-0.014517,   0.000
  1314.0,-0.014509,   0.000
  1314.2,-0.014505,   0.000
  1314.4,-0.014502,   0.000
  1314.6,-0.014495,   0.000
  1314.8,-0.014486,   0.000
  1315.0,-0.014481,   0.000
  1315.2,-0.014470,   0.000
  1315.4,-0.014460,   0.000
  1315.6,-0.014450,   0.000
  1315.8,-0.014441,   0.000
  1316.0,-0.014429,   0.000
  1316.2,-0.014420,   0.000
  1316.4,-0.014409,   0.000
  1316.6,-0.014401,   0.000
  1316.8,-0.014395,   0.000
  1317.0,-0.014390,   0.000
  1317.2,-0.014384,   0.000
  1317.4,-0.014379,   0.000
  1317.6,-0.014372,   0.000
  1317.8,-0.014363,   0.000
  1318.0,-0.014354,   0.000
  1318.2,-0.014346,   0.000
  1318.4,-0.014336,   0.000
  1318.6,-0.014328,   0.000
  1318.8,-0.014322,   0.000
  1319.0,-0.014314,   0.000
  1319.2,-0.014308,   0.000
  1319.4,-0.014302,   0.000
  1319.6,-0.014297,   0.000
  1319.8,-0.014292,   0.000
  1320.0,-0.014287,   0.000
  1320.2,-0.014280,   0.000
  1320.4,-0.014271,   0.000
  1320.6,-0.014263,   0.000
  1320.8,-0.014251,   0.000
  1321.0,-0.014242,   0.000
  1321.2,-0.014233,   0.000
  1321.4,-0.014224,   0.000
  1321.6,-0.014216,   0.000
  1321.8,-0.014210,   0.000
  1322.0,-0.014202,   0.000
  1322.2,-0.014194,   0.000
  1322.4,-0.014187,   0.000
  1322.6,-0.014177,   0.000
  1322.8,-0.014168,   0.000
  1323.0,-0.014160,   0.000
  1323.2,-0.014152,   0.000
  1323.4,-0.014146,   0.000
  1323.6,-0.014141,   0.000
  1323.8,-0.014135,   0.000
  1324.0,-0.014125,   0.000
  1324.2,-0.014115,   0.000
  1324.4,-0.014102,   0.000
  1324.6,-0.014090,   0.000
  1324.8,-0.014079,   0.000
  1325.0,-0.014068,   0.000
  1325.2,-0.014060,   0.000
  1325.4,-0.014052,   0.000
  1325.6,-0.014044,   0.000
  1325.8,-0.014034,   0.000
  1326.0,-0.014028,   0.000
  1326.2,-0.014022,   0.000
  1326.4,-0.014017,   0.000
  1326.6,-0.014010,   0.000
  1326.8,-0.014006,   0.000
  1327.0,-0.013999,   0.000
  1327.2,-0.013990,   0.000
  1327.4,-0.013983,   0.000
  1327.6,-0.013978,   0.000
  1327.8,-0.013970,   0.000
  1328.0,-0.013961,   0.000
  1328.2,-0.013953,   0.000
  1328.4,-0.013942,   0.000
  1328.6,-0.013933,   0.000
  1328.8,-0.013924,   0.000
  1329.0,-0.013916,   0.000
  1329.2,-0.013910,   0.000
  1329.4,-0.013901,   0.000
  1329.6,-0.013892,   0.000
  1329.8,-0.013883,   0.000
  1330.0,-0.013876,   0.000
  1330.2,-0.013867,   0.000
  1330.4,-0.013862,   0.000
  1330.6,-0.013854,   0.000
  1330.8,-0.013848,   0.000
  1331.0,-0.013842,   0.000
  1331.2,-0.013838,   0.000
  1331.4,-0.013834,   0.000
  1331.6,-0.013831,   0.000
  1331.8,-0.013826,   0.000
  1332.0,-0.013819,   0.000
  1332.2,-0.013809,   0.000
  1332.4,-0.013797,   0.000
  1332.6,-0.013786,   0.000
  1332.8,-0.013774,   0.000
  1333.0,-0.013758,   0.000
  1333.2,-0.013749,   0.000
  1333.4,-0.013740,   0.000
  1333.6,-0.013732,   0.000
  1333.8,-0.013728,   0.000
  1334.0,-0.013726,   0.000
  1334.2,-0.013717,   0.000
  1334.4,-0.013710,   0.000
  1334.6,-0.013702,   0.000
  1334.8,-0.013691,   0.000
  1335.0,-0.013684,   0.000
  1335.2,-0.013683,   0.000
  1335.4,-0.013677,   0.000
  1335.6,-0.013672,   0.000
  1335.8,-0.013667,   0.000
  1336.0,-0.013660,   0.000
  1336.2,-0.013650,   0.000
  1336.4,-0.013641,   0.000
  1336.6,-0.013633,   0.000
  1336.8,-0.013627,   0.000
  1337.0,-0.013621,   0.000
  1337.2,-0.013616,   0.000
  1337.4,-0.013610,   0.000
  1337.6,-0.013605,   0.000
  1337.8,-0.013601,   0.000
  1338.0,-0.013597,   0.000
  1338.2,-0.013593,   0.000
  1338.4,-0.013589,   0.000
  1338.6,-0.013585,   0.000
  1338.8,-0.013581,   0.000
  1339.0,-0.013575,   0.000
  1339.2,-0.013571,   0.000
  1339.4,-0.013567,   0.000
  1339.6,-0.013565,   0.000
  1339.8,-0.013562,   0.000
  1340.0,-0.013557,   0.000
  1340.2,-0.013549,   0.000
  1340.4,-0.013541,   0.000
  1340.6,-0.013535,   0.000
  1340.8,-0.013530,   0.000
  1341.0,-0.013526,   0.000
  1341.2,-0.013520,   0.000
  1341.4,-0.013513,   0.000
  1341.6,-0.013505,   0.000
  1341.8,-0.013497,   0.000
  1342.0,-0.013486,   0.000
  1342.2,-0.013479,   0.000
  1342.4,-0.013472,   0.000
  1342.6,-0.013465,   0.000
  1342.8,-0.013454,   0.000
  1343.0,-0.013448,   0.000
  1343.2,-0.013442,   0.000
  1343.4,-0.013437,   0.000
  1343.6,-0.013433,   0.000
  1343.8,-0.013431,   0.000
  1344.0,-0.013428,   0.000
  1344.2,-0.013426,   0.000
  1344.4,-0.013425,   0.000
  1344.6,-0.013424,   0.000
  1344.8,-0.013421,   0.000
  1345.0,-0.013419,   0.000
  1345.2,-0.013416,   0.000
  1345.4,-0.013415,   0.000
  1345.6,-0.013413,   0.000
  1345.8,-0.013412,   0.000
  1346.0,-0.013411,   0.000
  1346.2,-0.013410,   0.000
  1346.4,-0.013406,   0.000
  1346.6,-0.013403,   0.000
  1346.8,-0.013400,   0.000
  1347.0,-0.013396,   0.000
  1347.2,-0.013394,   0.000
  1347.4,-0.013392,   0.000
  1347.6,-0.013388,   0.000
  1347.8,-0.013385,   0.000
  1348.0,-0.013381,   0.000
  1348.2,-0.013377,   0.000
  1348.4,-0.013371,   0.000
  1348.6,-0.013366,   0.000
  1348.8,-0.013359,   0.000
  1349.0,-0.013352,   0.000
  1349.2,-0.013345,   0.000
  1349.4,-0.013341,   0.000
  1349.6,-0.013338,   0.000
  1349.8,-0.013338,   0.000
  1350.0,-0.013342,   0.000
  1350.2,-0.013346,   0.000
  1350.4,-0.013347,   0.000
  1350.6,-0.013347,   0.000
  1350.8,-0.013346,   0.000
  1351.0,-0.013343,   0.000
  1351.2,-0.013339,   0.000
  1351.4,-0.013336,   0.000
  1351.6,-0.013332,   0.000
  1351.8,-0.013327,   0.000
  1352.0,-0.013320,   0.000
  1352.2,-0.013314,   0.000
  1352.4,-0.013312,   0.000
  1352.6,-0.013312,   0.000
  1352.8,-0.013312,   0.000
  1353.0,-0.013314,   0.000
  1353.2,-0.013316,   0.000
  1353.4,-0.013315,   0.000
  1353.6,-0.013314,   0.000
  1353.8,-0.013314,   0.000
  1354.0,-0.013311,   0.000
  1354.2,-0.013312,   0.000
  1354.4,-0.013312,   0.000
  1354.6,-0.013313,   0.000
  1354.8,-0.013314,   0.000
  1355.0,-0.013318,   0.000
  1355.2,-0.013318,   0.000
  1355.4,-0.013320,   0.000
  1355.6,-0.013319,   0.000
  1355.8,-0.013319,   0.000
  1356.0,-0.013317,   0.000
  1356.2,-0.013315,   0.000
  1356.4,-0.013310,   0.000
  1356.6,-0.013306,   0.000
  1356.8,-0.013300,   0.000
  1357.0,-0.013293,   0.000
  1357.2,-0.013288,   0.000
  1357.4,-0.013286,   0.000
  1357.6,-0.013283,   0.000
  1357.8,-0.013284,   0.000
  1358.0,-0.013285,   0.000
  1358.2,-0.013284,   0.000
  1358.4,-0.013285,   0.000
  1358.6,-0.013286,   0.000
  1358.8,-0.013287,   0.000
  1359.0,-0.013287,   0.000
  1359.2,-0.013289,   0.000
  1359.4,-0.013288,   0.000
  1359.6,-0.013291,   0.000
  1359.8,-0.013294,   0.000
  1360.0,-0.013294,   0.000
  1360.2,-0.013292,   0.000
  1360.4,-0.013293,   0.000
  1360.6,-0.013292,   0.000
  1360.8,-0.013287,   0.000
  1361.0,-0.013289,   0.000
  1361.2,-0.013295,   0.000
  1361.4,-0.013301,   0.000
  1361.6,-0.013305,   0.000
  1361.8,-0.013308,   0.000
  1362.0,-0.013311,   0.000
  1362.2,-0.013309,   0.000
  1362.4,-0.013307,   0.000
  1362.6,-0.013306,   0.000
  1362.8,-0.013309,   0.000
  1363.0,-0.013307,   0.000
  1363.2,-0.013309,   0.000
  1363.4,-0.013310,   0.000
  1363.6,-0.013313,   0.000
  1363.8,-0.013316,   0.000
  1364.0,-0.013319,   0.000
  1364.2,-0.013321,   0.000
  1364.4,-0.013325,   0.000
  1364.6,-0.013325,   0.000
  1364.8,-0.013323,   0.000
  1365.0,-0.013320,   0.000
  1365.2,-0.013315,   0.000
  1365.4,-0.013309,   0.000
  1365.6,-0.013303,   0.000
  1365.8,-0.013300,   0.000
  1366.0,-0.013295,   0.000
  1366.2,-0.013291,   0.000
  1366.4,-0.013288,   0.000
  1366.6,-0.013284,   0.000
  1366.8,-0.013280,   0.000
  1367.0,-0.013282,   0.000
  1367.2,-0.013285,   0.000
  1367.4,-0.013286,   0.000
  1367.6,-0.013291,   0.000
  1367.8,-0.013294,   0.000
  1368.0,-0.013294,   0.000
  1368.2,-0.013293,   0.000
  1368.4,-0.013294,   0.000
  1368.6,-0.013290,   0.000
  1368.8,-0.013283,   0.000
  1369.0,-0.013275,   0.000
  1369.2,-0.013270,   0.000
  1369.4,-0.013267,   0.000
  1369.6,-0.013265,   0.000
  1369.8,-0.013266,   0.000
  1370.0,-0.013267,   0.000
  1370.2,-0.013267,   0.000
  1370.4,-0.013265,   0.000
  1370.6,-0.013264,   0.000
  1370.8,-0.013261,   0.000
  1371.0,-0.013257,   0.000
  1371.2,-0.013252,   0.000
  1371.4,-0.013251,   0.000
  1371.6,-0.013249,   0.000
  1371.8,-0.013247,   0.000
  1372.0,-0.013245,   0.000
  1372.2,-0.013247,   0.000
  1372.4,-0.013247,   0.000
  1372.6,-0.013249,   0.000
  1372.8,-0.013252,   0.000
  1373.0,-0.013255,   0.000
  1373.2,-0.013253,   0.000
  1373.4,-0.013248,   0.000
  1373.6,-0.013242,   0.000
  1373.8,-0.013231,   0.000
  1374.0,-0.013219,   0.000
  1374.2,-0.013207,   0.000
  1374.4,-0.013195,   0.000
  1374.6,-0.013186,   0.000
  1374.8,-0.013181,   0.000
  1375.0,-0.013174,   0.000
  1375.2,-0.013169,   0.000
  1375.4,-0.013165,   0.000
  1375.6,-0.013158,   0.000
  1375.8,-0.013150,   0.000
  1376.0,-0.013144,   0.000
  1376.2,-0.013138,   0.000
  1376.4,-0.013129,   0.000
  1376.6,-0.013120,   0.000
  1376.8,-0.013112,   0.000
  1377.0,-0.013104,   0.000
  1377.2,-0.013095,   0.000
  1377.4,-0.013087,   0.000
  1377.6,-0.013083,   0.000
  1377.8,-0.013077,   0.000
  1378.0,-0.013069,   0.000
  1378.2,-0.013060,   0.000
  1378.4,-0.013052,   0.000
  1378.6,-0.013041,   0.000
  1378.8,-0.013030,   0.000
  1379.0,-0.013020,   0.000
  1379.2,-0.013012,   0.000
  1379.4,-0.013003,   0.000
  1379.6,-0.012994,   0.000
  1379.8,-0.012984,   0.000
  1380.0,-0.012976,   0.000
  1380.2,-0.012968,   0.000
  1380.4,-0.012962,   0.000
  1380.6,-0.012954,   0.000
  1380.8,-0.012947,   0.000
  1381.0,-0.012937,   0.000
  1381.2,-0.012927,   0.000
  1381.4,-0.012913,   0.000
  1381.6,-0.012902,   0.000
  1381.8,-0.012888,   0.000
  1382.0,-0.012875,   0.000
  1382.2,-0.012858,   0.000
  1382.4,-0.012841,   0.000
  1382.6,-0.012822,   0.000
  1382.8,-0.012801,   0.000
  1383.0,-0.012781,   0.000
  1383.2,-0.012765,   0.000
  1383.4,-0.012749,   0.000
  1383.6,-0.012735,   0.000
  1383.8,-0.012724,   0.000
  1384.0,-0.012710,   0.000
  1384.2,-0.012696,   0.000
  1384.4,-0.012686,   0.000
  1384.6,-0.012673,   0.000
  1384.8,-0.012661,   0.000
  1385.0,-0.012651,   0.000
  1385.2,-0.012641,   0.000
  1385.4,-0.012628,   0.000
  1385.6,-0.012617,   0.000
  1385.8,-0.012605,   0.000
  1386.0,-0.012592,   0.000
  1386.2,-0.012579,   0.000
  1386.4,-0.012562,   0.000
  1386.6,-0.012545,   0.000
  1386.8,-0.012529,   0.000
  1387.0,-0.012511,   0.000
  1387.2,-0.012493,   0.000
  1387.4,-0.012477,   0.000
  1387.6,-0.012458,   0.000
  1387.8,-0.012436,   0.000
  1388.0,-0.012418,   0.000
  1388.2,-0.012403,   0.000
  1388.4,-0.012388,   0.000
  1388.6,-0.012376,   0.000
  1388.8,-0.012363,   0.000
  1389.0,-0.012348,   0.000
  1389.2,-0.012332,   0.000
  1389.4,-0.012315,   0.000
  1389.6,-0.012297,   0.000
  1389.8,-0.012280,   0.000
  1390.0,-0.012261,   0.000
  1390.2,-0.012237,   0.000
  1390.4,-0.012213,   0.000
  1390.6,-0.012188,   0.000
  1390.8,-0.012164,   0.000
  1391.0,-0.012140,   0.000
  1391.2,-0.012118,   0.000
  1391.4,-0.012098,   0.000
  1391.6,-0.012078,   0.000
  1391.8,-0.012057,   0.000
  1392.0,-0.012039,   0.000
  1392.2,-0.012022,   0.000
  1392.4,-0.012005,   0.000
  1392.6,-0.011990,   0.000
  1392.8,-0.011972,   0.000
  1393.0,-0.011953,   0.000
  1393.2,-0.011932,   0.000
  1393.4,-0.011912,   0.000
  1393.6,-0.011891,   0.000
  1393.8,-0.011872,   0.000
  1394.0,-0.011851,   0.000
  1394.2,-0.011832,   0.000
  1394.4,-0.011812,   0.000
  1394.6,-0.011793,   0.000
  1394.8,-0.011771,   0.000
  1395.0,-0.011757,   0.000
  1395.2,-0.011741,   0.000
  1395.4,-0.011720,   0.000
  1395.6,-0.011699,   0.000
  1395.8,-0.011677,   0.000
  1396.0,-0.011652,   0.000
  1396.2,-0.011625,   0.000
  1396.4,-0.011601,   0.000
  1396.6,-0.011577,   0.000
  1396.8,-0.011555,   0.000
  1397.0,-0.011531,   0.000
  1397.2,-0.011509,   0.000
  1397.4,-0.011486,   0.000
  1397.6,-0.011464,   0.000
  1397.8,-0.011444,   0.000
  1398.0,-0.011424,   0.000
  1398.2,-0.011402,   0.000
  1398.4,-0.011382,   0.000
  1398.6,-0.011358,   0.000
  1398.8,-0.011332,   0.000
  1399.0,-0.011308,   0.000
  1399.2,-0.011283,   0.000
  1399.4,-0.011258,   0.000
  1399.6,-0.011236,   0.000
  1399.8,-0.011213,   0.000
  1400.0,-0.011189,   0.000
  1400.2,-0.011168,   0.000
  1400.4,-0.011149,   0.000
  1400.6,-0.011128,   0.000
  1400.8,-0.011108,   0.000
  1401.0,-0.011088,   0.000
  1401.2,-0.011066,   0.000
  1401.4,-0.011042,   0.000
  1401.6,-0.011018,   0.000
  1401.8,-0.010993,   0.000
  1402.0,-0.010969,   0.000
  1402.2,-0.010949,   0.000
  1402.4,-0.010930,   0.000
  1402.6,-0.010913,   0.000
  1402.8,-0.010900,   0.000
  1403.0,-0.010884,   0.000
  1403.2,-0.010863,   0.000
  1403.4,-0.010845,   0.000
  1403.6,-0.010825,   0.000
  1403.8,-0.010804,   0.000
  1404.0,-0.010785,   0.000
  1404.2,-0.010765,   0.000
  1404.4,-0.010741,   0.000
  1404.6,-0.010717,   0.000
  1404.8,-0.010693,   0.000
  1405.0,-0.010670,   0.000
  1405.2,-0.010647,   0.000
  1405.4,-0.010629,   0.000
  1405.6,-0.010613,   0.000
  1405.8,-0.010595,   0.000
  1406.0,-0.010574,   0.000
  1406.2,-0.010556,   0.000
  1406.4,-0.010534,   0.000
  1406.6,-0.010509,   0.000
  1406.8,-0.010485,   0.000
  1407.0,-0.010462,   0.000
  1407.2,-0.010439,   0.000
  1407.4,-0.010418,   0.000
  1407.6,-0.010401,   0.000
  1407.8,-0.010381,   0.000
  1408.0,-0.010361,   0.000
  1408.2,-0.010340,   0.000
  1408.4,-0.010319,   0.000
  1408.6,-0.010298,   0.000
  1408.8,-0.010277,   0.000
  1409.0,-0.010258,   0.000
  1409.2,-0.010242,   0.000
  1409.4,-0.010226,   0.000
  1409.6,-0.010208,   0.000
  1409.8,-0.010189,   0.000
  1410.0,-0.010172,   0.000
  1410.2,-0.010152,   0.000
  1410.4,-0.010132,   0.000
  1410.6,-0.010114,   0.000
  1410.8,-0.010098,   0.000
  1411.0,-0.010084,   0.000
  1411.2,-0.010070,   0.000
  1411.4,-0.010057,   0.000
  1411.6,-0.010047,   0.000
  1411.8,-0.010037,   0.000
  1412.0,-0.010026,   0.000
  1412.2,-0.010017,   0.000
  1412.4,-0.010008,   0.000
  1412.6,-0.009997,   0.000
  1412.8,-0.009984,   0.000
  1413.0,-0.009967,   0.000
  1413.2,-0.009946,   0.000
  1413.4,-0.009922,   0.000
  1413.6,-0.009899,   0.000
  1413.8,-0.009879,   0.000
  1414.0,-0.009864,   0.000
  1414.2,-0.009852,   0.000
  1414.4,-0.009841,   0.000
  1414.6,-0.009830,   0.000
  1414.8,-0.009817,   0.000
  1415.0,-0.009800,   0.000
  1415.2,-0.009781,   0.000
  1415.4,-0.009765,   0.000
  1415.6,-0.009747,   0.000
  1415.8,-0.009735,   0.000
  1416.0,-0.009726,   0.000
  1416.2,-0.009717,   0.000
  1416.4,-0.009708,   0.000
  1416.6,-0.009700,   0.000
  1416.8,-0.009690,   0.000
  1417.0,-0.009681,   0.000
  1417.2,-0.009674,   0.000
  1417.4,-0.009668,   0.000
  1417.6,-0.009660,   0.000
  1417.8,-0.009650,   0.000
  1418.0,-0.009639,   0.000
  1418.2,-0.009625,   0.000
  1418.4,-0.009613,   0.000
  1418.6,-0.009605,   0.000
  1418.8,-0.009598,   0.000
  1419.0,-0.009591,   0.000
  1419.2,-0.009584,   0.000
  1419.4,-0.009579,   0.000
  1419.6,-0.009571,   0.000
  1419.8,-0.009565,   0.000
  1420.0,-0.009560,   0.000
  1420.2,-0.009558,   0.000
  1420.4,-0.009556,   0.000
  1420.6,-0.009551,   0.000
  1420.8,-0.009545,   0.000
  1421.0,-0.009540,   0.000
  1421.2,-0.009534,   0.000
  1421.4,-0.009528,   0.000
  1421.6,-0.009523,   0.000
  1421.8,-0.009519,   0.000
  1422.0,-0.009514,   0.000
  1422.2,-0.009512,   0.000
  1422.4,-0.009507,   0.000
  1422.6,-0.009506,   0.000
  1422.8,-0.009506,   0.000
  1423.0,-0.009506,   0.000
  1423.2,-0.009508,   0.000
  1423.4,-0.009509,   0.000
  1423.6,-0.009507,   0.000
  1423.8,-0.009504,   0.000
  1424.0,-0.009501,   0.000
  1424.2,-0.009495,   0.000
  1424.4,-0.009493,   0.000
  1424.6,-0.009493,   0.000
  1424.8,-0.009496,   0.000
  1425.0,-0.009498,   0.000
  1425.2,-0.009502,   0.000
  1425.4,-0.009507,   0.000
  1425.6,-0.009514,   0.000
  1425.8,-0.009520,   0.000
  1426.0,-0.009525,   0.000
  1426.2,-0.009529,   0.000
  1426.4,-0.009530,   0.000
  1426.6,-0.009530,   0.000
  1426.8,-0.009532,   0.000
  1427.0,-0.009533,   0.000
  1427.2,-0.009531,   0.000
  1427.4,-0.009531,   0.000
  1427.6,-0.009529,   0.000
  1427.8,-0.009529,   0.000
  1428.0,-0.009532,   0.000
  1428.2,-0.009540,   0.000
  1428.4,-0.009548,   0.000
  1428.6,-0.009558,   0.000
  1428.8,-0.009564,   0.000
  1429.0,-0.009570,   0.000
  1429.2,-0.009575,   0.000
  1429.4,-0.009586,   0.000
  1429.6,-0.009599,   0.000
  1429.8,-0.009611,   0.000
  1430.0,-0.009621,   0.000
  1430.2,-0.009629,   0.000
  1430.4,-0.009631,   0.000
  1430.6,-0.009632,   0.000
  1430.8,-0.009636,   0.000
  1431.0,-0.009644,   0.000
  1431.2,-0.009654,   0.000
  1431.4,-0.009666,   0.000
  1431.6,-0.009677,   0.000
  1431.8,-0.009690,   0.000
  1432.0,-0.009698,   0.000
  1432.2,-0.009706,   0.000
  1432.4,-0.009711,   0.000
  1432.6,-0.009717,   0.000
  1432.8,-0.009719,   0.000
  1433.0,-0.009724,   0.000
  1433.2,-0.009734,   0.000
  1433.4,-0.009749,   0.000
  1433.6,-0.009767,   0.000
  1433.8,-0.009784,   0.000
  1434.0,-0.009800,   0.000
  1434.2,-0.009813,   0.000
  1434.4,-0.009823,   0.000
  1434.6,-0.009832,   0.000
  1434.8,-0.009842,   0.000
  1435.0,-0.009855,   0.000
  1435.2,-0.009867,   0.000
  1435.4,-0.009881,   0.000
  1435.6,-0.009891,   0.000
  1435.8,-0.009899,   0.000
  1436.0,-0.009908,   0.000
  1436.2,-0.009917,   0.000
  1436.4,-0.009927,   0.000
  1436.6,-0.009938,   0.000
  1436.8,-0.009953,   0.000
  1437.0,-0.009965,   0.000
  1437.2,-0.009979,   0.000
  1437.4,-0.009995,   0.000
  1437.6,-0.010012,   0.000
  1437.8,-0.010030,   0.000
  1438.0,-0.010050,   0.000
  1438.2,-0.010071,   0.000
  1438.4,-0.010092,   0.000
  1438.6,-0.010112,   0.000
  1438.8,-0.010130,   0.000
  1439.0,-0.010145,   0.000
  1439.2,-0.010159,   0.000
  1439.4,-0.010174,   0.000
  1439.6,-0.010188,   0.000
  1439.8,-0.010203,   0.000
  1440.0,-0.010220,   0.000
  1440.2,-0.010238,   0.000
  1440.4,-0.010254,   0.000
  1440.6,-0.010269,   0.000
  1440.8,-0.010283,   0.000
  1441.0,-0.010298,   0.000
  1441.2,-0.010311,   0.000
  1441.4,-0.010323,   0.000
  1441.6,-0.010338,   0.000
  1441.8,-0.010354,   0.000
  1442.0,-0.010370,   0.000
  1442.2,-0.010387,   0.000
  1442.4,-0.010407,   0.000
  1442.6,-0.010424,   0.000
  1442.8,-0.010442,   0.000
  1443.0,-0.010458,   0.000
  1443.2,-0.010475,   0.000
  1443.4,-0.010491,   0.000
  1443.6,-0.010509,   0.000
  1443.8,-0.010528,   0.000
  1444.0,-0.010548,   0.000
  1444.2,-0.010565,   0.000
  1444.4,-0.010582,   0.000
  1444.6,-0.010596,   0.000
  1444.8,-0.010612,   0.000
  1445.0,-0.010628,   0.000
  1445.2,-0.010647,   0.000
  1445.4,-0.010663,   0.000
  1445.6,-0.010681,   0.000
  1445.8,-0.010699,   0.000
  1446.0,-0.010717,   0.000
  1446.2,-0.010737,   0.000
  1446.4,-0.010758,   0.000
  1446.6,-0.010777,   0.000
  1446.8,-0.010797,   0.000
  1447.0,-0.010815,   0.000
  1447.2,-0.010832,   0.000
  1447.4,-0.010851,   0.000
  1447.6,-0.010872,   0.000
  1447.8,-0.010891,   0.000
  1448.0,-0.010911,   0.000
  1448.2,-0.010928,   0.000
  1448.4,-0.010945,   0.000
  1448.6,-0.010957,   0.000
  1448.8,-0.010969,   0.000
  1449.0,-0.010979,   0.000
  1449.2,-0.010994,   0.000
  1449.4,-0.011005,   0.000
  1449.6,-0.011020,   0.000
  1449.8,-0.011036,   0.000
  1450.0,-0.011052,   0.000
  1450.2,-0.011065,   0.000
  1450.4,-0.011081,   0.000
  1450.6,-0.011095,   0.000
  1450.8,-0.011110,   0.000
  1451.0,-0.011130,   0.000
  1451.2,-0.011147,   0.000
  1451.4,-0.011165,   0.000
  1451.6,-0.011184,   0.000
  1451.8,-0.011200,   0.000
  1452.0,-0.011215,   0.000
  1452.2,-0.011229,   0.000
  1452.4,-0.011245,   0.000
  1452.6,-0.011261,   0.000
  1452.8,-0.011280,   0.000
  1453.0,-0.011297,   0.000
  1453.2,-0.011317,   0.000
  1453.4,-0.011337,   0.000
  1453.6,-0.011357,   0.000
  1453.8,-0.011371,   0.000
  1454.0,-0.011386,   0.000
  1454.2,-0.011401,   0.000
  1454.4,-0.011413,   0.000
  1454.6,-0.011424,   0.000
  1454.8,-0.011438,   0.000
  1455.0,-0.011457,   0.000
  1455.2,-0.011475,   0.000
  1455.4,-0.011495,   0.000
  1455.6,-0.011516,   0.000
  1455.8,-0.011534,   0.000
  1456.0,-0.011548,   0.000
  1456.2,-0.011561,   0.000
  1456.4,-0.011575,   0.000
  1456.6,-0.011590,   0.000
  1456.8,-0.011606,   0.000
  1457.0,-0.011622,   0.000
  1457.2,-0.011637,   0.000
  1457.4,-0.011650,   0.000
  1457.6,-0.011660,   0.000
  1457.8,-0.011671,   0.000
  1458.0,-0.011681,   0.000
  1458.2,-0.011690,   0.000
  1458.4,-0.011700,   0.000
  1458.6,-0.011712,   0.000
  1458.8,-0.011724,   0.000
  1459.0,-0.011737,   0.000
  1459.2,-0.011749,   0.000
  1459.4,-0.011764,   0.000
  1459.6,-0.011776,   0.000
  1459.8,-0.011788,   0.000
  1460.0,-0.011799,   0.000
  1460.2,-0.011810,   0.000
  1460.4,-0.011820,   0.000
  1460.6,-0.011831,   0.000
  1460.8,-0.011842,   0.000
  1461.0,-0.011852,   0.000
  1461.2,-0.011865,   0.000
  1461.4,-0.011878,   0.000
  1461.6,-0.011892,   0.000
  1461.8,-0.011906,   0.000
  1462.0,-0.011920,   0.000
  1462.2,-0.011935,   0.000
  1462.4,-0.011947,   0.000
  1462.6,-0.011958,   0.000
  1462.8,-0.011971,   0.000
  1463.0,-0.011984,   0.000
  1463.2,-0.011994,   0.000
  1463.4,-0.012005,   0.000
  1463.6,-0.012016,   0.000
  1463.8,-0.012025,   0.000
  1464.0,-0.012036,   0.000
  1464.2,-0.012051,   0.000
  1464.4,-0.012065,   0.000
  1464.6,-0.012079,   0.000
  1464.8,-0.012090,   0.000
  1465.0,-0.012100,   0.000
  1465.2,-0.012107,   0.000
  1465.4,-0.012112,   0.000
  1465.6,-0.012118,   0.000
  1465.8,-0.012127,   0.000
  1466.0,-0.012137,   0.000
  1466.2,-0.012144,   0.000
  1466.4,-0.012151,   0.000
  1466.6,-0.012158,   0.000
  1466.8,-0.012161,   0.000
  1467.0,-0.012164,   0.000
  1467.2,-0.012166,   0.000
  1467.4,-0.012168,   0.000
  1467.6,-0.012174,   0.000
  1467.8,-0.012180,   0.000
  1468.0,-0.012182,   0.000
  1468.2,-0.012189,   0.000
  1468.4,-0.012196,   0.000
  1468.6,-0.012201,   0.000
  1468.8,-0.012205,   0.000
  1469.0,-0.012214,   0.000
  1469.2,-0.012221,   0.000
  1469.4,-0.012225,   0.000
  1469.6,-0.012231,   0.000
  1469.8,-0.012238,   0.000
  1470.0,-0.012241,   0.000
  1470.2,-0.012245,   0.000
  1470.4,-0.012251,   0.000
  1470.6,-0.012254,   0.000
  1470.8,-0.012258,   0.000
  1471.0,-0.012262,   0.000
  1471.2,-0.012267,   0.000
  1471.4,-0.012271,   0.000
  1471.6,-0.012275,   0.000
  1471.8,-0.012279,   0.000
  1472.0,-0.012281,   0.000
  1472.2,-0.012285,   0.000
  1472.4,-0.012287,   0.000
  1472.6,-0.012290,   0.000
  1472.8,-0.012291,   0.000
  1473.0,-0.012295,   0.000
  1473.2,-0.012296,   0.000
  1473.4,-0.012297,   0.000
  1473.6,-0.012295,   0.000
  1473.8,-0.012294,   0.000
  1474.0,-0.012293,   0.000
  1474.2,-0.012295,   0.000
  1474.4,-0.012295,   0.000
  1474.6,-0.012296,   0.000
  1474.8,-0.012294,   0.000
  1475.0,-0.012293,   0.000
  1475.2,-0.012289,   0.000
  1475.4,-0.012285,   0.000
  1475.6,-0.012282,   0.000
  1475.8,-0.012282,   0.000
  1476.0,-0.012279,   0.000
  1476.2,-0.012274,   0.000
  1476.4,-0.012269,   0.000
  1476.6,-0.012264,   0.000
  1476.8,-0.012259,   0.000
  1477.0,-0.012253,   0.000
  1477.2,-0.012251,   0.000
  1477.4,-0.012245,   0.000
  1477.6,-0.012240,   0.000
  1477.8,-0.012232,   0.000
  1478.0,-0.012226,   0.000
  1478.2,-0.012218,   0.000
  1478.4,-0.012215,   0.000
  1478.6,-0.012212,   0.000
  1478.8,-0.012210,   0.000
  1479.0,-0.012210,   0.000
  1479.2,-0.012209,   0.000
  1479.4,-0.012205,   0.000
  1479.6,-0.012201,   0.000
  1479.8,-0.012195,   0.000
  1480.0,-0.012186,   0.000
  1480.2,-0.012176,   0.000
  1480.4,-0.012165,   0.000
  1480.6,-0.012154,   0.000
  1480.8,-0.012145,   0.000
  1481.0,-0.012136,   0.000
  1481.2,-0.012129,   0.000
  1481.4,-0.012119,   0.000
  1481.6,-0.012109,   0.000
  1481.8,-0.012096,   0.000
  1482.0,-0.012082,   0.000
  1482.2,-0.012067,   0.000
  1482.4,-0.012053,   0.000
  1482.6,-0.012036,   0.000
  1482.8,-0.012020,   0.000
  1483.0,-0.012005,   0.000
  1483.2,-0.011993,   0.000
  1483.4,-0.011980,   0.000
  1483.6,-0.011970,   0.000
  1483.8,-0.011959,   0.000
  1484.0,-0.011945,   0.000
  1484.2,-0.011927,   0.000
  1484.4,-0.011912,   0.000
  1484.6,-0.011895,   0.000
  1484.8,-0.011878,   0.000
  1485.0,-0.011860,   0.000
  1485.2,-0.011842,   0.000
  1485.4,-0.011821,   0.000
  1485.6,-0.011798,   0.000
  1485.8,-0.011776,   0.000
  1486.0,-0.011757,   0.000
  1486.2,-0.011738,   0.000
  1486.4,-0.011721,   0.000
  1486.6,-0.011704,   0.000
  1486.8,-0.011687,   0.000
  1487.0,-0.011667,   0.000
  1487.2,-0.011647,   0.000
  1487.4,-0.011627,   0.000
  1487.6,-0.011608,   0.000
  1487.8,-0.011589,   0.000
  1488.0,-0.011568,   0.000
  1488.2,-0.011546,   0.000
  1488.4,-0.011520,   0.000
  1488.6,-0.011495,   0.000
  1488.8,-0.011468,   0.000
  1489.0,-0.011442,   0.000
  1489.2,-0.011420,   0.000
  1489.4,-0.011397,   0.000
  1489.6,-0.011369,   0.000
  1489.8,-0.011341,   0.000
  1490.0,-0.011311,   0.000
  1490.2,-0.011275,   0.000
  1490.4,-0.011243,   0.000
  1490.6,-0.011212,   0.000
  1490.8,-0.011181,   0.000
  1491.0,-0.011149,   0.000
  1491.2,-0.011121,   0.000
  1491.4,-0.011091,   0.000
  1491.6,-0.011060,   0.000
  1491.8,-0.011030,   0.000
  1492.0,-0.011001,   0.000
  1492.2,-0.010970,   0.000
  1492.4,-0.010938,   0.000
  1492.6,-0.010906,   0.000
  1492.8,-0.010876,   0.000
  1493.0,-0.010846,   0.000
  1493.2,-0.010814,   0.000
  1493.4,-0.010783,   0.000
  1493.6,-0.010750,   0.000
  1493.8,-0.010716,   0.000
  1494.0,-0.010680,   0.000
  1494.2,-0.010643,   0.000
  1494.4,-0.010605,   0.000
  1494.6,-0.010566,   0.000
  1494.8,-0.010527,   0.000
  1495.0,-0.010487,   0.000
  1495.2,-0.010448,   0.000
  1495.4,-0.010407,   0.000
  1495.6,-0.010365,   0.000
  1495.8,-0.010322,   0.000
  1496.0,-0.010281,   0.000
  1496.2,-0.010237,   0.000
  1496.4,-0.010194,   0.000
  1496.6,-0.010151,   0.000
  1496.8,-0.010109,   0.000
  1497.0,-0.010065,   0.000
  1497.2,-0.010020,   0.000
  1497.4,-0.009978,   0.000
  1497.6,-0.009934,   0.000
  1497.8,-0.009887,   0.000
  1498.0,-0.009839,   0.000
  1498.2,-0.009791,   0.000
  1498.4,-0.009737,   0.000
  1498.6,-0.009709,   0.000
  1498.8,-0.009655,   0.000
  1499.0,-0.009603,   0.000
  1499.2,-0.009551,   0.000
  1499.4,-0.009498,   0.000
  1499.6,-0.009422,   0.000
  1499.8,-0.009369,   0.000
  1500.0,-0.009317,   0.000
  1500.2,-0.009266,   0.000
  1500.4,-0.009214,   0.000
  1500.6,-0.009161,   0.000
  1500.8,-0.009105,   0.000
  1501.0,-0.009049,   0.000
  1501.2,-0.008993,   0.000
  1501.4,-0.008938,   0.000
  1501.6,-0.008882,   0.000
  1501.8,-0.008827,   0.000
  1502.0,-0.008770,   0.000
  1502.2,-0.008712,   0.000
  1502.4,-0.008656,   0.000
  1502.6,-0.008599,   0.000
  1502.8,-0.008540,   0.000
  1503.0,-0.008481,   0.000
  1503.2,-0.008418,   0.000
  1503.4,-0.008351,   0.000
  1503.6,-0.008279,   0.000
  1503.8,-0.008210,   0.000
  1504.0,-0.008144,   0.000
  1504.2,-0.008080,   0.000
  1504.4,-0.008016,   0.000
  1504.6,-0.007956,   0.000
  1504.8,-0.007889,   0.000
  1505.0,-0.007819,   0.000
  1505.2,-0.007745,   0.000
  1505.4,-0.007670,   0.000
  1505.6,-0.007592,   0.000
  1505.8,-0.007516,   0.000
  1506.0,-0.007436,   0.000
  1506.2,-0.007356,   0.000
  1506.4,-0.007278,   0.000
  1506.6,-0.007199,   0.000
  1506.8,-0.007121,   0.000
  1507.0,-0.007046,   0.000
  1507.2,-0.006972,   0.000
  1507.4,-0.006898,   0.000
  1507.6,-0.006825,   0.000
  1507.8,-0.006747,   0.000
  1508.0,-0.006668,   0.000
  1508.2,-0.006584,   0.000
  1508.4,-0.006500,   0.000
  1508.6,-0.006418,   0.000
  1508.8,-0.006339,   0.000
  1509.0,-0.006257,   0.000
  1509.2,-0.006177,   0.000
  1509.4,-0.006093,   0.000
  1509.6,-0.006005,   0.000
  1509.8,-0.005916,   0.000
  1510.0,-0.005830,   0.000
  1510.2,-0.005744,   0.000
  1510.4,-0.005657,   0.000
  1510.6,-0.005572,   0.000
  1510.8,-0.005485,   0.000
  1511.0,-0.005398,   0.000
  1511.2,-0.005312,   0.000
  1511.4,-0.005225,   0.000
  1511.6,-0.005136,   0.000
  1511.8,-0.005044,   0.000
  1512.0,-0.004949,   0.000
  1512.2,-0.004849,   0.000
  1512.4,-0.004747,   0.000
  1512.6,-0.004645,   0.000
  1512.8,-0.004541,   0.000
  1513.0,-0.004437,   0.000
  1513.2,-0.004333,   0.000
  1513.4,-0.004230,   0.000
  1513.6,-0.004127,   0.000
  1513.8,-0.004026,   0.000
  1514.0,-0.003920,   0.000
  1514.2,-0.003818,   0.000
  1514.4,-0.003714,   0.000
  1514.6,-0.003607,   0.000
  1514.8,-0.003500,   0.000
  1515.0,-0.003394,   0.000
  1515.2,-0.003283,   0.000
  1515.4,-0.003171,   0.000
  1515.6,-0.003059,   0.000
  1515.8,-0.002950,   0.000
  1516.0,-0.002843,   0.000
  1516.2,-0.002740,   0.000
  1516.4,-0.002637,   0.000
  1516.6,-0.002534,   0.000
  1516.8,-0.002429,   0.000
  1517.0,-0.002321,   0.000
  1517.2,-0.002208,   0.000
  1517.4,-0.002096,   0.000
  1517.6,-0.001986,   0.000
  1517.8,-0.001875,   0.000
  1518.0,-0.001764,   0.000
  1518.2,-0.001657,   0.000
  1518.4,-0.001550,   0.000
  1518.6,-0.001438,   0.000
  1518.8,-0.001324,   0.000
  1519.0,-0.001212,   0.000
  1519.2,-0.001100,   0.000
  1519.4,-0.000984,   0.000
  1519.6,-0.000870,   0.000
  1519.8,-0.000754,   0.000
  1520.0,-0.000637,   0.000
  1520.2,-0.000515,   0.000
  1520.4,-0.000391,   0.000
  1520.6,-0.000265,   0.000
  1520.8,-0.000139,   0.000
  1521.0,-0.000010,   0.000
  1521.2,0.000120,   0.000
  1521.4,0.000249,   0.000
  1521.6,0.000380,   0.000
  1521.8,0.000514,   0.000
  1522.0,0.000647,   0.000
  1522.2,0.000780,   0.000
  1522.4,0.000915,   0.000
  1522.6,0.001049,   0.000
  1522.8,0.001183,   0.000
  1523.0,0.001316,   0.000
  1523.2,0.001452,   0.000
  1523.4,0.001586,   0.000
  1523.6,0.001717,   0.000
  1523.8,0.001847,   0.000
  1524.0,0.001978,   0.000
  1524.2,0.002105,   0.000
  1524.4,0.002234,   0.000
  1524.6,0.002362,   0.000
  1524.8,0.002491,   0.000
  1525.0,0.002621,   0.000
  1525.2,0.002749,   0.000
  1525.4,0.002877,   0.000
  1525.6,0.003006,   0.000
  1525.8,0.003137,   0.000
  1526.0,0.003266,   0.000
  1526.2,0.003398,   0.000
  1526.4,0.003530,   0.000
  1526.6,0.003658,   0.000
  1526.8,0.003786,   0.000
  1527.0,0.003914,   0.000
  1527.2,0.004042,   0.000
  1527.4,0.004170,   0.000
  1527.6,0.004301,   0.000
  1527.8,0.004430,   0.000
  1528.0,0.004563,   0.000
  1528.2,0.004696,   0.000
  1528.4,0.004830,   0.000
  1528.6,0.004967,   0.000
  1528.8,0.005107,   0.000
  1529.0,0.005245,   0.000
  1529.2,0.005387,   0.000
  1529.4,0.005533,   0.000
  1529.6,0.005680,   0.000
  1529.8,0.005830,   0.000
  1530.0,0.005981,   0.000
  1530.2,0.006128,   0.000
  1530.4,0.006273,   0.000
  1530.6,0.006416,   0.000
  1530.8,0.006559,   0.000
  1531.0,0.006703,   0.000
  1531.2,0.006853,   0.000
  1531.4,0.007002,   0.000
  1531.6,0.007149,   0.000
  1531.8,0.007297,   0.000
  1532.0,0.007440,   0.000
  1532.2,0.007578,   0.000
  1532.4,0.007714,   0.000
  1532.6,0.007847,   0.000
  1532.8,0.007979,   0.000
  1533.0,0.008111,   0.000
  1533.2,0.008243,   0.000
  1533.4,0.008373,   0.000
  1533.6,0.008503,   0.000
  1533.8,0.008632,   0.000
  1534.0,0.008758,   0.000
  1534.2,0.008883,   0.000
  1534.4,0.009011,   0.000
  1534.6,0.009139,   0.000
  1534.8,0.009266,   0.000
  1535.0,0.009393,   0.000
  1535.2,0.009522,   0.000
  1535.4,0.009649,   0.000
  1535.6,0.009773,   0.000
  1535.8,0.009897,   0.000
  1536.0,0.010021,   0.000
  1536.2,0.010145,   0.000
  1536.4,0.010270,   0.000
  1536.6,0.010397,   0.000
  1536.8,0.010523,   0.000
  1537.0,0.010645,   0.000
  1537.2,0.010769,   0.000
  1537.4,0.010893,   0.000
  1537.6,0.011018,   0.000
  1537.8,0.011145,   0.000
  1538.0,0.011276,   0.000
  1538.2,0.011405,   0.000
  1538.4,0.011532,   0.000
  1538.6,0.011658,   0.000
  1538.8,0.011784,   0.000
  1539.0,0.011906,   0.000
  1539.2,0.012029,   0.000
  1539.4,0.012155,   0.000
  1539.6,0.012279,   0.000
  1539.8,0.012398,   0.000
  1540.0,0.012517,   0.000
  1540.2,0.012634,   0.000
  1540.4,0.012744,   0.000
  1540.6,0.012853,   0.000
  1540.8,0.012960,   0.000
  1541.0,0.013070,   0.000
  1541.2,0.013177,   0.000
  1541.4,0.013284,   0.000
  1541.6,0.013384,   0.000
  1541.8,0.013486,   0.000
  1542.0,0.013585,   0.000
  1542.2,0.013684,   0.000
  1542.4,0.013784,   0.000
  1542.6,0.013884,   0.000
  1542.8,0.013983,   0.000
  1543.0,0.014078,   0.000
  1543.2,0.014173,   0.000
  1543.4,0.014264,   0.000
  1543.6,0.014359,   0.000
  1543.8,0.014449,   0.000
  1544.0,0.014539,   0.000
  1544.2,0.014624,   0.000
  1544.4,0.014708,   0.000
  1544.6,0.014788,   0.000
  1544.8,0.014873,   0.000
  1545.0,0.014960,   0.000
  1545.2,0.015046,   0.000
  1545.4,0.015132,   0.000
  1545.6,0.015219,   0.000
  1545.8,0.015305,   0.000
  1546.0,0.015387,   0.000
  1546.2,0.015471,   0.000
  1546.4,0.015553,   0.000
  1546.6,0.015633,   0.000
  1546.8,0.015708,   0.000
  1547.0,0.015780,   0.000
  1547.2,0.015847,   0.000
  1547.4,0.015916,   0.000
  1547.6,0.015982,   0.000
  1547.8,0.016052,   0.000
  1548.0,0.016121,   0.000
  1548.2,0.016190,   0.000
  1548.4,0.016257,   0.000
  1548.6,0.016321,   0.000
  1548.8,0.016379,   0.000
  1549.0,0.016434,   0.000
  1549.2,0.016486,   0.000
  1549.4,0.016537,   0.000
  1549.6,0.016586,   0.000
  1549.8,0.016632,   0.000
  1550.0,0.016679,   0.000
  1550.2,0.016723,   0.000
  1550.4,0.016762,   0.000
  1550.6,0.016803,   0.000
  1550.8,0.016845,   0.000
  1551.0,0.016885,   0.000
  1551.2,0.016928,   0.000
  1551.4,0.016970,   0.000
  1551.6,0.017011,   0.000
  1551.8,0.017046,   0.000
  1552.0,0.017079,   0.000
  1552.2,0.017110,   0.000
  1552.4,0.017138,   0.000
  1552.6,0.017161,   0.000
  1552.8,0.017185,   0.000
  1553.0,0.017211,   0.000
  1553.2,0.017233,   0.000
  1553.4,0.017255,   0.000
  1553.6,0.017280,   0.000
  1553.8,0.017306,   0.000
  1554.0,0.017326,   0.000
  1554.2,0.017346,   0.000
  1554.4,0.017366,   0.000
  1554.6,0.017384,   0.000
  1554.8,0.017399,   0.000
  1555.0,0.017419,   0.000
  1555.2,0.017438,   0.000
  1555.4,0.017454,   0.000
  1555.6,0.017471,   0.000
  1555.8,0.017484,   0.000
  1556.0,0.017492,   0.000
  1556.2,0.017501,   0.000
  1556.4,0.017510,   0.000
  1556.6,0.017518,   0.000
  1556.8,0.017524,   0.000
  1557.0,0.017531,   0.000
  1557.2,0.017536,   0.000
  1557.4,0.017538,   0.000
  1557.6,0.017539,   0.000
  1557.8,0.017538,   0.000
  1558.0,0.017534,   0.000
  1558.2,0.017528,   0.000
  1558.4,0.017523,   0.000
  1558.6,0.017512,   0.000
  1558.8,0.017502,   0.000
  1559.0,0.017493,   0.000
  1559.2,0.017482,   0.000
  1559.4,0.017468,   0.000
  1559.6,0.017457,   0.000
  1559.8,0.017448,   0.000
  1560.0,0.017436,   0.000
  1560.2,0.017421,   0.000
  1560.4,0.017406,   0.000
  1560.6,0.017391,   0.000
  1560.8,0.017377,   0.000
  1561.0,0.017363,   0.000
  1561.2,0.017350,   0.000
  1561.4,0.017339,   0.000
  1561.6,0.017328,   0.000
  1561.8,0.017314,   0.000
  1562.0,0.017301,   0.000
  1562.2,0.017288,   0.000
  1562.4,0.017273,   0.000
  1562.6,0.017257,   0.000
  1562.8,0.017239,   0.000
  1563.0,0.017219,   0.000
  1563.2,0.017199,   0.000
  1563.4,0.017176,   0.000
  1563.6,0.017152,   0.000
  1563.8,0.017128,   0.000
  1564.0,0.017107,   0.000
  1564.2,0.017087,   0.000
  1564.4,0.017070,   0.000
  1564.6,0.017053,   0.000
  1564.8,0.017038,   0.000
  1565.0,0.017025,   0.000
  1565.2,0.017011,   0.000
  1565.4,0.016993,   0.000
  1565.6,0.016976,   0.000
  1565.8,0.016959,   0.000
  1566.0,0.016938,   0.000
  1566.2,0.016915,   0.000
  1566.4,0.016890,   0.000
  1566.6,0.016863,   0.000
  1566.8,0.016837,   0.000
  1567.0,0.016813,   0.000
  1567.2,0.016788,   0.000
  1567.4,0.016765,   0.000
  1567.6,0.016747,   0.000
  1567.8,0.016729,   0.000
  1568.0,0.016708,   0.000
  1568.2,0.016690,   0.000
  1568.4,0.016673,   0.000
  1568.6,0.016653,   0.000
  1568.8,0.016634,   0.000
  1569.0,0.016617,   0.000
  1569.2,0.016597,   0.000
  1569.4,0.016578,   0.000
  1569.6,0.016560,   0.000
  1569.8,0.016540,   0.000
  1570.0,0.016520,   0.000
  1570.2,0.016502,   0.000
  1570.4,0.016484,   0.000
  1570.6,0.016467,   0.000
  1570.8,0.016446,   0.000
  1571.0,0.016427,   0.000
  1571.2,0.016409,   0.000
  1571.4,0.016390,   0.000
  1571.6,0.016372,   0.000
  1571.8,0.016361,   0.000
  1572.0,0.016347,   0.000
  1572.2,0.016335,   0.000
  1572.4,0.016322,   0.000
  1572.6,0.016313,   0.000
  1572.8,0.016300,   0.000
  1573.0,0.016290,   0.000
  1573.2,0.016282,   0.000
  1573.4,0.016275,   0.000
  1573.6,0.016268,   0.000
  1573.8,0.016262,   0.000
  1574.0,0.016258,   0.000
  1574.2,0.016251,   0.000
  1574.4,0.016247,   0.000
  1574.6,0.016243,   0.000
  1574.8,0.016241,   0.000
  1575.0,0.016237,   0.000
  1575.2,0.016235,   0.000
  1575.4,0.016231,   0.000
  1575.6,0.016229,   0.000
  1575.8,0.016229,   0.000
  1576.0,0.016231,   0.000
  1576.2,0.016234,   0.000
  1576.4,0.016238,   0.000
  1576.6,0.016243,   0.000
  1576.8,0.016246,   0.000
  1577.0,0.016250,   0.000
  1577.2,0.016254,   0.000
  1577.4,0.016261,   0.000
  1577.6,0.016270,   0.000
  1577.8,0.016279,   0.000
  1578.0,0.016288,   0.000
  1578.2,0.016298,   0.000
  1578.4,0.016308,   0.000
  1578.6,0.016318,   0.000
  1578.8,0.016329,   0.000
  1579.0,0.016343,   0.000
  1579.2,0.016359,   0.000
  1579.4,0.016377,   0.000
  1579.6,0.016396,   0.000
  1579.8,0.016417,   0.000
  1580.0,0.016439,   0.000
  1580.2,0.016461,   0.000
  1580.4,0.016485,   0.000
  1580.6,0.016510,   0.000
  1580.8,0.016538,   0.000
  1581.0,0.016572,   0.000
  1581.2,0.016605,   0.000
  1581.4,0.016640,   0.000
  1581.6,0.016675,   0.000
  1581.8,0.016711,   0.000
  1582.0,0.016746,   0.000
  1582.2,0.016784,   0.000
  1582.4,0.016823,   0.000
  1582.6,0.016864,   0.000
  1582.8,0.016902,   0.000
  1583.0,0.016938,   0.000
  1583.2,0.016971,   0.000
  1583.4,0.017005,   0.000
  1583.6,0.017045,   0.000
  1583.8,0.017089,   0.000
  1584.0,0.017137,   0.000
  1584.2,0.017188,   0.000
  1584.4,0.017236,   0.000
  1584.6,0.017282,   0.000
  1584.8,0.017326,   0.000
  1585.0,0.017372,   0.000
  1585.2,0.017420,   0.000
  1585.4,0.017468,   0.000
  1585.6,0.017519,   0.000
  1585.8,0.017568,   0.000
  1586.0,0.017617,   0.000
  1586.2,0.017668,   0.000
  1586.4,0.017724,   0.000
  1586.6,0.017781,   0.000
  1586.8,0.017842,   0.000
  1587.0,0.017907,   0.000
  1587.2,0.017975,   0.000
  1587.4,0.018045,   0.000
  1587.6,0.018117,   0.000
  1587.8,0.018190,   0.000
  1588.0,0.018263,   0.000
  1588.2,0.018335,   0.000
  1588.4,0.018410,   0.000
  1588.6,0.018486,   0.000
  1588.8,0.018563,   0.000
  1589.0,0.018645,   0.000
  1589.2,0.018728,   0.000
  1589.4,0.018811,   0.000
  1589.6,0.018895,   0.000
  1589.8,0.018981,   0.000
  1590.0,0.019063,   0.000
  1590.2,0.019145,   0.000
  1590.4,0.019228,   0.000
  1590.6,0.019314,   0.000
  1590.8,0.019398,   0.000
  1591.0,0.019483,   0.000
  1591.2,0.019570,   0.000
  1591.4,0.019656,   0.000
  1591.6,0.019742,   0.000
  1591.8,0.019828,   0.000
  1592.0,0.019916,   0.000
  1592.2,0.020009,   0.000
  1592.4,0.020098,   0.000
  1592.6,0.020188,   0.000
  1592.8,0.020281,   0.000
  1593.0,0.020374,   0.000
  1593.2,0.020464,   0.000
  1593.4,0.020562,   0.000
  1593.6,0.020661,   0.000
  1593.8,0.020758,   0.000
  1594.0,0.020859,   0.000
  1594.2,0.020961,   0.000
  1594.4,0.021062,   0.000
  1594.6,0.021166,   0.000
  1594.8,0.021274,   0.000
  1595.0,0.021385,   0.000
  1595.2,0.021498,   0.000
  1595.4,0.021612,   0.000
  1595.6,0.021730,   0.000
  1595.8,0.021848,   0.000
  1596.0,0.021969,   0.000
  1596.2,0.022092,   0.000
  1596.4,0.022219,   0.000
  1596.6,0.022347,   0.000
  1596.8,0.022472,   0.000
  1597.0,0.022600,   0.000
  1597.2,0.022729,   0.000
  1597.4,0.022862,   0.000
  1597.6,0.022997,   0.000
  1597.8,0.023137,   0.000
  1598.0,0.023273,   0.000
  1598.2,0.023410,   0.000
  1598.4,0.023547,   0.000
  1598.6,0.023682,   0.000
  1598.8,0.023816,   0.000
  1599.0,0.023952,   0.000
  1599.2,0.024083,   0.000
  1599.4,0.024213,   0.000
  1599.6,0.024345,   0.000
  1599.8,0.024477,   0.000
  1600.0,0.024608,   0.000
  1600.2,0.024742,   0.000
  1600.4,0.024877,   0.000
  1600.6,0.025008,   0.000
  1600.8,0.025136,   0.000
  1601.0,0.025270,   0.000
  1601.2,0.025408,   0.000
  1601.4,0.025549,   0.000
  1601.6,0.025693,   0.000
  1601.8,0.025839,   0.000
  1602.0,0.025982,   0.000
  1602.2,0.026124,   0.000
  1602.4,0.026268,   0.000
  1602.6,0.026411,   0.000
  1602.8,0.026561,   0.000
  1603.0,0.026715,   0.000
  1603.2,0.026868,   0.000
  1603.4,0.027019,   0.000
  1603.6,0.027179,   0.000
  1603.8,0.027338,   0.000
  1604.0,0.027500,   0.000
  1604.2,0.027667,   0.000
  1604.4,0.027837,   0.000
  1604.6,0.028005,   0.000
  1604.8,0.028172,   0.000
  1605.0,0.028337,   0.000
  1605.2,0.028504,   0.000
  1605.4,0.028674,   0.000
  1605.6,0.028848,   0.000
  1605.8,0.029028,   0.000
  1606.0,0.029213,   0.000
  1606.2,0.029399,   0.000
  1606.4,0.029582,   0.000
  1606.6,0.029761,   0.000
  1606.8,0.029937,   0.000
  1607.0,0.030108,   0.000
  1607.2,0.030276,   0.000
  1607.4,0.030448,   0.000
  1607.6,0.030619,   0.000
  1607.8,0.030790,   0.000
  1608.0,0.030964,   0.000
  1608.2,0.031142,   0.000
  1608.4,0.031320,   0.000
  1608.6,0.031498,   0.000
  1608.8,0.031673,   0.000
  1609.0,0.031843,   0.000
  1609.2,0.032013,   0.000
  1609.4,0.032184,   0.000
  1609.6,0.032354,   0.000
  1609.8,0.032529,   0.000
  1610.0,0.032708,   0.000
  1610.2,0.032888,   0.000
  1610.4,0.033069,   0.000
  1610.6,0.033254,   0.000
  1610.8,0.033438,   0.000
  1611.0,0.033626,   0.000
  1611.2,0.033814,   0.000
  1611.4,0.034003,   0.000
  1611.6,0.034194,   0.000
  1611.8,0.034387,   0.000
  1612.0,0.034582,   0.000
  1612.2,0.034782,   0.000
  1612.4,0.034984,   0.000
  1612.6,0.035186,   0.000
  1612.8,0.035391,   0.000
  1613.0,0.035598,   0.000
  1613.2,0.035798,   0.000
  1613.4,0.035999,   0.000
  1613.6,0.036201,   0.000
  1613.8,0.036407,   0.000
  1614.0,0.036610,   0.000
  1614.2,0.036820,   0.000
  1614.4,0.037031,   0.000
  1614.6,0.037244,   0.000
  1614.8,0.037455,   0.000
  1615.0,0.037665,   0.000
  1615.2,0.037875,   0.000
  1615.4,0.038084,   0.000
  1615.6,0.038291,   0.000
  1615.8,0.038499,   0.000
  1616.0,0.038706,   0.000
  1616.2,0.038913,   0.000
  1616.4,0.039122,   0.000
  1616.6,0.039330,   0.000
  1616.8,0.039542,   0.000
  1617.0,0.039758,   0.000
  1617.2,0.039973,   0.000
  1617.4,0.040189,   0.000
  1617.6,0.040405,   0.000
  1617.8,0.040616,   0.000
  1618.0,0.040828,   0.000
  1618.2,0.041041,   0.000
  1618.4,0.041251,   0.000
  1618.6,0.041460,   0.000
  1618.8,0.041671,   0.000
  1619.0,0.041884,   0.000
  1619.2,0.042096,   0.000
  1619.4,0.042312,   0.000
  1619.6,0.042532,   0.000
  1619.8,0.042758,   0.000
  1620.0,0.042984,   0.000
  1620.2,0.043216,   0.000
  1620.4,0.043451,   0.000
  1620.6,0.043686,   0.000
  1620.8,0.043922,   0.000
  1621.0,0.044159,   0.000
  1621.2,0.044397,   0.000
  1621.4,0.044638,   0.000
  1621.6,0.044879,   0.000
  1621.8,0.045120,   0.000
  1622.0,0.045358,   0.000
  1622.2,0.045594,   0.000
  1622.4,0.045827,   0.000
  1622.6,0.046061,   0.000
  1622.8,0.046301,   0.000
  1623.0,0.046544,   0.000
  1623.2,0.046786,   0.000
  1623.4,0.047025,   0.000
  1623.6,0.047262,   0.000
  1623.8,0.047493,   0.000
  1624.0,0.047725,   0.000
  1624.2,0.047954,   0.000
  1624.4,0.048184,   0.000
  1624.6,0.048418,   0.000
  1624.8,0.048649,   0.000
  1625.0,0.048881,   0.000
  1625.2,0.049118,   0.000
  1625.4,0.049358,   0.000
  1625.6,0.049596,   0.000
  1625.8,0.049843,   0.000
  1626.0,0.050091,   0.000
  1626.2,0.050334,   0.000
  1626.4,0.050578,   0.000
  1626.6,0.050823,   0.000
  1626.8,0.051062,   0.000
  1627.0,0.051300,   0.000
  1627.2,0.051539,   0.000
  1627.4,0.051778,   0.000
  1627.6,0.052021,   0.000
  1627.8,0.052269,   0.000
  1628.0,0.052520,   0.000
  1628.2,0.052776,   0.000
  1628.4,0.053034,   0.000
  1628.6,0.053294,   0.000
  1628.8,0.053554,   0.000
  1629.0,0.053816,   0.000
  1629.2,0.054079,   0.000
  1629.4,0.054342,   0.000
  1629.6,0.054603,   0.000
  1629.8,0.054867,   0.000
  1630.0,0.055128,   0.000
  1630.2,0.055392,   0.000
  1630.4,0.055653,   0.000
  1630.6,0.055917,   0.000
  1630.8,0.056181,   0.000
  1631.0,0.056449,   0.000
  1631.2,0.056716,   0.000
  1631.4,0.056983,   0.000
  1631.6,0.057249,   0.000
  1631.8,0.057513,   0.000
  1632.0,0.057772,   0.000
  1632.2,0.058030,   0.000
  1632.4,0.058283,   0.000
  1632.6,0.058533,   0.000
  1632.8,0.058780,   0.000
  1633.0,0.059026,   0.000
  1633.2,0.059273,   0.000
  1633.4,0.059524,   0.000
  1633.6,0.059780,   0.000
  1633.8,0.060042,   0.000
  1634.0,0.060305,   0.000
  1634.2,0.060570,   0.000
  1634.4,0.060834,   0.000
  1634.6,0.061097,   0.000
  1634.8,0.061355,   0.000
  1635.0,0.061616,   0.000
  1635.2,0.061876,   0.000
  1635.4,0.062135,   0.000
  1635.6,0.062399,   0.000
  1635.8,0.062664,   0.000
  1636.0,0.062929,   0.000
  1636.2,0.063199,   0.000
  1636.4,0.063473,   0.000
  1636.6,0.063748,   0.000
  1636.8,0.064028,   0.000
  1637.0,0.064311,   0.000
  1637.2,0.064594,   0.000
  1637.4,0.064882,   0.000
  1637.6,0.065171,   0.000
  1637.8,0.065461,   0.000
  1638.0,0.065751,   0.000
  1638.2,0.066042,   0.000
  1638.4,0.066328,   0.000
  1638.6,0.066610,   0.000
  1638.8,0.066895,   0.000
  1639.0,0.067182,   0.000
  1639.2,0.067467,   0.000
  1639.4,0.067757,   0.000
  1639.6,0.068051,   0.000
  1639.8,0.068339,   0.000
  1640.0,0.068623,   0.000
  1640.2,0.068901,   0.000
  1640.4,0.069176,   0.000
  1640.6,0.069444,   0.000
  1640.8,0.069712,   0.000
  1641.0,0.069977,   0.000
  1641.2,0.070241,   0.000
  1641.4,0.070504,   0.000
  1641.6,0.070768,   0.000
  1641.8,0.071034,   0.000
  1642.0,0.071304,   0.000
  1642.2,0.071578,   0.000
  1642.4,0.071852,   0.000
  1642.6,0.072126,   0.000
  1642.8,0.072400,   0.000
  1643.0,0.072671,   0.000
  1643.2,0.072940,   0.000
  1643.4,0.073210,   0.000
  1643.6,0.073480,   0.000
  1643.8,0.073753,   0.000
  1644.0,0.074027,   0.000
  1644.2,0.074308,   0.000
  1644.4,0.074591,   0.000
  1644.6,0.074876,   0.000
  1644.8,0.075165,   0.000
  1645.0,0.075461,   0.000
  1645.2,0.075759,   0.000
  1645.4,0.076060,   0.000
  1645.6,0.076364,   0.000
  1645.8,0.076669,   0.000
  1646.0,0.076972,   0.000
  1646.2,0.077276,   0.000
  1646.4,0.077581,   0.000
  1646.6,0.077885,   0.000
  1646.8,0.078190,   0.000
  1647.0,0.078495,   0.000
  1647.2,0.078801,   0.000
  1647.4,0.079109,   0.000
  1647.6,0.079419,   0.000
  1647.8,0.079727,   0.000
  1648.0,0.080031,   0.000
  1648.2,0.080331,   0.000
  1648.4,0.080625,   0.000
  1648.6,0.080915,   0.000
  1648.8,0.081201,   0.000
  1649.0,0.081485,   0.000
  1649.2,0.081762,   0.000
  1649.4,0.082036,   0.000
  1649.6,0.082307,   0.000
  1649.8,0.082578,   0.000
  1650.0,0.082847,   0.000
  1650.2,0.083123,   0.000
  1650.4,0.083399,   0.000
  1650.6,0.083675,   0.000
  1650.8,0.083951,   0.000
  1651.0,0.084230,   0.000
  1651.2,0.084505,   0.000
  1651.4,0.084780,   0.000
  1651.6,0.085057,   0.000
  1651.8,0.085331,   0.000
  1652.0,0.085604,   0.000
  1652.2,0.085878,   0.000
  1652.4,0.086157,   0.000
  1652.6,0.086436,   0.000
  1652.8,0.086722,   0.000
  1653.0,0.087014,   0.000
  1653.2,0.087314,   0.000
  1653.4,0.087617,   0.000
  1653.6,0.087929,   0.000
  1653.8,0.088239,   0.000
  1654.0,0.088548,   0.000
  1654.2,0.088860,   0.000
  1654.4,0.089172,   0.000
  1654.6,0.089480,   0.000
  1654.8,0.089790,   0.000
  1655.0,0.090095,   0.000
  1655.2,0.090397,   0.000
  1655.4,0.090696,   0.000
  1655.6,0.090994,   0.000
  1655.8,0.091297,   0.000
  1656.0,0.091608,   0.000
  1656.2,0.091922,   0.000
  1656.4,0.092239,   0.000
  1656.6,0.092554,   0.000
  1656.8,0.092865,   0.000
  1657.0,0.093168,   0.000
  1657.2,0.093463,   0.000
  1657.4,0.093753,   0.000
  1657.6,0.094038,   0.000
  1657.8,0.094320,   0.000
  1658.0,0.094600,   0.000
  1658.2,0.094875,   0.000
  1658.4,0.095148,   0.000
  1658.6,0.095419,   0.000
  1658.8,0.095691,   0.000
  1659.0,0.095961,   0.000
  1659.2,0.096235,   0.000
  1659.4,0.096509,   0.000
  1659.6,0.096785,   0.000
  1659.8,0.097061,   0.000
  1660.0,0.097343,   0.000
  1660.2,0.097626,   0.000
  1660.4,0.097910,   0.000
  1660.6,0.098193,   0.000
  1660.8,0.098478,   0.000
  1661.0,0.098763,   0.000
  1661.2,0.099052,   0.000
  1661.4,0.099341,   0.000
  1661.6,0.099637,   0.000
  1661.8,0.099935,   0.000
  1662.0,0.100236,   0.000
  1662.2,0.100538,   0.000
  1662.4,0.100847,   0.000
  1662.6,0.101158,   0.000
  1662.8,0.101469,   0.000
  1663.0,0.101780,   0.000
  1663.2,0.102091,   0.000
  1663.4,0.102399,   0.000
  1663.6,0.102704,   0.000
  1663.8,0.103011,   0.000
  1664.0,0.103318,   0.000
  1664.2,0.103630,   0.000
  1664.4,0.103947,   0.000
  1664.6,0.104264,   0.000
  1664.8,0.104578,   0.000
  1665.0,0.104889,   0.000
  1665.2,0.105192,   0.000
  1665.4,0.105488,   0.000
  1665.6,0.105780,   0.000
  1665.8,0.106073,   0.000
  1666.0,0.106358,   0.000
  1666.2,0.106641,   0.000
  1666.4,0.106922,   0.000
  1666.6,0.107206,   0.000
  1666.8,0.107489,   0.000
  1667.0,0.107774,   0.000
  1667.2,0.108060,   0.000
  1667.4,0.108341,   0.000
  1667.6,0.108621,   0.000
  1667.8,0.108898,   0.000
  1668.0,0.109176,   0.000
  1668.2,0.109451,   0.000
  1668.4,0.109727,   0.000
  1668.6,0.110002,   0.000
  1668.8,0.110275,   0.000
  1669.0,0.110546,   0.000
  1669.2,0.110818,   0.000
  1669.4,0.111098,   0.000
  1669.6,0.111385,   0.000
  1669.8,0.111679,   0.000
  1670.0,0.111982,   0.000
  1670.2,0.112291,   0.000
  1670.4,0.112601,   0.000
  1670.6,0.112912,   0.000
  1670.8,0.113226,   0.000
  1671.0,0.113540,   0.000
  1671.2,0.113858,   0.000
  1671.4,0.114173,   0.000
  1671.6,0.114489,   0.000
  1671.8,0.114799,   0.000
  1672.0,0.115108,   0.000
  1672.2,0.115414,   0.000
  1672.4,0.115722,   0.000
  1672.6,0.116033,   0.000
  1672.8,0.116348,   0.000
  1673.0,0.116663,   0.000
  1673.2,0.116974,   0.000
  1673.4,0.117281,   0.000
  1673.6,0.117585,   0.000
  1673.8,0.117883,   0.000
  1674.0,0.118177,   0.000
  1674.2,0.118474,   0.000
  1674.4,0.118766,   0.000
  1674.6,0.119058,   0.000
  1674.8,0.119350,   0.000
  1675.0,0.119644,   0.000
  1675.2,0.119939,   0.000
  1675.4,0.120241,   0.000
  1675.6,0.120540,   0.000
  1675.8,0.120836,   0.000
  1676.0,0.121131,   0.000
  1676.2,0.121424,   0.000
  1676.4,0.121708,   0.000
  1676.6,0.121992,   0.000
  1676.8,0.122277,   0.000
  1677.0,0.122561,   0.000
  1677.2,0.122840,   0.000
  1677.4,0.123121,   0.000
  1677.6,0.123403,   0.000
  1677.8,0.123689,   0.000
  1678.0,0.123981,   0.000
  1678.2,0.124285,   0.000
  1678.4,0.124601,   0.000
  1678.6,0.124924,   0.000
  1678.8,0.125250,   0.000
  1679.0,0.125576,   0.000
  1679.2,0.125901,   0.000
  1679.4,0.126229,   0.000
  1679.6,0.126561,   0.000
  1679.8,0.126894,   0.000
  1680.0,0.127224,   0.000
  1680.2,0.127554,   0.000
  1680.4,0.127878,   0.000
  1680.6,0.128199,   0.000
  1680.8,0.128518,   0.000
  1681.0,0.128841,   0.000
  1681.2,0.129167,   0.000
  1681.4,0.129492,   0.000
  1681.6,0.129816,   0.000
  1681.8,0.130140,   0.000
  1682.0,0.130459,   0.000
  1682.2,0.130773,   0.000
  1682.4,0.131085,   0.000
  1682.6,0.131395,   0.000
  1682.8,0.131703,   0.000
  1683.0,0.132012,   0.000
  1683.2,0.132322,   0.000
  1683.4,0.132636,   0.000
  1683.6,0.132957,   0.000
  1683.8,0.133281,   0.000
  1684.0,0.133609,   0.000
  1684.2,0.133938,   0.000
  1684.4,0.134268,   0.000
  1684.6,0.134594,   0.000
  1684.8,0.134918,   0.000
  1685.0,0.135245,   0.000
  1685.2,0.135577,   0.000
  1685.4,0.135903,   0.000
  1685.6,0.136230,   0.000
  1685.8,0.136556,   0.000
  1686.0,0.136882,   0.000
  1686.2,0.137203,   0.000
  1686.4,0.137529,   0.000
  1686.6,0.137860,   0.000
  1686.8,0.138196,   0.000
  1687.0,0.138533,   0.000
  1687.2,0.138878,   0.000
  1687.4,0.139228,   0.000
  1687.6,0.139582,   0.000
  1687.8,0.139940,   0.000
  1688.0,0.140304,   0.000
  1688.2,0.140673,   0.000
  1688.4,0.141038,   0.000
  1688.6,0.141404,   0.000
  1688.8,0.141769,   0.000
  1689.0,0.142134,   0.000
  1689.2,0.142503,   0.000
  1689.4,0.142876,   0.000
  1689.6,0.143247,   0.000
  1689.8,0.143613,   0.000
  1690.0,0.143972,   0.000
  1690.2,0.144324,   0.000
  1690.4,0.144670,   0.000
  1690.6,0.145013,   0.000
  1690.8,0.145353,   0.000
  1691.0,0.145695,   0.000
  1691.2,0.146037,   0.000
  1691.4,0.146383,   0.000
  1691.6,0.146734,   0.000
  1691.8,0.147095,   0.000
  1692.0,0.147458,   0.000
  1692.2,0.147829,   0.000
  1692.4,0.148199,   0.000
  1692.6,0.148569,   0.000
  1692.8,0.148938,   0.000
  1693.0,0.149304,   0.000
  1693.2,0.149666,   0.000
  1693.4,0.150031,   0.000
  1693.6,0.150396,   0.000
  1693.8,0.150760,   0.000
  1694.0,0.151130,   0.000
  1694.2,0.151497,   0.000
  1694.4,0.151866,   0.000
  1694.6,0.152246,   0.000
  1694.8,0.152630,   0.000
  1695.0,0.153019,   0.000
  1695.2,0.153415,   0.000
  1695.4,0.153819,   0.000
  1695.6,0.154219,   0.000
  1695.8,0.154627,   0.000
  1696.0,0.155039,   0.000
  1696.2,0.155458,   0.000
  1696.4,0.155878,   0.000
  1696.6,0.156298,   0.000
  1696.8,0.156715,   0.000
  1697.0,0.157132,   0.000
  1697.2,0.157548,   0.000
  1697.4,0.157965,   0.000
  1697.6,0.158388,   0.000
  1697.8,0.158818,   0.000
  1698.0,0.159249,   0.000
  1698.2,0.159679,   0.000
  1698.4,0.160104,   0.000
  1698.6,0.160521,   0.000
  1698.8,0.160924,   0.000
  1699.0,0.161314,   0.000
  1699.2,0.161697,   0.000
  1699.4,0.162074,   0.000
  1699.6,0.162446,   0.000
  1699.8,0.162824,   0.000
  1700.0,0.163212,   0.000
  1700.2,0.163612,   0.000
  1700.4,0.164014,   0.000
  1700.6,0.164429,   0.000
  1700.8,0.164847,   0.000
  1701.0,0.165263,   0.000
  1701.2,0.165674,   0.000
  1701.4,0.166090,   0.000
  1701.6,0.166501,   0.000
  1701.8,0.166910,   0.000
  1702.0,0.167322,   0.000
  1702.2,0.167735,   0.000
  1702.4,0.168145,   0.000
  1702.6,0.168559,   0.000
  1702.8,0.168980,   0.000
  1703.0,0.169410,   0.000
  1703.2,0.169848,   0.000
  1703.4,0.170298,   0.000
  1703.6,0.170759,   0.000
  1703.8,0.171223,   0.000
  1704.0,0.171690,   0.000
  1704.2,0.172162,   0.000
  1704.4,0.172634,   0.000
  1704.6,0.173106,   0.000
  1704.8,0.173573,   0.000
  1705.0,0.174033,   0.000
  1705.2,0.174482,   0.000
  1705.4,0.174938,   0.000
  1705.6,0.175406,   0.000
  1705.8,0.175892,   0.000
  1706.0,0.176401,   0.000
  1706.2,0.176930,   0.000
  1706.4,0.177456,   0.000
  1706.6,0.177968,   0.000
  1706.8,0.178460,   0.000
  1707.0,0.178922,   0.000
  1707.2,0.179361,   0.000
  1707.4,0.179777,   0.000
  1707.6,0.180182,   0.000
  1707.8,0.180577,   0.000
  1708.0,0.180974,   0.000
  1708.2,0.181373,   0.000
  1708.4,0.181782,   0.000
  1708.6,0.182194,   0.000
  1708.8,0.182613,   0.000
  1709.0,0.183039,   0.000
  1709.2,0.183469,   0.000
  1709.4,0.183900,   0.000
  1709.6,0.184329,   0.000
  1709.8,0.184757,   0.000
  1710.0,0.185183,   0.000
  1710.2,0.185606,   0.000
  1710.4,0.186029,   0.000
  1710.6,0.186452,   0.000
  1710.8,0.186879,   0.000
  1711.0,0.187315,   0.000
  1711.2,0.187762,   0.000
  1711.4,0.188217,   0.000
  1711.6,0.188688,   0.000
  1711.8,0.189171,   0.000
  1712.0,0.189663,   0.000
  1712.2,0.190161,   0.000
  1712.4,0.190665,   0.000
  1712.6,0.191176,   0.000
  1712.8,0.191690,   0.000
  1713.0,0.192208,   0.000
  1713.2,0.192732,   0.000
  1713.4,0.193256,   0.000
  1713.6,0.193783,   0.000
  1713.8,0.194312,   0.000
  1714.0,0.194848,   0.000
  1714.2,0.195391,   0.000
  1714.4,0.195947,   0.000
  1714.6,0.196503,   0.000
  1714.8,0.197060,   0.000
  1715.0,0.197613,   0.000
  1715.2,0.198152,   0.000
  1715.4,0.198671,   0.000
  1715.6,0.199175,   0.000
  1715.8,0.199660,   0.000
  1716.0,0.200124,   0.000
  1716.2,0.200570,   0.000
  1716.4,0.201007,   0.000
  1716.6,0.201434,   0.000
  1716.8,0.201851,   0.000
  1717.0,0.202265,   0.000
  1717.2,0.202679,   0.000
  1717.4,0.203092,   0.000
  1717.6,0.203505,   0.000
  1717.8,0.203921,   0.000
  1718.0,0.204338,   0.000
  1718.2,0.204759,   0.000
  1718.4,0.205182,   0.000
  1718.6,0.205607,   0.000
  1718.8,0.206037,   0.000
  1719.0,0.206473,   0.000
  1719.2,0.206913,   0.000
  1719.4,0.207367,   0.000
  1719.6,0.207833,   0.000
  1719.8,0.208309,   0.000
  1720.0,0.208794,   0.000
  1720.2,0.209290,   0.000
  1720.4,0.209786,   0.000
  1720.6,0.210284,   0.000
  1720.8,0.210786,   0.000
  1721.0,0.211291,   0.000
  1721.2,0.211795,   0.000
  1721.4,0.212299,   0.000
  1721.6,0.212797,   0.000
  1721.8,0.213292,   0.000
  1722.0,0.213783,   0.000
  1722.2,0.214269,   0.000
  1722.4,0.214756,   0.000
  1722.6,0.215254,   0.000
  1722.8,0.215756,   0.000
  1723.0,0.216260,   0.000
  1723.2,0.216765,   0.000
  1723.4,0.217267,   0.000
  1723.6,0.217755,   0.000
  1723.8,0.218234,   0.000
  1724.0,0.218704,   0.000
  1724.2,0.219166,   0.000
  1724.4,0.219614,   0.000
  1724.6,0.220059,   0.000
  1724.8,0.220496,   0.000
  1725.0,0.220933,   0.000
  1725.2,0.221368,   0.000
  1725.4,0.221808,   0.000
  1725.6,0.222247,   0.000
  1725.8,0.222682,   0.000
  1726.0,0.223111,   0.000
  1726.2,0.223532,   0.000
  1726.4,0.223948,   0.000
  1726.6,0.224368,   0.000
  1726.8,0.224785,   0.000
  1727.0,0.225200,   0.000
  1727.2,0.225622,   0.000
  1727.4,0.226047,   0.000
  1727.6,0.226467,   0.000
  1727.8,0.226899,   0.000
  1728.0,0.227339,   0.000
  1728.2,0.227791,   0.000
  1728.4,0.228252,   0.000
  1728.6,0.228719,   0.000
  1728.8,0.229199,   0.000
  1729.0,0.229686,   0.000
  1729.2,0.230178,   0.000
  1729.4,0.230675,   0.000
  1729.6,0.231179,   0.000
  1729.8,0.231676,   0.000
  1730.0,0.232169,   0.000
  1730.2,0.232655,   0.000
  1730.4,0.233133,   0.000
  1730.6,0.233607,   0.000
  1730.8,0.234083,   0.000
  1731.0,0.234568,   0.000
  1731.2,0.235052,   0.000
  1731.4,0.235539,   0.000
  1731.6,0.236023,   0.000
  1731.8,0.236497,   0.000
  1732.0,0.236962,   0.000
  1732.2,0.237422,   0.000
  1732.4,0.237875,   0.000
  1732.6,0.238326,   0.000
  1732.8,0.238776,   0.000
  1733.0,0.239224,   0.000
  1733.2,0.239671,   0.000
  1733.4,0.240120,   0.000
  1733.6,0.240567,   0.000
  1733.8,0.241015,   0.000
  1734.0,0.241460,   0.000
  1734.2,0.241901,   0.000
  1734.4,0.242335,   0.000
  1734.6,0.242766,   0.000
  1734.8,0.243192,   0.000
  1735.0,0.243613,   0.000
  1735.2,0.244038,   0.000
  1735.4,0.244462,   0.000
  1735.6,0.244883,   0.000
  1735.8,0.245304,   0.000
  1736.0,0.245727,   0.000
  1736.2,0.246153,   0.000
  1736.4,0.246586,   0.000
  1736.6,0.247032,   0.000
  1736.8,0.247488,   0.000
  1737.0,0.247954,   0.000
  1737.2,0.248428,   0.000
  1737.4,0.248910,   0.000
  1737.6,0.249402,   0.000
  1737.8,0.249903,   0.000
  1738.0,0.250411,   0.000
  1738.2,0.250920,   0.000
  1738.4,0.251428,   0.000
  1738.6,0.251926,   0.000
  1738.8,0.252420,   0.000
  1739.0,0.252908,   0.000
  1739.2,0.253399,   0.000
  1739.4,0.253892,   0.000
  1739.6,0.254385,   0.000
  1739.8,0.254873,   0.000
  1740.0,0.255357,   0.000
  1740.2,0.255829,   0.000
  1740.4,0.256294,   0.000
  1740.6,0.256754,   0.000
  1740.8,0.257210,   0.000
  1741.0,0.257665,   0.000
  1741.2,0.258123,   0.000
  1741.4,0.258584,   0.000
  1741.6,0.259052,   0.000
  1741.8,0.259529,   0.000
  1742.0,0.260019,   0.000
  1742.2,0.260515,   0.000
  1742.4,0.261010,   0.000
  1742.6,0.261505,   0.000
  1742.8,0.261991,   0.000
  1743.0,0.262464,   0.000
  1743.2,0.262926,   0.000
  1743.4,0.263382,   0.000
  1743.6,0.263831,   0.000
  1743.8,0.264275,   0.000
  1744.0,0.264722,   0.000
  1744.2,0.265172,   0.000
  1744.4,0.265631,   0.000
  1744.6,0.266103,   0.000
  1744.8,0.266593,   0.000
  1745.0,0.267091,   0.000
  1745.2,0.267601,   0.000
  1745.4,0.268120,   0.000
  1745.6,0.268641,   0.000
  1745.8,0.269165,   0.000
  1746.0,0.269702,   0.000
  1746.2,0.270251,   0.000
  1746.4,0.270803,   0.000
  1746.6,0.271365,   0.000
  1746.8,0.271928,   0.000
  1747.0,0.272484,   0.000
  1747.2,0.273036,   0.000
  1747.4,0.273592,   0.000
  1747.6,0.274151,   0.000
  1747.8,0.274715,   0.000
  1748.0,0.275282,   0.000
  1748.2,0.275847,   0.000
  1748.4,0.276401,   0.000
  1748.6,0.276936,   0.000
  1748.8,0.277456,   0.000
  1749.0,0.277964,   0.000
  1749.2,0.278464,   0.000
  1749.4,0.278959,   0.000
  1749.6,0.279457,   0.000
  1749.8,0.279964,   0.000
  1750.0,0.280483,   0.000
  1750.2,0.281020,   0.000
  1750.4,0.281574,   0.000
  1750.6,0.282146,   0.000
  1750.8,0.282726,   0.000
  1751.0,0.283308,   0.000
  1751.2,0.283884,   0.000
  1751.4,0.284449,   0.000
  1751.6,0.285001,   0.000
  1751.8,0.285545,   0.000
  1752.0,0.286081,   0.000
  1752.2,0.286613,   0.000
  1752.4,0.287151,   0.000
  1752.6,0.287696,   0.000
  1752.8,0.288252,   0.000
  1753.0,0.288821,   0.000
  1753.2,0.289405,   0.000
  1753.4,0.290000,   0.000
  1753.6,0.290604,   0.000
  1753.8,0.291216,   0.000
  1754.0,0.291830,   0.000
  1754.2,0.292454,   0.000
  1754.4,0.293087,   0.000
  1754.6,0.293726,   0.000
  1754.8,0.294369,   0.000
  1755.0,0.295021,   0.000
  1755.2,0.295675,   0.000
  1755.4,0.296331,   0.000
  1755.6,0.296993,   0.000
  1755.8,0.297665,   0.000
  1756.0,0.298342,   0.000
  1756.2,0.299024,   0.000
  1756.4,0.299703,   0.000
  1756.6,0.300370,   0.000
  1756.8,0.301018,   0.000
  1757.0,0.301650,   0.000
  1757.2,0.302261,   0.000
  1757.4,0.302858,   0.000
  1757.6,0.303450,   0.000
  1757.8,0.304040,   0.000
  1758.0,0.304632,   0.000
  1758.2,0.305236,   0.000
  1758.4,0.305853,   0.000
  1758.6,0.306485,   0.000
  1758.8,0.307130,   0.000
  1759.0,0.307786,   0.000
  1759.2,0.308448,   0.000
  1759.4,0.309110,   0.000
  1759.6,0.309773,   0.000
  1759.8,0.310435,   0.000
  1760.0,0.311099,   0.000
  1760.2,0.311770,   0.000
  1760.4,0.312450,   0.000
  1760.6,0.313136,   0.000
  1760.8,0.313829,   0.000
  1761.0,0.314523,   0.000
  1761.2,0.315219,   0.000
  1761.4,0.315917,   0.000
  1761.6,0.316623,   0.000
  1761.8,0.317331,   0.000
  1762.0,0.318044,   0.000
  1762.2,0.318766,   0.000
  1762.4,0.319491,   0.000
  1762.6,0.320228,   0.000
  1762.8,0.320982,   0.000
  1763.0,0.321747,   0.000
  1763.2,0.322520,   0.000
  1763.4,0.323308,   0.000
  1763.6,0.324099,   0.000
  1763.8,0.324892,   0.000
  1764.0,0.325693,   0.000
  1764.2,0.326505,   0.000
  1764.4,0.327321,   0.000
  1764.6,0.328135,   0.000
  1764.8,0.328945,   0.000
  1765.0,0.329737,   0.000
  1765.2,0.330506,   0.000
  1765.4,0.331255,   0.000
  1765.6,0.331985,   0.000
  1765.8,0.332699,   0.000
  1766.0,0.333401,   0.000
  1766.2,0.334101,   0.000
  1766.4,0.334807,   0.000
  1766.6,0.335529,   0.000
  1766.8,0.336275,   0.000
  1767.0,0.337049,   0.000
  1767.2,0.337838,   0.000
  1767.4,0.338631,   0.000
  1767.6,0.339417,   0.000
  1767.8,0.340194,   0.000
  1768.0,0.340959,   0.000
  1768.2,0.341711,   0.000
  1768.4,0.342460,   0.000
  1768.6,0.343213,   0.000
  1768.8,0.343970,   0.000
  1769.0,0.344736,   0.000
  1769.2,0.345517,   0.000
  1769.4,0.346313,   0.000
  1769.6,0.347127,   0.000
  1769.8,0.347955,   0.000
  1770.0,0.348802,   0.000
  1770.2,0.349657,   0.000
  1770.4,0.350518,   0.000
  1770.6,0.351384,   0.000
  1770.8,0.352252,   0.000
  1771.0,0.353121,   0.000
  1771.2,0.353998,   0.000
  1771.4,0.354875,   0.000
  1771.6,0.355752,   0.000
  1771.8,0.356635,   0.000
  1772.0,0.357520,   0.000
  1772.2,0.358410,   0.000
  1772.4,0.359312,   0.000
  1772.6,0.360227,   0.000
  1772.8,0.361155,   0.000
  1773.0,0.362095,   0.000
  1773.2,0.363031,   0.000
  1773.4,0.363960,   0.000
  1773.6,0.364871,   0.000
  1773.8,0.365755,   0.000
  1774.0,0.366610,   0.000
  1774.2,0.367445,   0.000
  1774.4,0.368254,   0.000
  1774.6,0.369051,   0.000
  1774.8,0.369841,   0.000
  1775.0,0.370624,   0.000
  1775.2,0.371413,   0.000
  1775.4,0.372213,   0.000
  1775.6,0.373016,   0.000
  1775.8,0.373821,   0.000
  1776.0,0.374631,   0.000
  1776.2,0.375439,   0.000
  1776.4,0.376247,   0.000
  1776.6,0.377056,   0.000
  1776.8,0.377866,   0.000
  1777.0,0.378680,   0.000
  1777.2,0.379499,   0.000
  1777.4,0.380324,   0.000
  1777.6,0.381163,   0.000
  1777.8,0.382025,   0.000
  1778.0,0.382908,   0.000
  1778.2,0.383814,   0.000
  1778.4,0.384737,   0.000
  1778.6,0.385671,   0.000
  1778.8,0.386609,   0.000
  1779.0,0.387552,   0.000
  1779.2,0.388493,   0.000
  1779.4,0.389438,   0.000
  1779.6,0.390387,   0.000
  1779.8,0.391328,   0.000
  1780.0,0.392261,   0.000
  1780.2,0.393191,   0.000
  1780.4,0.394115,   0.000
  1780.6,0.395040,   0.000
  1780.8,0.395974,   0.000
  1781.0,0.396918,   0.000
  1781.2,0.397871,   0.000
  1781.4,0.398826,   0.000
  1781.6,0.399772,   0.000
  1781.8,0.400707,   0.000
  1782.0,0.401633,   0.000
  1782.2,0.402540,   0.000
  1782.4,0.403434,   0.000
  1782.6,0.404309,   0.000
  1782.8,0.405176,   0.000
  1783.0,0.406026,   0.000
  1783.2,0.406865,   0.000
  1783.4,0.407698,   0.000
  1783.6,0.408529,   0.000
  1783.8,0.409348,   0.000
  1784.0,0.410155,   0.000
  1784.2,0.410953,   0.000
  1784.4,0.411737,   0.000
  1784.6,0.412508,   0.000
  1784.8,0.413275,   0.000
  1785.0,0.414039,   0.000
  1785.2,0.414806,   0.000
  1785.4,0.415575,   0.000
  1785.6,0.416360,   0.000
  1785.8,0.417160,   0.000
  1786.0,0.417980,   0.000
  1786.2,0.418817,   0.000
  1786.4,0.419669,   0.000
  1786.6,0.420533,   0.000
  1786.8,0.421407,   0.000
  1787.0,0.422292,   0.000
  1787.2,0.423190,   0.000
  1787.4,0.424098,   0.000
  1787.6,0.425018,   0.000
  1787.8,0.425942,   0.000
  1788.0,0.426856,   0.000
  1788.2,0.427756,   0.000
  1788.4,0.428646,   0.000
  1788.6,0.429517,   0.000
  1788.8,0.430376,   0.000
  1789.0,0.431238,   0.000
  1789.2,0.432110,   0.000
  1789.4,0.432986,   0.000
  1789.6,0.433871,   0.000
  1789.8,0.434751,   0.000
  1790.0,0.435612,   0.000
  1790.2,0.436452,   0.000
  1790.4,0.437272,   0.000
  1790.6,0.438066,   0.000
  1790.8,0.438844,   0.000
  1791.0,0.439612,   0.000
  1791.2,0.440369,   0.000
  1791.4,0.441121,   0.000
  1791.6,0.441877,   0.000
  1791.8,0.442634,   0.000
  1792.0,0.443393,   0.000
  1792.2,0.444151,   0.000
  1792.4,0.444895,   0.000
  1792.6,0.445616,   0.000
  1792.8,0.446316,   0.000
  1793.0,0.446990,   0.000
  1793.2,0.447646,   0.000
  1793.4,0.448295,   0.000
  1793.6,0.448936,   0.000
  1793.8,0.449583,   0.000
  1794.0,0.450238,   0.000
  1794.2,0.450893,   0.000
  1794.4,0.451555,   0.000
  1794.6,0.452229,   0.000
  1794.8,0.452912,   0.000
  1795.0,0.453601,   0.000
  1795.2,0.454298,   0.000
  1795.4,0.455006,   0.000
  1795.6,0.455718,   0.000
  1795.8,0.456432,   0.000
  1796.0,0.457157,   0.000
  1796.2,0.457887,   0.000
  1796.4,0.458608,   0.000
  1796.6,0.459320,   0.000
  1796.8,0.460017,   0.000
  1797.0,0.460691,   0.000
  1797.2,0.461357,   0.000
  1797.4,0.462015,   0.000
  1797.6,0.462673,   0.000
  1797.8,0.463329,   0.000
  1798.0,0.463979,   0.000
  1798.2,0.464619,   0.000
  1798.4,0.465241,   0.000
  1798.6,0.465845,   0.000
  1798.8,0.466430,   0.000
  1799.0,0.467003,   0.000
  1799.2,0.467560,   0.000
  1799.4,0.468111,   0.000
  1799.6,0.468656,   0.000
  1799.8,0.469200,   0.000
  1800.0,0.469752,   0.000
  1800.2,0.470310,   0.000
  1800.4,0.470864,   0.000
  1800.6,0.471411,   0.000
  1800.8,0.471948,   0.000
  1801.0,0.472464,   0.000
  1801.2,0.472959,   0.000
  1801.4,0.473434,   0.000
  1801.6,0.473896,   0.000
  1801.8,0.474346,   0.000
  1802.0,0.474790,   0.000
  1802.2,0.475224,   0.000
  1802.4,0.475653,   0.000
  1802.6,0.476069,   0.000
  1802.8,0.476474,   0.000
  1803.0,0.476864,   0.000
  1803.2,0.477251,   0.000
  1803.4,0.477634,   0.000
  1803.6,0.478020,   0.000
  1803.8,0.478410,   0.000
  1804.0,0.478808,   0.000
  1804.2,0.479212,   0.000
  1804.4,0.479626,   0.000
  1804.6,0.480052,   0.000
  1804.8,0.480479,   0.000
  1805.0,0.480901,   0.000
  1805.2,0.481314,   0.000
  1805.4,0.481710,   0.000
  1805.6,0.482086,   0.000
  1805.8,0.482447,   0.000
  1806.0,0.482805,   0.000
  1806.2,0.483154,   0.000
  1806.4,0.483492,   0.000
  1806.6,0.483808,   0.000
  1806.8,0.484099,   0.000
  1807.0,0.484365,   0.000
  1807.2,0.484607,   0.000
  1807.4,0.484838,   0.000
  1807.6,0.485062,   0.000
  1807.8,0.485287,   0.000
  1808.0,0.485510,   0.000
  1808.2,0.485734,   0.000
  1808.4,0.485955,   0.000
  1808.6,0.486188,   0.000
  1808.8,0.486419,   0.000
  1809.0,0.486653,   0.000
  1809.2,0.486878,   0.000
  1809.4,0.487098,   0.000
  1809.6,0.487291,   0.000
  1809.8,0.487471,   0.000
  1810.0,0.487628,   0.000
  1810.2,0.487768,   0.000
  1810.4,0.487887,   0.000
  1810.6,0.487997,   0.000
  1810.8,0.488089,   0.000
  1811.0,0.488162,   0.000
  1811.2,0.488228,   0.000
  1811.4,0.488286,   0.000
  1811.6,0.488332,   0.000
  1811.8,0.488376,   0.000
  1812.0,0.488419,   0.000
  1812.2,0.488459,   0.000
  1812.4,0.488499,   0.000
  1812.6,0.488538,   0.000
  1812.8,0.488577,   0.000
  1813.0,0.488622,   0.000
  1813.2,0.488667,   0.000
  1813.4,0.488708,   0.000
  1813.6,0.488742,   0.000
  1813.8,0.488761,   0.000
  1814.0,0.488768,   0.000
  1814.2,0.488760,   0.000
  1814.4,0.488739,   0.000
  1814.6,0.488714,   0.000
  1814.8,0.488679,   0.000
  1815.0,0.488621,   0.000
  1815.2,0.488543,   0.000
  1815.4,0.488444,   0.000
  1815.6,0.488322,   0.000
  1815.8,0.488189,   0.000
  1816.0,0.488046,   0.000
  1816.2,0.487895,   0.000
  1816.4,0.487739,   0.000
  1816.6,0.487578,   0.000
  1816.8,0.487415,   0.000
  1817.0,0.487258,   0.000
  1817.2,0.487105,   0.000
  1817.4,0.486959,   0.000
  1817.6,0.486815,   0.000
  1817.8,0.486663,   0.000
  1818.0,0.486500,   0.000
  1818.2,0.486319,   0.000
  1818.4,0.486119,   0.000
  1818.6,0.485904,   0.000
  1818.8,0.485674,   0.000
  1819.0,0.485423,   0.000
  1819.2,0.485159,   0.000
  1819.4,0.484878,   0.000
  1819.6,0.484588,   0.000
  1819.8,0.484285,   0.000
  1820.0,0.483977,   0.000
  1820.2,0.483656,   0.000
  1820.4,0.483330,   0.000
  1820.6,0.482988,   0.000
  1820.8,0.482647,   0.000
  1821.0,0.482298,   0.000
  1821.2,0.481956,   0.000
  1821.4,0.481616,   0.000
  1821.6,0.481278,   0.000
  1821.8,0.480934,   0.000
  1822.0,0.480585,   0.000
  1822.2,0.480226,   0.000
  1822.4,0.479851,   0.000
  1822.6,0.479467,   0.000
  1822.8,0.479081,   0.000
  1823.0,0.478693,   0.000
  1823.2,0.478298,   0.000
  1823.4,0.477900,   0.000
  1823.6,0.477494,   0.000
  1823.8,0.477071,   0.000
  1824.0,0.476630,   0.000
  1824.2,0.476173,   0.000
  1824.4,0.475703,   0.000
  1824.6,0.475214,   0.000
  1824.8,0.474711,   0.000
  1825.0,0.474196,   0.000
  1825.2,0.473681,   0.000
  1825.4,0.473163,   0.000
  1825.6,0.472651,   0.000
  1825.8,0.472147,   0.000
  1826.0,0.471643,   0.000
  1826.2,0.471134,   0.000
  1826.4,0.470617,   0.000
  1826.6,0.470090,   0.000
  1826.8,0.469547,   0.000
  1827.0,0.468995,   0.000
  1827.2,0.468429,   0.000
  1827.4,0.467849,   0.000
  1827.6,0.467258,   0.000
  1827.8,0.466649,   0.000
  1828.0,0.466026,   0.000
  1828.2,0.465392,   0.000
  1828.4,0.464747,   0.000
  1828.6,0.464089,   0.000
  1828.8,0.463432,   0.000
  1829.0,0.462763,   0.000
  1829.2,0.462085,   0.000
  1829.4,0.461408,   0.000
  1829.6,0.460734,   0.000
  1829.8,0.460052,   0.000
  1830.0,0.459372,   0.000
  1830.2,0.458692,   0.000
  1830.4,0.458000,   0.000
  1830.6,0.457292,   0.000
  1830.8,0.456578,   0.000
  1831.0,0.455858,   0.000
  1831.2,0.455140,   0.000
  1831.4,0.454433,   0.000
  1831.6,0.453734,   0.000
  1831.8,0.453041,   0.000
  1832.0,0.452354,   0.000
  1832.2,0.451669,   0.000
  1832.4,0.450979,   0.000
  1832.6,0.450284,   0.000
  1832.8,0.449576,   0.000
  1833.0,0.448852,   0.000
  1833.2,0.448113,   0.000
  1833.4,0.447357,   0.000
  1833.6,0.446593,   0.000
  1833.8,0.445828,   0.000
  1834.0,0.445063,   0.000
  1834.2,0.444300,   0.000
  1834.4,0.443535,   0.000
  1834.6,0.442760,   0.000
  1834.8,0.441979,   0.000
  1835.0,0.441189,   0.000
  1835.2,0.440386,   0.000
  1835.4,0.439582,   0.000
  1835.6,0.438776,   0.000
  1835.8,0.437958,   0.000
  1836.0,0.437127,   0.000
  1836.2,0.436286,   0.000
  1836.4,0.435425,   0.000
  1836.6,0.434546,   0.000
  1836.8,0.433658,   0.000
  1837.0,0.432757,   0.000
  1837.2,0.431844,   0.000
  1837.4,0.430919,   0.000
  1837.6,0.429989,   0.000
  1837.8,0.429050,   0.000
  1838.0,0.428111,   0.000
  1838.2,0.427174,   0.000
  1838.4,0.426235,   0.000
  1838.6,0.425289,   0.000
  1838.8,0.424340,   0.000
  1839.0,0.423383,   0.000
  1839.2,0.422426,   0.000
  1839.4,0.421473,   0.000
  1839.6,0.420535,   0.000
  1839.8,0.419611,   0.000
  1840.0,0.418700,   0.000
  1840.2,0.417797,   0.000
  1840.4,0.416903,   0.000
  1840.6,0.416014,   0.000
  1840.8,0.415122,   0.000
  1841.0,0.414230,   0.000
  1841.2,0.413337,   0.000
  1841.4,0.412435,   0.000
  1841.6,0.411524,   0.000
  1841.8,0.410609,   0.000
  1842.0,0.409689,   0.000
  1842.2,0.408770,   0.000
  1842.4,0.407856,   0.000
  1842.6,0.406947,   0.000
  1842.8,0.406040,   0.000
  1843.0,0.405131,   0.000
  1843.2,0.404216,   0.000
  1843.4,0.403297,   0.000
  1843.6,0.402368,   0.000
  1843.8,0.401432,   0.000
  1844.0,0.400481,   0.000
  1844.2,0.399516,   0.000
  1844.4,0.398531,   0.000
  1844.6,0.397522,   0.000
  1844.8,0.396496,   0.000
  1845.0,0.395461,   0.000
  1845.2,0.394418,   0.000
  1845.4,0.393364,   0.000
  1845.6,0.392309,   0.000
  1845.8,0.391243,   0.000
  1846.0,0.390175,   0.000
  1846.2,0.389110,   0.000
  1846.4,0.388050,   0.000
  1846.6,0.386996,   0.000
  1846.8,0.385942,   0.000
  1847.0,0.384878,   0.000
  1847.2,0.383794,   0.000
  1847.4,0.382695,   0.000
  1847.6,0.381586,   0.000
  1847.8,0.380475,   0.000
  1848.0,0.379373,   0.000
  1848.2,0.378291,   0.000
  1848.4,0.377227,   0.000
  1848.6,0.376179,   0.000
  1848.8,0.375156,   0.000
  1849.0,0.374149,   0.000
  1849.2,0.373156,   0.000
  1849.4,0.372173,   0.000
  1849.6,0.371198,   0.000
  1849.8,0.370223,   0.000
  1850.0,0.369244,   0.000
  1850.2,0.368261,   0.000
  1850.4,0.367278,   0.000
  1850.6,0.366297,   0.000
  1850.8,0.365317,   0.000
  1851.0,0.364343,   0.000
  1851.2,0.363370,   0.000
  1851.4,0.362395,   0.000
  1851.6,0.361418,   0.000
  1851.8,0.360432,   0.000
  1852.0,0.359436,   0.000
  1852.2,0.358436,   0.000
  1852.4,0.357423,   0.000
  1852.6,0.356402,   0.000
  1852.8,0.355372,   0.000
  1853.0,0.354327,   0.000
  1853.2,0.353263,   0.000
  1853.4,0.352188,   0.000
  1853.6,0.351099,   0.000
  1853.8,0.349996,   0.000
  1854.0,0.348886,   0.000
  1854.2,0.347767,   0.000
  1854.4,0.346650,   0.000
  1854.6,0.345533,   0.000
  1854.8,0.344420,   0.000
  1855.0,0.343313,   0.000
  1855.2,0.342208,   0.000
  1855.4,0.341092,   0.000
  1855.6,0.339965,   0.000
  1855.8,0.338831,   0.000
  1856.0,0.337695,   0.000
  1856.2,0.336562,   0.000
  1856.4,0.335444,   0.000
  1856.6,0.334346,   0.000
  1856.8,0.333261,   0.000
  1857.0,0.332194,   0.000
  1857.2,0.331139,   0.000
  1857.4,0.330090,   0.000
  1857.6,0.329044,   0.000
  1857.8,0.328004,   0.000
  1858.0,0.326962,   0.000
  1858.2,0.325920,   0.000
  1858.4,0.324882,   0.000
  1858.6,0.323849,   0.000
  1858.8,0.322826,   0.000
  1859.0,0.321816,   0.000
  1859.2,0.320822,   0.000
  1859.4,0.319836,   0.000
  1859.6,0.318859,   0.000
  1859.8,0.317876,   0.000
  1860.0,0.316891,   0.000
  1860.2,0.315899,   0.000
  1860.4,0.314906,   0.000
  1860.6,0.313909,   0.000
  1860.8,0.312909,   0.000
  1861.0,0.311898,   0.000
  1861.2,0.310873,   0.000
  1861.4,0.309831,   0.000
  1861.6,0.308769,   0.000
  1861.8,0.307697,   0.000
  1862.0,0.306612,   0.000
  1862.2,0.305518,   0.000
  1862.4,0.304414,   0.000
  1862.6,0.303307,   0.000
  1862.8,0.302196,   0.000
  1863.0,0.301089,   0.000
  1863.2,0.299987,   0.000
  1863.4,0.298890,   0.000
  1863.6,0.297789,   0.000
  1863.8,0.296682,   0.000
  1864.0,0.295572,   0.000
  1864.2,0.294461,   0.000
  1864.4,0.293362,   0.000
  1864.6,0.292279,   0.000
  1864.8,0.291218,   0.000
  1865.0,0.290175,   0.000
  1865.2,0.289149,   0.000
  1865.4,0.288126,   0.000
  1865.6,0.287104,   0.000
  1865.8,0.286083,   0.000
  1866.0,0.285057,   0.000
  1866.2,0.284020,   0.000
  1866.4,0.282974,   0.000
  1866.6,0.281922,   0.000
  1866.8,0.280860,   0.000
  1867.0,0.279808,   0.000
  1867.2,0.278771,   0.000
  1867.4,0.277751,   0.000
  1867.6,0.276753,   0.000
  1867.8,0.275774,   0.000
  1868.0,0.274800,   0.000
  1868.2,0.273833,   0.000
  1868.4,0.272867,   0.000
  1868.6,0.271902,   0.000
  1868.8,0.270935,   0.000
  1869.0,0.269968,   0.000
  1869.2,0.268987,   0.000
  1869.4,0.267998,   0.000
  1869.6,0.266994,   0.000
  1869.8,0.265979,   0.000
  1870.0,0.264953,   0.000
  1870.2,0.263917,   0.000
  1870.4,0.262875,   0.000
  1870.6,0.261824,   0.000
  1870.8,0.260761,   0.000
  1871.0,0.259691,   0.000
  1871.2,0.258624,   0.000
  1871.4,0.257559,   0.000
  1871.6,0.256502,   0.000
  1871.8,0.255456,   0.000
  1872.0,0.254415,   0.000
  1872.2,0.253373,   0.000
  1872.4,0.252330,   0.000
  1872.6,0.251286,   0.000
  1872.8,0.250240,   0.000
  1873.0,0.249203,   0.000
  1873.2,0.248185,   0.000
  1873.4,0.247183,   0.000
  1873.6,0.246197,   0.000
  1873.8,0.245226,   0.000
  1874.0,0.244263,   0.000
  1874.2,0.243301,   0.000
  1874.4,0.242333,   0.000
  1874.6,0.241359,   0.000
  1874.8,0.240373,   0.000
  1875.0,0.239374,   0.000
  1875.2,0.238367,   0.000
  1875.4,0.237362,   0.000
  1875.6,0.236362,   0.000
  1875.8,0.235378,   0.000
  1876.0,0.234408,   0.000
  1876.2,0.233448,   0.000
  1876.4,0.232496,   0.000
  1876.6,0.231545,   0.000
  1876.8,0.230592,   0.000
  1877.0,0.229640,   0.000
  1877.2,0.228690,   0.000
  1877.4,0.227743,   0.000
  1877.6,0.226793,   0.000
  1877.8,0.225839,   0.000
  1878.0,0.224883,   0.000
  1878.2,0.223921,   0.000
  1878.4,0.222950,   0.000
  1878.6,0.221974,   0.000
  1878.8,0.220993,   0.000
  1879.0,0.219997,   0.000
  1879.2,0.218989,   0.000
  1879.4,0.217966,   0.000
  1879.6,0.216948,   0.000
  1879.8,0.215930,   0.000
  1880.0,0.214917,   0.000
  1880.2,0.213909,   0.000
  1880.4,0.212912,   0.000
  1880.6,0.211914,   0.000
  1880.8,0.210921,   0.000
  1881.0,0.209939,   0.000
  1881.2,0.208971,   0.000
  1881.4,0.208022,   0.000
  1881.6,0.207089,   0.000
  1881.8,0.206173,   0.000
  1882.0,0.205273,   0.000
  1882.2,0.204383,   0.000
  1882.4,0.203493,   0.000
  1882.6,0.202603,   0.000
  1882.8,0.201707,   0.000
  1883.0,0.200803,   0.000
  1883.2,0.199885,   0.000
  1883.4,0.198961,   0.000
  1883.6,0.198036,   0.000
  1883.8,0.197121,   0.000
  1884.0,0.196214,   0.000
  1884.2,0.195323,   0.000
  1884.4,0.194444,   0.000
  1884.6,0.193576,   0.000
  1884.8,0.192712,   0.000
  1885.0,0.191852,   0.000
  1885.2,0.190985,   0.000
  1885.4,0.190115,   0.000
  1885.6,0.189232,   0.000
  1885.8,0.188332,   0.000
  1886.0,0.187417,   0.000
  1886.2,0.186493,   0.000
  1886.4,0.185559,   0.000
  1886.6,0.184621,   0.000
  1886.8,0.183686,   0.000
  1887.0,0.182749,   0.000
  1887.2,0.181815,   0.000
  1887.4,0.180879,   0.000
  1887.6,0.179941,   0.000
  1887.8,0.179007,   0.000
  1888.0,0.178078,   0.000
  1888.2,0.177149,   0.000
  1888.4,0.176227,   0.000
  1888.6,0.175303,   0.000
  1888.8,0.174376,   0.000
  1889.0,0.173446,   0.000
  1889.2,0.172514,   0.000
  1889.4,0.171589,   0.000
  1889.6,0.170675,   0.000
  1889.8,0.169773,   0.000
  1890.0,0.168893,   0.000
  1890.2,0.168035,   0.000
  1890.4,0.167194,   0.000
  1890.6,0.166373,   0.000
  1890.8,0.165569,   0.000
  1891.0,0.164772,   0.000
  1891.2,0.163982,   0.000
  1891.4,0.163190,   0.000
  1891.6,0.162389,   0.000
  1891.8,0.161582,   0.000
  1892.0,0.160776,   0.000
  1892.2,0.159968,   0.000
  1892.4,0.159167,   0.000
  1892.6,0.158379,   0.000
  1892.8,0.157596,   0.000
  1893.0,0.156819,   0.000
  1893.2,0.156046,   0.000
  1893.4,0.155274,   0.000
  1893.6,0.154500,   0.000
  1893.8,0.153724,   0.000
  1894.0,0.152940,   0.000
  1894.2,0.152148,   0.000
  1894.4,0.151346,   0.000
  1894.6,0.150534,   0.000
  1894.8,0.149714,   0.000
  1895.0,0.148889,   0.000
  1895.2,0.148063,   0.000
  1895.4,0.147234,   0.000
  1895.6,0.146407,   0.000
  1895.8,0.145582,   0.000
  1896.0,0.144759,   0.000
  1896.2,0.143938,   0.000
  1896.4,0.143119,   0.000
  1896.6,0.142307,   0.000
  1896.8,0.141499,   0.000
  1897.0,0.140690,   0.000
  1897.2,0.139881,   0.000
  1897.4,0.139074,   0.000
  1897.6,0.138259,   0.000
  1897.8,0.137449,   0.000
  1898.0,0.136650,   0.000
  1898.2,0.135865,   0.000
  1898.4,0.135100,   0.000
  1898.6,0.134357,   0.000
  1898.8,0.133635,   0.000
  1899.0,0.132929,   0.000
  1899.2,0.132240,   0.000
  1899.4,0.131556,   0.000
  1899.6,0.130883,   0.000
  1899.8,0.130212,   0.000
  1900.0,0.129544,   0.000
  1900.2,0.128875,   0.000
  1900.4,0.128210,   0.000
  1900.6,0.127542,   0.000
  1900.8,0.126875,   0.000
  1901.0,0.126203,   0.000
  1901.2,0.125530,   0.000
  1901.4,0.124860,   0.000
  1901.6,0.124189,   0.000
  1901.8,0.123521,   0.000
  1902.0,0.122858,   0.000
  1902.2,0.122196,   0.000
  1902.4,0.121531,   0.000
  1902.6,0.120866,   0.000
  1902.8,0.120193,   0.000
  1903.0,0.119511,   0.000
  1903.2,0.118826,   0.000
  1903.4,0.118136,   0.000
  1903.6,0.117440,   0.000
  1903.8,0.116744,   0.000
  1904.0,0.116051,   0.000
  1904.2,0.115356,   0.000
  1904.4,0.114661,   0.000
  1904.6,0.113971,   0.000
  1904.8,0.113286,   0.000
  1905.0,0.112602,   0.000
  1905.2,0.111919,   0.000
  1905.4,0.111236,   0.000
  1905.6,0.110554,   0.000
  1905.8,0.109876,   0.000
  1906.0,0.109203,   0.000
  1906.2,0.108545,   0.000
  1906.4,0.107900,   0.000
  1906.6,0.107266,   0.000
  1906.8,0.106644,   0.000
  1907.0,0.106038,   0.000
  1907.2,0.105442,   0.000
  1907.4,0.104852,   0.000
  1907.6,0.104271,   0.000
  1907.8,0.103698,   0.000
  1908.0,0.103128,   0.000
  1908.2,0.102560,   0.000
  1908.4,0.102001,   0.000
  1908.6,0.101449,   0.000
  1908.8,0.100900,   0.000
  1909.0,0.100356,   0.000
  1909.2,0.099822,   0.000
  1909.4,0.099288,   0.000
  1909.6,0.098759,   0.000
  1909.8,0.098231,   0.000
  1910.0,0.097709,   0.000
  1910.2,0.097184,   0.000
  1910.4,0.096658,   0.000
  1910.6,0.096126,   0.000
  1910.8,0.095595,   0.000
  1911.0,0.095050,   0.000
  1911.2,0.094497,   0.000
  1911.4,0.093944,   0.000
  1911.6,0.093385,   0.000
  1911.8,0.092822,   0.000
  1912.0,0.092259,   0.000
  1912.2,0.091695,   0.000
  1912.4,0.091128,   0.000
  1912.6,0.090565,   0.000
  1912.8,0.090005,   0.000
  1913.0,0.089451,   0.000
  1913.2,0.088903,   0.000
  1913.4,0.088352,   0.000
  1913.6,0.087803,   0.000
  1913.8,0.087254,   0.000
  1914.0,0.086708,   0.000
  1914.2,0.086162,   0.000
  1914.4,0.085627,   0.000
  1914.6,0.085103,   0.000
  1914.8,0.084584,   0.000
  1915.0,0.084075,   0.000
  1915.2,0.083579,   0.000
  1915.4,0.083095,   0.000
  1915.6,0.082613,   0.000
  1915.8,0.082143,   0.000
  1916.0,0.081680,   0.000
  1916.2,0.081220,   0.000
  1916.4,0.080763,   0.000
  1916.6,0.080310,   0.000
  1916.8,0.079858,   0.000
  1917.0,0.079409,   0.000
  1917.2,0.078966,   0.000
  1917.4,0.078525,   0.000
  1917.6,0.078091,   0.000
  1917.8,0.077665,   0.000
  1918.0,0.077243,   0.000
  1918.2,0.076826,   0.000
  1918.4,0.076413,   0.000
  1918.6,0.075997,   0.000
  1918.8,0.075580,   0.000
  1919.0,0.075157,   0.000
  1919.2,0.074729,   0.000
  1919.4,0.074295,   0.000
  1919.6,0.073856,   0.000
  1919.8,0.073414,   0.000
  1920.0,0.072969,   0.000
  1920.2,0.072521,   0.000
  1920.4,0.072071,   0.000
  1920.6,0.071622,   0.000
  1920.8,0.071171,   0.000
  1921.0,0.070726,   0.000
  1921.2,0.070288,   0.000
  1921.4,0.069859,   0.000
  1921.6,0.069430,   0.000
  1921.8,0.069005,   0.000
  1922.0,0.068581,   0.000
  1922.2,0.068156,   0.000
  1922.4,0.067729,   0.000
  1922.6,0.067308,   0.000
  1922.8,0.066894,   0.000
  1923.0,0.066485,   0.000
  1923.2,0.066085,   0.000
  1923.4,0.065688,   0.000
  1923.6,0.065294,   0.000
  1923.8,0.064907,   0.000
  1924.0,0.064525,   0.000
  1924.2,0.064143,   0.000
  1924.4,0.063768,   0.000
  1924.6,0.063397,   0.000
  1924.8,0.063025,   0.000
  1925.0,0.062658,   0.000
  1925.2,0.062296,   0.000
  1925.4,0.061937,   0.000
  1925.6,0.061581,   0.000
  1925.8,0.061230,   0.000
  1926.0,0.060880,   0.000
  1926.2,0.060533,   0.000
  1926.4,0.060188,   0.000
  1926.6,0.059847,   0.000
  1926.8,0.059505,   0.000
  1927.0,0.059167,   0.000
  1927.2,0.058825,   0.000
  1927.4,0.058484,   0.000
  1927.6,0.058139,   0.000
  1927.8,0.057797,   0.000
  1928.0,0.057452,   0.000
  1928.2,0.057111,   0.000
  1928.4,0.056771,   0.000
  1928.6,0.056429,   0.000
  1928.8,0.056083,   0.000
  1929.0,0.055735,   0.000
  1929.2,0.055384,   0.000
  1929.4,0.055033,   0.000
  1929.6,0.054687,   0.000
  1929.8,0.054342,   0.000
  1930.0,0.054003,   0.000
  1930.2,0.053666,   0.000
  1930.4,0.053332,   0.000
  1930.6,0.052999,   0.000
  1930.8,0.052676,   0.000
  1931.0,0.052354,   0.000
  1931.2,0.052040,   0.000
  1931.4,0.051731,   0.000
  1931.6,0.051429,   0.000
  1931.8,0.051126,   0.000
  1932.0,0.050828,   0.000
  1932.2,0.050533,   0.000
  1932.4,0.050238,   0.000
  1932.6,0.049942,   0.000
  1932.8,0.049643,   0.000
  1933.0,0.049346,   0.000
  1933.2,0.049046,   0.000
  1933.4,0.048746,   0.000
  1933.6,0.048449,   0.000
  1933.8,0.048160,   0.000
  1934.0,0.047875,   0.000
  1934.2,0.047597,   0.000
  1934.4,0.047323,   0.000
  1934.6,0.047055,   0.000
  1934.8,0.046789,   0.000
  1935.0,0.046525,   0.000
  1935.2,0.046259,   0.000
  1935.4,0.045994,   0.000
  1935.6,0.045726,   0.000
  1935.8,0.045454,   0.000
  1936.0,0.045182,   0.000
  1936.2,0.044908,   0.000
  1936.4,0.044633,   0.000
  1936.6,0.044359,   0.000
  1936.8,0.044085,   0.000
  1937.0,0.043808,   0.000
  1937.2,0.043531,   0.000
  1937.4,0.043257,   0.000
  1937.6,0.042984,   0.000
  1937.8,0.042713,   0.000
  1938.0,0.042446,   0.000
  1938.2,0.042187,   0.000
  1938.4,0.041927,   0.000
  1938.6,0.041666,   0.000
  1938.8,0.041408,   0.000
  1939.0,0.041150,   0.000
  1939.2,0.040889,   0.000
  1939.4,0.040633,   0.000
  1939.6,0.040384,   0.000
  1939.8,0.040141,   0.000
  1940.0,0.039904,   0.000
  1940.2,0.039671,   0.000
  1940.4,0.039445,   0.000
  1940.6,0.039222,   0.000
  1940.8,0.038996,   0.000
  1941.0,0.038770,   0.000
  1941.2,0.038544,   0.000
  1941.4,0.038314,   0.000
  1941.6,0.038081,   0.000
  1941.8,0.037849,   0.000
  1942.0,0.037620,   0.000
  1942.2,0.037395,   0.000
  1942.4,0.037172,   0.000
  1942.6,0.036950,   0.000
  1942.8,0.036733,   0.000
  1943.0,0.036514,   0.000
  1943.2,0.036295,   0.000
  1943.4,0.036076,   0.000
  1943.6,0.035859,   0.000
  1943.8,0.035643,   0.000
  1944.0,0.035427,   0.000
  1944.2,0.035213,   0.000
  1944.4,0.034997,   0.000
  1944.6,0.034779,   0.000
  1944.8,0.034560,   0.000
  1945.0,0.034342,   0.000
  1945.2,0.034121,   0.000
  1945.4,0.033903,   0.000
  1945.6,0.033683,   0.000
  1945.8,0.033464,   0.000
  1946.0,0.033246,   0.000
  1946.2,0.033030,   0.000
  1946.4,0.032817,   0.000
  1946.6,0.032608,   0.000
  1946.8,0.032399,   0.000
  1947.0,0.032194,   0.000
  1947.2,0.031988,   0.000
  1947.4,0.031782,   0.000
  1947.6,0.031580,   0.000
  1947.8,0.031379,   0.000
  1948.0,0.031184,   0.000
  1948.2,0.030996,   0.000
  1948.4,0.030814,   0.000
  1948.6,0.030635,   0.000
  1948.8,0.030462,   0.000
  1949.0,0.030291,   0.000
  1949.2,0.030119,   0.000
  1949.4,0.029945,   0.000
  1949.6,0.029767,   0.000
  1949.8,0.029587,   0.000
  1950.0,0.029402,   0.000
  1950.2,0.029218,   0.000
  1950.4,0.029038,   0.000
  1950.6,0.028863,   0.000
  1950.8,0.028691,   0.000
  1951.0,0.028524,   0.000
  1951.2,0.028358,   0.000
  1951.4,0.028191,   0.000
  1951.6,0.028022,   0.000
  1951.8,0.027846,   0.000
  1952.0,0.027586,   0.000
  1952.2,0.027415,   0.000
  1952.4,0.027240,   0.000
  1952.6,0.027063,   0.000
  1952.8,0.026892,   0.000
  1953.0,0.026802,   0.000
  1953.2,0.026622,   0.000
  1953.4,0.026446,   0.000
  1953.6,0.026273,   0.000
  1953.8,0.026099,   0.000
  1954.0,0.025929,   0.000
  1954.2,0.025763,   0.000
  1954.4,0.025595,   0.000
  1954.6,0.025426,   0.000
  1954.8,0.025258,   0.000
  1955.0,0.025085,   0.000
  1955.2,0.024910,   0.000
  1955.4,0.024734,   0.000
  1955.6,0.024560,   0.000
  1955.8,0.024388,   0.000
  1956.0,0.024224,   0.000
  1956.2,0.024065,   0.000
  1956.4,0.023915,   0.000
  1956.6,0.023769,   0.000
  1956.8,0.023630,   0.000
  1957.0,0.023492,   0.000
  1957.2,0.023358,   0.000
  1957.4,0.023223,   0.000
  1957.6,0.023090,   0.000
  1957.8,0.022956,   0.000
  1958.0,0.022821,   0.000
  1958.2,0.022685,   0.000
  1958.4,0.022549,   0.000
  1958.6,0.022413,   0.000
  1958.8,0.022278,   0.000
  1959.0,0.022148,   0.000
  1959.2,0.022017,   0.000
  1959.4,0.021886,   0.000
  1959.6,0.021754,   0.000
  1959.8,0.021625,   0.000
  1960.0,0.021491,   0.000
  1960.2,0.021358,   0.000
  1960.4,0.021225,   0.000
  1960.6,0.021091,   0.000
  1960.8,0.020955,   0.000
  1961.0,0.020818,   0.000
  1961.2,0.020678,   0.000
  1961.4,0.020534,   0.000
  1961.6,0.020390,   0.000
  1961.8,0.020243,   0.000
  1962.0,0.020095,   0.000
  1962.2,0.019950,   0.000
  1962.4,0.019810,   0.000
  1962.6,0.019671,   0.000
  1962.8,0.019533,   0.000
  1963.0,0.019397,   0.000
  1963.2,0.019264,   0.000
  1963.4,0.019128,   0.000
  1963.6,0.018995,   0.000
  1963.8,0.018862,   0.000
  1964.0,0.018729,   0.000
  1964.2,0.018594,   0.000
  1964.4,0.018466,   0.000
  1964.6,0.018341,   0.000
  1964.8,0.018221,   0.000
  1965.0,0.018105,   0.000
  1965.2,0.017990,   0.000
  1965.4,0.017877,   0.000
  1965.6,0.017768,   0.000
  1965.8,0.017660,   0.000
  1966.0,0.017553,   0.000
  1966.2,0.017449,   0.000
  1966.4,0.017344,   0.000
  1966.6,0.017238,   0.000
  1966.8,0.017134,   0.000
  1967.0,0.017032,   0.000
  1967.2,0.016931,   0.000
  1967.4,0.016831,   0.000
  1967.6,0.016731,   0.000
  1967.8,0.016630,   0.000
  1968.0,0.016528,   0.000
  1968.2,0.016427,   0.000
  1968.4,0.016326,   0.000
  1968.6,0.016222,   0.000
  1968.8,0.016117,   0.000
  1969.0,0.016009,   0.000
  1969.2,0.015899,   0.000
  1969.4,0.015785,   0.000
  1969.6,0.015669,   0.000
  1969.8,0.015553,   0.000
  1970.0,0.015438,   0.000
  1970.2,0.015317,   0.000
  1970.4,0.015201,   0.000
  1970.6,0.015086,   0.000
  1970.8,0.014972,   0.000
  1971.0,0.014859,   0.000
  1971.2,0.014754,   0.000
  1971.4,0.014646,   0.000
  1971.6,0.014540,   0.000
  1971.8,0.014431,   0.000
  1972.0,0.014319,   0.000
  1972.2,0.014209,   0.000
  1972.4,0.014098,   0.000
  1972.6,0.013989,   0.000
  1972.8,0.013882,   0.000
  1973.0,0.013781,   0.000
  1973.2,0.013679,   0.000
  1973.4,0.013581,   0.000
  1973.6,0.013486,   0.000
  1973.8,0.013396,   0.000
  1974.0,0.013309,   0.000
  1974.2,0.013222,   0.000
  1974.4,0.013136,   0.000
  1974.6,0.013052,   0.000
  1974.8,0.012966,   0.000
  1975.0,0.012884,   0.000
  1975.2,0.012804,   0.000
  1975.4,0.012725,   0.000
  1975.6,0.012650,   0.000
  1975.8,0.012574,   0.000
  1976.0,0.012496,   0.000
  1976.2,0.012420,   0.000
  1976.4,0.012343,   0.000
  1976.6,0.012266,   0.000
  1976.8,0.012190,   0.000
  1977.0,0.012114,   0.000
  1977.2,0.012036,   0.000
  1977.4,0.011960,   0.000
  1977.6,0.011878,   0.000
  1977.8,0.011792,   0.000
  1978.0,0.011707,   0.000
  1978.2,0.011620,   0.000
  1978.4,0.011527,   0.000
  1978.6,0.011434,   0.000
  1978.8,0.011342,   0.000
  1979.0,0.011249,   0.000
  1979.2,0.011158,   0.000
  1979.4,0.011071,   0.000
  1979.6,0.010988,   0.000
  1979.8,0.010904,   0.000
  1980.0,0.010820,   0.000
  1980.2,0.010735,   0.000
  1980.4,0.010650,   0.000
  1980.6,0.010564,   0.000
  1980.8,0.010480,   0.000
  1981.0,0.010398,   0.000
  1981.2,0.010317,   0.000
  1981.4,0.010238,   0.000
  1981.6,0.010163,   0.000
  1981.8,0.010088,   0.000
  1982.0,0.010013,   0.000
  1982.2,0.009939,   0.000
  1982.4,0.009865,   0.000
  1982.6,0.009792,   0.000
  1982.8,0.009717,   0.000
  1983.0,0.009646,   0.000
  1983.2,0.009575,   0.000
  1983.4,0.009505,   0.000
  1983.6,0.009436,   0.000
  1983.8,0.009370,   0.000
  1984.0,0.009302,   0.000
  1984.2,0.009236,   0.000
  1984.4,0.009173,   0.000
  1984.6,0.009106,   0.000
  1984.8,0.009040,   0.000
  1985.0,0.008979,   0.000
  1985.2,0.008916,   0.000
  1985.4,0.008849,   0.000
  1985.6,0.008783,   0.000
  1985.8,0.008715,   0.000
  1986.0,0.008640,   0.000
  1986.2,0.008564,   0.000
  1986.4,0.008489,   0.000
  1986.6,0.008412,   0.000
  1986.8,0.008337,   0.000
  1987.0,0.008263,   0.000
  1987.2,0.008189,   0.000
  1987.4,0.008114,   0.000
  1987.6,0.008038,   0.000
  1987.8,0.007962,   0.000
  1988.0,0.007886,   0.000
  1988.2,0.007807,   0.000
  1988.4,0.007729,   0.000
  1988.6,0.007656,   0.000
  1988.8,0.007582,   0.000
  1989.0,0.007511,   0.000
  1989.2,0.007446,   0.000
  1989.4,0.007379,   0.000
  1989.6,0.007311,   0.000
  1989.8,0.007241,   0.000
  1990.0,0.007170,   0.000
  1990.2,0.007104,   0.000
  1990.4,0.007044,   0.000
  1990.6,0.006986,   0.000
  1990.8,0.006931,   0.000
  1991.0,0.006875,   0.000
  1991.2,0.006812,   0.000
  1991.4,0.006747,   0.000
  1991.6,0.006681,   0.000
  1991.8,0.006615,   0.000
  1992.0,0.006553,   0.000
  1992.2,0.006495,   0.000
  1992.4,0.006437,   0.000
  1992.6,0.006378,   0.000
  1992.8,0.006322,   0.000
  1993.0,0.006264,   0.000
  1993.2,0.006204,   0.000
  1993.4,0.006146,   0.000
  1993.6,0.006090,   0.000
  1993.8,0.006034,   0.000
  1994.0,0.005980,   0.000
  1994.2,0.005925,   0.000
  1994.4,0.005870,   0.000
  1994.6,0.005813,   0.000
  1994.8,0.005756,   0.000
  1995.0,0.005697,   0.000
  1995.2,0.005636,   0.000
  1995.4,0.005576,   0.000
  1995.6,0.005515,   0.000
  1995.8,0.005453,   0.000
  1996.0,0.005393,   0.000
  1996.2,0.005335,   0.000
  1996.4,0.005275,   0.000
  1996.6,0.005217,   0.000
  1996.8,0.005157,   0.000
  1997.0,0.005097,   0.000
  1997.2,0.005037,   0.000
  1997.4,0.004980,   0.000
  1997.6,0.004926,   0.000
  1997.8,0.004874,   0.000
  1998.0,0.004822,   0.000
  1998.2,0.004770,   0.000
  1998.4,0.004721,   0.000
  1998.6,0.004671,   0.000
  1998.8,0.004622,   0.000
  1999.0,0.004574,   0.000
  1999.2,0.004526,   0.000
  1999.4,0.004474,   0.000
  1999.6,0.004421,   0.000
  1999.8,0.004366,   0.000
  2000.0,0.004313,   0.000
  2000.2,0.004258,   0.000
  2000.4,0.004205,   0.000
  2000.6,0.004150,   0.000
  2000.8,0.004097,   0.000
  2001.0,0.004041,   0.000
  2001.2,0.003989,   0.000
  2001.4,0.003939,   0.000
  2001.6,0.003890,   0.000
  2001.8,0.003840,   0.000
  2002.0,0.003789,   0.000
  2002.2,0.003734,   0.000
  2002.4,0.003681,   0.000
  2002.6,0.003630,   0.000
  2002.8,0.003580,   0.000
  2003.0,0.003534,   0.000
  2003.2,0.003491,   0.000
  2003.4,0.003443,   0.000
  2003.6,0.003395,   0.000
  2003.8,0.003345,   0.000
  2004.0,0.003292,   0.000
  2004.2,0.003239,   0.000
  2004.4,0.003187,   0.000
  2004.6,0.003132,   0.000
  2004.8,0.003077,   0.000
  2005.0,0.003027,   0.000
  2005.2,0.002974,   0.000
  2005.4,0.002921,   0.000
  2005.6,0.002871,   0.000
  2005.8,0.002825,   0.000
  2006.0,0.002780,   0.000
  2006.2,0.002740,   0.000
  2006.4,0.002702,   0.000
  2006.6,0.002663,   0.000
  2006.8,0.002623,   0.000
  2007.0,0.002586,   0.000
  2007.2,0.002544,   0.000
  2007.4,0.002505,   0.000
  2007.6,0.002462,   0.000
  2007.8,0.002419,   0.000
  2008.0,0.002374,   0.000
  2008.2,0.002330,   0.000
  2008.4,0.002286,   0.000
  2008.6,0.002245,   0.000
  2008.8,0.002205,   0.000
  2009.0,0.002164,   0.000
  2009.2,0.002124,   0.000
  2009.4,0.002081,   0.000
  2009.6,0.002039,   0.000
  2009.8,0.001996,   0.000
  2010.0,0.001951,   0.000
  2010.2,0.001907,   0.000
  2010.4,0.001867,   0.000
  2010.6,0.001824,   0.000
  2010.8,0.001782,   0.000
  2011.0,0.001741,   0.000
  2011.2,0.001698,   0.000
  2011.4,0.001653,   0.000
  2011.6,0.001609,   0.000
  2011.8,0.001563,   0.000
  2012.0,0.001518,   0.000
  2012.2,0.001474,   0.000
  2012.4,0.001431,   0.000
  2012.6,0.001387,   0.000
  2012.8,0.001345,   0.000
  2013.0,0.001305,   0.000
  2013.2,0.001267,   0.000
  2013.4,0.001226,   0.000
  2013.6,0.001182,   0.000
  2013.8,0.001139,   0.000
  2014.0,0.001093,   0.000
  2014.2,0.001049,   0.000
  2014.4,0.001007,   0.000
  2014.6,0.000967,   0.000
  2014.8,0.000932,   0.000
  2015.0,0.000900,   0.000
  2015.2,0.000867,   0.000
  2015.4,0.000834,   0.000
  2015.6,0.000803,   0.000
  2015.8,0.000770,   0.000
  2016.0,0.000735,   0.000
  2016.2,0.000700,   0.000
  2016.4,0.000663,   0.000
  2016.6,0.000627,   0.000
  2016.8,0.000586,   0.000
  2017.0,0.000545,   0.000
  2017.2,0.000506,   0.000
  2017.4,0.000468,   0.000
  2017.6,0.000429,   0.000
  2017.8,0.000396,   0.000
  2018.0,0.000363,   0.000
  2018.2,0.000328,   0.000
  2018.4,0.000293,   0.000
  2018.6,0.000260,   0.000
  2018.8,0.000225,   0.000
  2019.0,0.000191,   0.000
  2019.2,0.000156,   0.000
  2019.4,0.000121,   0.000
  2019.6,0.000083,   0.000
  2019.8,0.000043,   0.000
  2020.0,0.000002,   0.000
  2020.2,-0.000040,   0.000
  2020.4,-0.000081,   0.000
  2020.6,-0.000120,   0.000
  2020.8,-0.000157,   0.000
  2021.0,-0.000194,   0.000
  2021.2,-0.000230,   0.000
  2021.4,-0.000268,   0.000
  2021.6,-0.000306,   0.000
  2021.8,-0.000345,   0.000
  2022.0,-0.000382,   0.000
  2022.2,-0.000420,   0.000
  2022.4,-0.000454,   0.000
  2022.6,-0.000490,   0.000
  2022.8,-0.000526,   0.000
  2023.0,-0.000562,   0.000
  2023.2,-0.000594,   0.000
  2023.4,-0.000626,   0.000
  2023.6,-0.000655,   0.000
  2023.8,-0.000681,   0.000
  2024.0,-0.000709,   0.000
  2024.2,-0.000738,   0.000
  2024.4,-0.000768,   0.000
  2024.6,-0.000798,   0.000
  2024.8,-0.000827,   0.000
  2025.0,-0.000854,   0.000
  2025.2,-0.000883,   0.000
  2025.4,-0.000909,   0.000
  2025.6,-0.000936,   0.000
  2025.8,-0.000962,   0.000
  2026.0,-0.000989,   0.000
  2026.2,-0.001015,   0.000
  2026.4,-0.001041,   0.000
  2026.6,-0.001068,   0.000
  2026.8,-0.001097,   0.000
  2027.0,-0.001130,   0.000
  2027.2,-0.001163,   0.000
  2027.4,-0.001199,   0.000
  2027.6,-0.001235,   0.000
  2027.8,-0.001272,   0.000
  2028.0,-0.001308,   0.000
  2028.2,-0.001344,   0.000
  2028.4,-0.001379,   0.000
  2028.6,-0.001416,   0.000
  2028.8,-0.001451,   0.000
  2029.0,-0.001483,   0.000
  2029.2,-0.001512,   0.000
  2029.4,-0.001538,   0.000
  2029.6,-0.001563,   0.000
  2029.8,-0.001589,   0.000
  2030.0,-0.001620,   0.000
  2030.2,-0.001656,   0.000
  2030.4,-0.001691,   0.000
  2030.6,-0.001726,   0.000
  2030.8,-0.001759,   0.000
  2031.0,-0.001788,   0.000
  2031.2,-0.001815,   0.000
  2031.4,-0.001841,   0.000
  2031.6,-0.001868,   0.000
  2031.8,-0.001891,   0.000
  2032.0,-0.001916,   0.000
  2032.2,-0.001941,   0.000
  2032.4,-0.001966,   0.000
  2032.6,-0.001991,   0.000
  2032.8,-0.002013,   0.000
  2033.0,-0.002037,   0.000
  2033.2,-0.002062,   0.000
  2033.4,-0.002089,   0.000
  2033.6,-0.002112,   0.000
  2033.8,-0.002134,   0.000
  2034.0,-0.002152,   0.000
  2034.2,-0.002170,   0.000
  2034.4,-0.002186,   0.000
  2034.6,-0.002209,   0.000
  2034.8,-0.002232,   0.000
  2035.0,-0.002257,   0.000
  2035.2,-0.002280,   0.000
  2035.4,-0.002305,   0.000
  2035.6,-0.002327,   0.000
  2035.8,-0.002352,   0.000
  2036.0,-0.002378,   0.000
  2036.2,-0.002405,   0.000
  2036.4,-0.002433,   0.000
  2036.6,-0.002463,   0.000
  2036.8,-0.002495,   0.000
  2037.0,-0.002525,   0.000
  2037.2,-0.002555,   0.000
  2037.4,-0.002584,   0.000
  2037.6,-0.002612,   0.000
  2037.8,-0.002638,   0.000
  2038.0,-0.002665,   0.000
  2038.2,-0.002692,   0.000
  2038.4,-0.002717,   0.000
  2038.6,-0.002744,   0.000
  2038.8,-0.002771,   0.000
  2039.0,-0.002798,   0.000
  2039.2,-0.002824,   0.000
  2039.4,-0.002851,   0.000
  2039.6,-0.002876,   0.000
  2039.8,-0.002900,   0.000
  2040.0,-0.002923,   0.000
  2040.2,-0.002945,   0.000
  2040.4,-0.002966,   0.000
  2040.6,-0.002985,   0.000
  2040.8,-0.003002,   0.000
  2041.0,-0.003020,   0.000
  2041.2,-0.003038,   0.000
  2041.4,-0.003055,   0.000
  2041.6,-0.003075,   0.000
  2041.8,-0.003093,   0.000
  2042.0,-0.003113,   0.000
  2042.2,-0.003133,   0.000
  2042.4,-0.003153,   0.000
  2042.6,-0.003170,   0.000
  2042.8,-0.003191,   0.000
  2043.0,-0.003212,   0.000
  2043.2,-0.003234,   0.000
  2043.4,-0.003260,   0.000
  2043.6,-0.003287,   0.000
  2043.8,-0.003312,   0.000
  2044.0,-0.003335,   0.000
  2044.2,-0.003357,   0.000
  2044.4,-0.003379,   0.000
  2044.6,-0.003401,   0.000
  2044.8,-0.003425,   0.000
  2045.0,-0.003450,   0.000
  2045.2,-0.003476,   0.000
  2045.4,-0.003501,   0.000
  2045.6,-0.003526,   0.000
  2045.8,-0.003549,   0.000
  2046.0,-0.003572,   0.000
  2046.2,-0.003593,   0.000
  2046.4,-0.003612,   0.000
  2046.6,-0.003634,   0.000
  2046.8,-0.003657,   0.000
  2047.0,-0.003683,   0.000
  2047.2,-0.003709,   0.000
  2047.4,-0.003733,   0.000
  2047.6,-0.003753,   0.000
  2047.8,-0.003771,   0.000
  2048.0,-0.003787,   0.000
  2048.2,-0.003804,   0.000
  2048.4,-0.003819,   0.000
  2048.6,-0.003834,   0.000
  2048.8,-0.003849,   0.000
  2049.0,-0.003863,   0.000
  2049.2,-0.003879,   0.000
  2049.4,-0.003897,   0.000
  2049.6,-0.003915,   0.000
  2049.8,-0.003932,   0.000
  2050.0,-0.003949,   0.000
  2050.2,-0.003968,   0.000
  2050.4,-0.003983,   0.000
  2050.6,-0.004001,   0.000
  2050.8,-0.004017,   0.000
  2051.0,-0.004034,   0.000
  2051.2,-0.004047,   0.000
  2051.4,-0.004060,   0.000
  2051.6,-0.004076,   0.000
  2051.8,-0.004091,   0.000
  2052.0,-0.004106,   0.000
  2052.2,-0.004120,   0.000
  2052.4,-0.004135,   0.000
  2052.6,-0.004147,   0.000
  2052.8,-0.004161,   0.000
  2053.0,-0.004174,   0.000
  2053.2,-0.004194,   0.000
  2053.4,-0.004214,   0.000
  2053.6,-0.004234,   0.000
  2053.8,-0.004253,   0.000
  2054.0,-0.004275,   0.000
  2054.2,-0.004294,   0.000
  2054.4,-0.004312,   0.000
  2054.6,-0.004332,   0.000
  2054.8,-0.004354,   0.000
  2055.0,-0.004373,   0.000
  2055.2,-0.004392,   0.000
  2055.4,-0.004410,   0.000
  2055.6,-0.004426,   0.000
  2055.8,-0.004440,   0.000
  2056.0,-0.004455,   0.000
  2056.2,-0.004468,   0.000
  2056.4,-0.004480,   0.000
  2056.6,-0.004493,   0.000
  2056.8,-0.004507,   0.000
  2057.0,-0.004518,   0.000
  2057.2,-0.004530,   0.000
  2057.4,-0.004543,   0.000
  2057.6,-0.004558,   0.000
  2057.8,-0.004574,   0.000
  2058.0,-0.004591,   0.000
  2058.2,-0.004611,   0.000
  2058.4,-0.004633,   0.000
  2058.6,-0.004651,   0.000
  2058.8,-0.004668,   0.000
  2059.0,-0.004686,   0.000
  2059.2,-0.004702,   0.000
  2059.4,-0.004716,   0.000
  2059.6,-0.004733,   0.000
  2059.8,-0.004749,   0.000
  2060.0,-0.004762,   0.000
  2060.2,-0.004774,   0.000
  2060.4,-0.004788,   0.000
  2060.6,-0.004798,   0.000
  2060.8,-0.004810,   0.000
  2061.0,-0.004824,   0.000
  2061.2,-0.004839,   0.000
  2061.4,-0.004854,   0.000
  2061.6,-0.004871,   0.000
  2061.8,-0.004889,   0.000
  2062.0,-0.004908,   0.000
  2062.2,-0.004928,   0.000
  2062.4,-0.004948,   0.000
  2062.6,-0.004966,   0.000
  2062.8,-0.004982,   0.000
  2063.0,-0.004999,   0.000
  2063.2,-0.005016,   0.000
  2063.4,-0.005034,   0.000
  2063.6,-0.005052,   0.000
  2063.8,-0.005070,   0.000
  2064.0,-0.005085,   0.000
  2064.2,-0.005098,   0.000
  2064.4,-0.005109,   0.000
  2064.6,-0.005120,   0.000
  2064.8,-0.005129,   0.000
  2065.0,-0.005139,   0.000
  2065.2,-0.005147,   0.000
  2065.4,-0.005159,   0.000
  2065.6,-0.005171,   0.000
  2065.8,-0.005186,   0.000
  2066.0,-0.005201,   0.000
  2066.2,-0.005221,   0.000
  2066.4,-0.005240,   0.000
  2066.6,-0.005259,   0.000
  2066.8,-0.005276,   0.000
  2067.0,-0.005294,   0.000
  2067.2,-0.005311,   0.000
  2067.4,-0.005328,   0.000
  2067.6,-0.005343,   0.000
  2067.8,-0.005356,   0.000
  2068.0,-0.005369,   0.000
  2068.2,-0.005380,   0.000
  2068.4,-0.005390,   0.000
  2068.6,-0.005401,   0.000
  2068.8,-0.005415,   0.000
  2069.0,-0.005430,   0.000
  2069.2,-0.005445,   0.000
  2069.4,-0.005460,   0.000
  2069.6,-0.005475,   0.000
  2069.8,-0.005490,   0.000
  2070.0,-0.005505,   0.000
  2070.2,-0.005520,   0.000
  2070.4,-0.005535,   0.000
  2070.6,-0.005550,   0.000
  2070.8,-0.005567,   0.000
  2071.0,-0.005583,   0.000
  2071.2,-0.005600,   0.000
  2071.4,-0.005618,   0.000
  2071.6,-0.005636,   0.000
  2071.8,-0.005654,   0.000
  2072.0,-0.005673,   0.000
  2072.2,-0.005692,   0.000
  2072.4,-0.005709,   0.000
  2072.6,-0.005724,   0.000
  2072.8,-0.005733,   0.000
  2073.0,-0.005742,   0.000
  2073.2,-0.005748,   0.000
  2073.4,-0.005756,   0.000
  2073.6,-0.005764,   0.000
  2073.8,-0.005776,   0.000
  2074.0,-0.005788,   0.000
  2074.2,-0.005805,   0.000
  2074.4,-0.005821,   0.000
  2074.6,-0.005837,   0.000
  2074.8,-0.005849,   0.000
  2075.0,-0.005864,   0.000
  2075.2,-0.005875,   0.000
  2075.4,-0.005887,   0.000
  2075.6,-0.005901,   0.000
  2075.8,-0.005917,   0.000
  2076.0,-0.005929,   0.000
  2076.2,-0.005945,   0.000
  2076.4,-0.005957,   0.000
  2076.6,-0.005968,   0.000
  2076.8,-0.005979,   0.000
  2077.0,-0.005991,   0.000
  2077.2,-0.006000,   0.000
  2077.4,-0.006012,   0.000
  2077.6,-0.006023,   0.000
  2077.8,-0.006035,   0.000
  2078.0,-0.006046,   0.000
  2078.2,-0.006058,   0.000
  2078.4,-0.006068,   0.000
  2078.6,-0.006080,   0.000
  2078.8,-0.006091,   0.000
  2079.0,-0.006104,   0.000
  2079.2,-0.006118,   0.000
  2079.4,-0.006132,   0.000
  2079.6,-0.006146,   0.000
  2079.8,-0.006161,   0.000
  2080.0,-0.006176,   0.000
  2080.2,-0.006194,   0.000
  2080.4,-0.006210,   0.000
  2080.6,-0.006225,   0.000
  2080.8,-0.006235,   0.000
  2081.0,-0.006243,   0.000
  2081.2,-0.006250,   0.000
  2081.4,-0.006254,   0.000
  2081.6,-0.006259,   0.000
  2081.8,-0.006266,   0.000
  2082.0,-0.006274,   0.000
  2082.2,-0.006280,   0.000
  2082.4,-0.006293,   0.000
  2082.6,-0.006306,   0.000
  2082.8,-0.006320,   0.000
  2083.0,-0.006334,   0.000
  2083.2,-0.006345,   0.000
  2083.4,-0.006352,   0.000
  2083.6,-0.006358,   0.000
  2083.8,-0.006363,   0.000
  2084.0,-0.006368,   0.000
  2084.2,-0.006375,   0.000
  2084.4,-0.006384,   0.000
  2084.6,-0.006394,   0.000
  2084.8,-0.006405,   0.000
  2085.0,-0.006415,   0.000
  2085.2,-0.006424,   0.000
  2085.4,-0.006435,   0.000
  2085.6,-0.006444,   0.000
  2085.8,-0.006454,   0.000
  2086.0,-0.006466,   0.000
  2086.2,-0.006478,   0.000
  2086.4,-0.006490,   0.000
  2086.6,-0.006503,   0.000
  2086.8,-0.006518,   0.000
  2087.0,-0.006533,   0.000
  2087.2,-0.006548,   0.000
  2087.4,-0.006563,   0.000
  2087.6,-0.006576,   0.000
  2087.8,-0.006588,   0.000
  2088.0,-0.006598,   0.000
  2088.2,-0.006607,   0.000
  2088.4,-0.006618,   0.000
  2088.6,-0.006633,   0.000
  2088.8,-0.006647,   0.000
  2089.0,-0.006660,   0.000
  2089.2,-0.006674,   0.000
  2089.4,-0.006685,   0.000
  2089.6,-0.006696,   0.000
  2089.8,-0.006703,   0.000
  2090.0,-0.006711,   0.000
  2090.2,-0.006719,   0.000
  2090.4,-0.006725,   0.000
  2090.6,-0.006730,   0.000
  2090.8,-0.006738,   0.000
  2091.0,-0.006747,   0.000
  2091.2,-0.006758,   0.000
  2091.4,-0.006768,   0.000
  2091.6,-0.006775,   0.000
  2091.8,-0.006782,   0.000
  2092.0,-0.006789,   0.000
  2092.2,-0.006796,   0.000
  2092.4,-0.006802,   0.000
  2092.6,-0.006810,   0.000
  2092.8,-0.006816,   0.000
  2093.0,-0.006823,   0.000
  2093.2,-0.006829,   0.000
  2093.4,-0.006836,   0.000
  2093.6,-0.006844,   0.000
  2093.8,-0.006851,   0.000
  2094.0,-0.006860,   0.000
  2094.2,-0.006870,   0.000
  2094.4,-0.006886,   0.000
  2094.6,-0.006900,   0.000
  2094.8,-0.006915,   0.000
  2095.0,-0.006924,   0.000
  2095.2,-0.006934,   0.000
  2095.4,-0.006939,   0.000
  2095.6,-0.006944,   0.000
  2095.8,-0.006949,   0.000
  2096.0,-0.006956,   0.000
  2096.2,-0.006964,   0.000
  2096.4,-0.006973,   0.000
  2096.6,-0.006984,   0.000
  2096.8,-0.006995,   0.000
  2097.0,-0.007005,   0.000
  2097.2,-0.007015,   0.000
  2097.4,-0.007021,   0.000
  2097.6,-0.007026,   0.000
  2097.8,-0.007032,   0.000
  2098.0,-0.007036,   0.000
  2098.2,-0.007039,   0.000
  2098.4,-0.007045,   0.000
  2098.6,-0.007052,   0.000
  2098.8,-0.007059,   0.000
  2099.0,-0.007066,   0.000
  2099.2,-0.007074,   0.000
  2099.4,-0.007083,   0.000
  2099.6,-0.007091,   0.000
  2099.8,-0.007096,   0.000
  2100.0,-0.007100,   0.000
  2100.2,-0.007102,   0.000
  2100.4,-0.007099,   0.000
  2100.6,-0.007098,   0.000
  2100.8,-0.007095,   0.000
  2101.0,-0.007092,   0.000
  2101.2,-0.007089,   0.000
  2101.4,-0.007089,   0.000
  2101.6,-0.007087,   0.000
  2101.8,-0.007089,   0.000
  2102.0,-0.007092,   0.000
  2102.2,-0.007097,   0.000
  2102.4,-0.007102,   0.000
  2102.6,-0.007108,   0.000
  2102.8,-0.007114,   0.000
  2103.0,-0.007118,   0.000
  2103.2,-0.007122,   0.000
  2103.4,-0.007124,   0.000
  2103.6,-0.007125,   0.000
  2103.8,-0.007126,   0.000
  2104.0,-0.007127,   0.000
  2104.2,-0.007128,   0.000
  2104.4,-0.007129,   0.000
  2104.6,-0.007129,   0.000
  2104.8,-0.007130,   0.000
  2105.0,-0.007130,   0.000
  2105.2,-0.007132,   0.000
  2105.4,-0.007135,   0.000
  2105.6,-0.007138,   0.000
  2105.8,-0.007141,   0.000
  2106.0,-0.007143,   0.000
  2106.2,-0.007142,   0.000
  2106.4,-0.007141,   0.000
  2106.6,-0.007138,   0.000
  2106.8,-0.007136,   0.000
  2107.0,-0.007133,   0.000
  2107.2,-0.007132,   0.000
  2107.4,-0.007135,   0.000
  2107.6,-0.007137,   0.000
  2107.8,-0.007139,   0.000
  2108.0,-0.007141,   0.000
  2108.2,-0.007145,   0.000
  2108.4,-0.007142,   0.000
  2108.6,-0.007143,   0.000
  2108.8,-0.007146,   0.000
  2109.0,-0.007150,   0.000
  2109.2,-0.007156,   0.000
  2109.4,-0.007163,   0.000
  2109.6,-0.007167,   0.000
  2109.8,-0.007170,   0.000
  2110.0,-0.007172,   0.000
  2110.2,-0.007171,   0.000
  2110.4,-0.007172,   0.000
  2110.6,-0.007174,   0.000
  2110.8,-0.007175,   0.000
  2111.0,-0.007176,   0.000
  2111.2,-0.007176,   0.000
  2111.4,-0.007179,   0.000
  2111.6,-0.007183,   0.000
  2111.8,-0.007190,   0.000
  2112.0,-0.007198,   0.000
  2112.2,-0.007207,   0.000
  2112.4,-0.007217,   0.000
  2112.6,-0.007222,   0.000
  2112.8,-0.007226,   0.000
  2113.0,-0.007230,   0.000
  2113.2,-0.007233,   0.000
  2113.4,-0.007238,   0.000
  2113.6,-0.007244,   0.000
  2113.8,-0.007249,   0.000
  2114.0,-0.007256,   0.000
  2114.2,-0.007261,   0.000
  2114.4,-0.007263,   0.000
  2114.6,-0.007269,   0.000
  2114.8,-0.007272,   0.000
  2115.0,-0.007274,   0.000
  2115.2,-0.007278,   0.000
  2115.4,-0.007283,   0.000
  2115.6,-0.007281,   0.000
  2115.8,-0.007284,   0.000
  2116.0,-0.007287,   0.000
  2116.2,-0.007291,   0.000
  2116.4,-0.007293,   0.000
  2116.6,-0.007297,   0.000
  2116.8,-0.007299,   0.000
  2117.0,-0.007300,   0.000
  2117.2,-0.007298,   0.000
  2117.4,-0.007300,   0.000
  2117.6,-0.007303,   0.000
  2117.8,-0.007308,   0.000
  2118.0,-0.007312,   0.000
  2118.2,-0.007316,   0.000
  2118.4,-0.007316,   0.000
  2118.6,-0.007317,   0.000
  2118.8,-0.007316,   0.000
  2119.0,-0.007318,   0.000
  2119.2,-0.007322,   0.000
  2119.4,-0.007327,   0.000
  2119.6,-0.007333,   0.000
  2119.8,-0.007339,   0.000
  2120.0,-0.007345,   0.000
  2120.2,-0.007352,   0.000
  2120.4,-0.007359,   0.000
  2120.6,-0.007362,   0.000
  2120.8,-0.007364,   0.000
  2121.0,-0.007366,   0.000
  2121.2,-0.007366,   0.000
  2121.4,-0.007368,   0.000
  2121.6,-0.007372,   0.000
  2121.8,-0.007377,   0.000
  2122.0,-0.007380,   0.000
  2122.2,-0.007383,   0.000
  2122.4,-0.007384,   0.000
  2122.6,-0.007384,   0.000
  2122.8,-0.007382,   0.000
  2123.0,-0.007380,   0.000
  2123.2,-0.007379,   0.000
  2123.4,-0.007379,   0.000
  2123.6,-0.007378,   0.000
  2123.8,-0.007385,   0.000
  2124.0,-0.007396,   0.000
  2124.2,-0.007404,   0.000
  2124.4,-0.007412,   0.000
  2124.6,-0.007420,   0.000
  2124.8,-0.007422,   0.000
  2125.0,-0.007421,   0.000
  2125.2,-0.007422,   0.000
  2125.4,-0.007423,   0.000
  2125.6,-0.007426,   0.000
  2125.8,-0.007430,   0.000
  2126.0,-0.007434,   0.000
  2126.2,-0.007438,   0.000
  2126.4,-0.007441,   0.000
  2126.6,-0.007445,   0.000
  2126.8,-0.007448,   0.000
  2127.0,-0.007453,   0.000
  2127.2,-0.007459,   0.000
  2127.4,-0.007467,   0.000
  2127.6,-0.007474,   0.000
  2127.8,-0.007481,   0.000
  2128.0,-0.007486,   0.000
  2128.2,-0.007492,   0.000
  2128.4,-0.007498,   0.000
  2128.6,-0.007506,   0.000
  2128.8,-0.007514,   0.000
  2129.0,-0.007525,   0.000
  2129.2,-0.007532,   0.000
  2129.4,-0.007539,   0.000
  2129.6,-0.007545,   0.000
  2129.8,-0.007552,   0.000
  2130.0,-0.007560,   0.000
  2130.2,-0.007569,   0.000
  2130.4,-0.007576,   0.000
  2130.6,-0.007583,   0.000
  2130.8,-0.007585,   0.000
  2131.0,-0.007586,   0.000
  2131.2,-0.007587,   0.000
  2131.4,-0.007589,   0.000
  2131.6,-0.007589,   0.000
  2131.8,-0.007589,   0.000
  2132.0,-0.007591,   0.000
  2132.2,-0.007593,   0.000
  2132.4,-0.007598,   0.000
  2132.6,-0.007606,   0.000
  2132.8,-0.007615,   0.000
  2133.0,-0.007625,   0.000
  2133.2,-0.007633,   0.000
  2133.4,-0.007641,   0.000
  2133.6,-0.007647,   0.000
  2133.8,-0.007656,   0.000
  2134.0,-0.007663,   0.000
  2134.2,-0.007673,   0.000
  2134.4,-0.007682,   0.000
  2134.6,-0.007692,   0.000
  2134.8,-0.007702,   0.000
  2135.0,-0.007713,   0.000
  2135.2,-0.007721,   0.000
  2135.4,-0.007729,   0.000
  2135.6,-0.007738,   0.000
  2135.8,-0.007745,   0.000
  2136.0,-0.007749,   0.000
  2136.2,-0.007753,   0.000
  2136.4,-0.007756,   0.000
  2136.6,-0.007759,   0.000
  2136.8,-0.007764,   0.000
  2137.0,-0.007772,   0.000
  2137.2,-0.007784,   0.000
  2137.4,-0.007795,   0.000
  2137.6,-0.007806,   0.000
  2137.8,-0.007817,   0.000
  2138.0,-0.007828,   0.000
  2138.2,-0.007838,   0.000
  2138.4,-0.007850,   0.000
  2138.6,-0.007865,   0.000
  2138.8,-0.007875,   0.000
  2139.0,-0.007883,   0.000
  2139.2,-0.007890,   0.000
  2139.4,-0.007894,   0.000
  2139.6,-0.007897,   0.000
  2139.8,-0.007900,   0.000
  2140.0,-0.007907,   0.000
  2140.2,-0.007915,   0.000
  2140.4,-0.007926,   0.000
  2140.6,-0.007937,   0.000
  2140.8,-0.007949,   0.000
  2141.0,-0.007959,   0.000
  2141.2,-0.007969,   0.000
  2141.4,-0.007976,   0.000
  2141.6,-0.007984,   0.000
  2141.8,-0.007992,   0.000
  2142.0,-0.008000,   0.000
  2142.2,-0.008009,   0.000
  2142.4,-0.008020,   0.000
  2142.6,-0.008028,   0.000
  2142.8,-0.008034,   0.000
  2143.0,-0.008039,   0.000
  2143.2,-0.008047,   0.000
  2143.4,-0.008056,   0.000
  2143.6,-0.008066,   0.000
  2143.8,-0.008081,   0.000
  2144.0,-0.008097,   0.000
  2144.2,-0.008111,   0.000
  2144.4,-0.008126,   0.000
  2144.6,-0.008141,   0.000
  2144.8,-0.008153,   0.000
  2145.0,-0.008167,   0.000
  2145.2,-0.008180,   0.000
  2145.4,-0.008193,   0.000
  2145.6,-0.008206,   0.000
  2145.8,-0.008220,   0.000
  2146.0,-0.008232,   0.000
  2146.2,-0.008246,   0.000
  2146.4,-0.008259,   0.000
  2146.6,-0.008274,   0.000
  2146.8,-0.008289,   0.000
  2147.0,-0.008306,   0.000
  2147.2,-0.008319,   0.000
  2147.4,-0.008331,   0.000
  2147.6,-0.008340,   0.000
  2147.8,-0.008346,   0.000
  2148.0,-0.008347,   0.000
  2148.2,-0.008349,   0.000
  2148.4,-0.008356,   0.000
  2148.6,-0.008366,   0.000
  2148.8,-0.008378,   0.000
  2149.0,-0.008391,   0.000
  2149.2,-0.008409,   0.000
  2149.4,-0.008421,   0.000
  2149.6,-0.008432,   0.000
  2149.8,-0.008444,   0.000
  2150.0,-0.008456,   0.000
  2150.2,-0.008463,   0.000
  2150.4,-0.008475,   0.000
  2150.6,-0.008486,   0.000
  2150.8,-0.008495,   0.000
  2151.0,-0.008506,   0.000
  2151.2,-0.008517,   0.000
  2151.4,-0.008526,   0.000
  2151.6,-0.008536,   0.000
  2151.8,-0.008550,   0.000
  2152.0,-0.008565,   0.000
  2152.2,-0.008579,   0.000
  2152.4,-0.008590,   0.000
  2152.6,-0.008603,   0.000
  2152.8,-0.008611,   0.000
  2153.0,-0.008618,   0.000
  2153.2,-0.008629,   0.000
  2153.4,-0.008642,   0.000
  2153.6,-0.008655,   0.000
  2153.8,-0.008669,   0.000
  2154.0,-0.008680,   0.000
  2154.2,-0.008692,   0.000
  2154.4,-0.008704,   0.000
  2154.6,-0.008717,   0.000
  2154.8,-0.008732,   0.000
  2155.0,-0.008745,   0.000
  2155.2,-0.008758,   0.000
  2155.4,-0.008771,   0.000
  2155.6,-0.008783,   0.000
  2155.8,-0.008793,   0.000
  2156.0,-0.008804,   0.000
  2156.2,-0.008811,   0.000
  2156.4,-0.008819,   0.000
  2156.6,-0.008824,   0.000
  2156.8,-0.008830,   0.000
  2157.0,-0.008838,   0.000
  2157.2,-0.008848,   0.000
  2157.4,-0.008857,   0.000
  2157.6,-0.008868,   0.000
  2157.8,-0.008878,   0.000
  2158.0,-0.008886,   0.000
  2158.2,-0.008896,   0.000
  2158.4,-0.008905,   0.000
  2158.6,-0.008913,   0.000
  2158.8,-0.008921,   0.000
  2159.0,-0.008932,   0.000
  2159.2,-0.008941,   0.000
  2159.4,-0.008951,   0.000
  2159.6,-0.008960,   0.000
  2159.8,-0.008969,   0.000
  2160.0,-0.008977,   0.000
  2160.2,-0.008986,   0.000
  2160.4,-0.008996,   0.000
  2160.6,-0.009008,   0.000
  2160.8,-0.009019,   0.000
  2161.0,-0.009030,   0.000
  2161.2,-0.009040,   0.000
  2161.4,-0.009049,   0.000
  2161.6,-0.009057,   0.000
  2161.8,-0.009067,   0.000
  2162.0,-0.009078,   0.000
  2162.2,-0.009088,   0.000
  2162.4,-0.009097,   0.000
  2162.6,-0.009106,   0.000
  2162.8,-0.009115,   0.000
  2163.0,-0.009122,   0.000
  2163.2,-0.009129,   0.000
  2163.4,-0.009136,   0.000
  2163.6,-0.009144,   0.000
  2163.8,-0.009151,   0.000
  2164.0,-0.009159,   0.000
  2164.2,-0.009166,   0.000
  2164.4,-0.009173,   0.000
  2164.6,-0.009182,   0.000
  2164.8,-0.009191,   0.000
  2165.0,-0.009198,   0.000
  2165.2,-0.009206,   0.000
  2165.4,-0.009214,   0.000
  2165.6,-0.009218,   0.000
  2165.8,-0.009221,   0.000
  2166.0,-0.009226,   0.000
  2166.2,-0.009232,   0.000
  2166.4,-0.009238,   0.000
  2166.6,-0.009243,   0.000
  2166.8,-0.009249,   0.000
  2167.0,-0.009256,   0.000
  2167.2,-0.009263,   0.000
  2167.4,-0.009270,   0.000
  2167.6,-0.009281,   0.000
  2167.8,-0.009290,   0.000
  2168.0,-0.009297,   0.000
  2168.2,-0.009301,   0.000
  2168.4,-0.009305,   0.000
  2168.6,-0.009307,   0.000
  2168.8,-0.009308,   0.000
  2169.0,-0.009311,   0.000
  2169.2,-0.009316,   0.000
  2169.4,-0.009322,   0.000
  2169.6,-0.009330,   0.000
  2169.8,-0.009338,   0.000
  2170.0,-0.009346,   0.000
  2170.2,-0.009353,   0.000
  2170.4,-0.009357,   0.000
  2170.6,-0.009360,   0.000
  2170.8,-0.009364,   0.000
  2171.0,-0.009369,   0.000
  2171.2,-0.009375,   0.000
  2171.4,-0.009381,   0.000
  2171.6,-0.009390,   0.000
  2171.8,-0.009396,   0.000
  2172.0,-0.009401,   0.000
  2172.2,-0.009408,   0.000
  2172.4,-0.009414,   0.000
  2172.6,-0.009416,   0.000
  2172.8,-0.009421,   0.000
  2173.0,-0.009423,   0.000
  2173.2,-0.009422,   0.000
  2173.4,-0.009422,   0.000
  2173.6,-0.009425,   0.000
  2173.8,-0.009427,   0.000
  2174.0,-0.009432,   0.000
  2174.2,-0.009438,   0.000
  2174.4,-0.009444,   0.000
  2174.6,-0.009448,   0.000
  2174.8,-0.009451,   0.000
  2175.0,-0.009453,   0.000
  2175.2,-0.009454,   0.000
  2175.4,-0.009455,   0.000
  2175.6,-0.009454,   0.000
  2175.8,-0.009456,   0.000
  2176.0,-0.009461,   0.000
  2176.2,-0.009464,   0.000
  2176.4,-0.009469,   0.000
  2176.6,-0.009475,   0.000
  2176.8,-0.009479,   0.000
  2177.0,-0.009480,   0.000
  2177.2,-0.009484,   0.000
  2177.4,-0.009485,   0.000
  2177.6,-0.009485,   0.000
  2177.8,-0.009486,   0.000
  2178.0,-0.009487,   0.000
  2178.2,-0.009488,   0.000
  2178.4,-0.009491,   0.000
  2178.6,-0.009498,   0.000
  2178.8,-0.009504,   0.000
  2179.0,-0.009512,   0.000
  2179.2,-0.009516,   0.000
  2179.4,-0.009518,   0.000
  2179.6,-0.009520,   0.000
  2179.8,-0.009523,   0.000
  2180.0,-0.009523,   0.000
  2180.2,-0.009528,   0.000
  2180.4,-0.009534,   0.000
  2180.6,-0.009539,   0.000
  2180.8,-0.009542,   0.000
  2181.0,-0.009546,   0.000
  2181.2,-0.009550,   0.000
  2181.4,-0.009550,   0.000
  2181.6,-0.009550,   0.000
  2181.8,-0.009553,   0.000
  2182.0,-0.009558,   0.000
  2182.2,-0.009561,   0.000
  2182.4,-0.009565,   0.000
  2182.6,-0.009568,   0.000
  2182.8,-0.009567,   0.000
  2183.0,-0.009561,   0.000
  2183.2,-0.009558,   0.000
  2183.4,-0.009554,   0.000
  2183.6,-0.009554,   0.000
  2183.8,-0.009555,   0.000
  2184.0,-0.009556,   0.000
  2184.2,-0.009558,   0.000
  2184.4,-0.009561,   0.000
  2184.6,-0.009561,   0.000
  2184.8,-0.009561,   0.000
  2185.0,-0.009564,   0.000
  2185.2,-0.009564,   0.000
  2185.4,-0.009565,   0.000
  2185.6,-0.009565,   0.000
  2185.8,-0.009565,   0.000
  2186.0,-0.009565,   0.000
  2186.2,-0.009568,   0.000
  2186.4,-0.009572,   0.000
  2186.6,-0.009578,   0.000
  2186.8,-0.009583,   0.000
  2187.0,-0.009585,   0.000
  2187.2,-0.009588,   0.000
  2187.4,-0.009590,   0.000
  2187.6,-0.009591,   0.000
  2187.8,-0.009594,   0.000
  2188.0,-0.009599,   0.000
  2188.2,-0.009604,   0.000
  2188.4,-0.009607,   0.000
  2188.6,-0.009608,   0.000
  2188.8,-0.009607,   0.000
  2189.0,-0.009605,   0.000
  2189.2,-0.009602,   0.000
  2189.4,-0.009598,   0.000
  2189.6,-0.009595,   0.000
  2189.8,-0.009595,   0.000
  2190.0,-0.009593,   0.000
  2190.2,-0.009594,   0.000
  2190.4,-0.009595,   0.000
  2190.6,-0.009599,   0.000
  2190.8,-0.009601,   0.000
  2191.0,-0.009605,   0.000
  2191.2,-0.009604,   0.000
  2191.4,-0.009604,   0.000
  2191.6,-0.009603,   0.000
  2191.8,-0.009602,   0.000
  2192.0,-0.009602,   0.000
  2192.2,-0.009605,   0.000
  2192.4,-0.009610,   0.000
  2192.6,-0.009616,   0.000
  2192.8,-0.009618,   0.000
  2193.0,-0.009620,   0.000
  2193.2,-0.009622,   0.000
  2193.4,-0.009620,   0.000
  2193.6,-0.009619,   0.000
  2193.8,-0.009623,   0.000
  2194.0,-0.009626,   0.000
  2194.2,-0.009628,   0.000
  2194.4,-0.009632,   0.000
  2194.6,-0.009634,   0.000
  2194.8,-0.009637,   0.000
  2195.0,-0.009641,   0.000
  2195.2,-0.009645,   0.000
  2195.4,-0.009650,   0.000
  2195.6,-0.009655,   0.000
  2195.8,-0.009661,   0.000
  2196.0,-0.009667,   0.000
  2196.2,-0.009676,   0.000
  2196.4,-0.009683,   0.000
  2196.6,-0.009689,   0.000
  2196.8,-0.009692,   0.000
  2197.0,-0.009693,   0.000
  2197.2,-0.009692,   0.000
  2197.4,-0.009691,   0.000
  2197.6,-0.009689,   0.000
  2197.8,-0.009691,   0.000
  2198.0,-0.009690,   0.000
  2198.2,-0.009688,   0.000
  2198.4,-0.009689,   0.000
  2198.6,-0.009696,   0.000
  2198.8,-0.009704,   0.000
  2199.0,-0.009713,   0.000
  2199.2,-0.009722,   0.000
  2199.4,-0.009731,   0.000
  2199.6,-0.009733,   0.000
  2199.8,-0.009733,   0.000
  2200.0,-0.009735,   0.000
  2200.2,-0.009738,   0.000
  2200.4,-0.009742,   0.000
  2200.6,-0.009745,   0.000
  2200.8,-0.009751,   0.000
  2201.0,-0.009757,   0.000
  2201.2,-0.009762,   0.000
  2201.4,-0.009772,   0.000
  2201.6,-0.009782,   0.000
  2201.8,-0.009791,   0.000
  2202.0,-0.009800,   0.000
  2202.2,-0.009808,   0.000
  2202.4,-0.009812,   0.000
  2202.6,-0.009816,   0.000
  2202.8,-0.009818,   0.000
  2203.0,-0.009819,   0.000
  2203.2,-0.009820,   0.000
  2203.4,-0.009823,   0.000
  2203.6,-0.009826,   0.000
  2203.8,-0.009830,   0.000
  2204.0,-0.009836,   0.000
  2204.2,-0.009843,   0.000
  2204.4,-0.009848,   0.000
  2204.6,-0.009854,   0.000
  2204.8,-0.009861,   0.000
  2205.0,-0.009867,   0.000
  2205.2,-0.009875,   0.000
  2205.4,-0.009885,   0.000
  2205.6,-0.009893,   0.000
  2205.8,-0.009901,   0.000
  2206.0,-0.009908,   0.000
  2206.2,-0.009912,   0.000
  2206.4,-0.009918,   0.000
  2206.6,-0.009927,   0.000
  2206.8,-0.009932,   0.000
  2207.0,-0.009937,   0.000
  2207.2,-0.009943,   0.000
  2207.4,-0.009948,   0.000
  2207.6,-0.009950,   0.000
  2207.8,-0.009955,   0.000
  2208.0,-0.009962,   0.000
  2208.2,-0.009972,   0.000
  2208.4,-0.009982,   0.000
  2208.6,-0.009992,   0.000
  2208.8,-0.010002,   0.000
  2209.0,-0.010009,   0.000
  2209.2,-0.010015,   0.000
  2209.4,-0.010021,   0.000
  2209.6,-0.010029,   0.000
  2209.8,-0.010039,   0.000
  2210.0,-0.010051,   0.000
  2210.2,-0.010061,   0.000
  2210.4,-0.010070,   0.000
  2210.6,-0.010081,   0.000
  2210.8,-0.010093,   0.000
  2211.0,-0.010103,   0.000
  2211.2,-0.010116,   0.000
  2211.4,-0.010131,   0.000
  2211.6,-0.010143,   0.000
  2211.8,-0.010153,   0.000
  2212.0,-0.010164,   0.000
  2212.2,-0.010175,   0.000
  2212.4,-0.010186,   0.000
  2212.6,-0.010195,   0.000
  2212.8,-0.010205,   0.000
  2213.0,-0.010218,   0.000
  2213.2,-0.010230,   0.000
  2213.4,-0.010241,   0.000
  2213.6,-0.010251,   0.000
  2213.8,-0.010263,   0.000
  2214.0,-0.010271,   0.000
  2214.2,-0.010278,   0.000
  2214.4,-0.010285,   0.000
  2214.6,-0.010294,   0.000
  2214.8,-0.010301,   0.000
  2215.0,-0.010310,   0.000
  2215.2,-0.010319,   0.000
  2215.4,-0.010326,   0.000
  2215.6,-0.010330,   0.000
  2215.8,-0.010336,   0.000
  2216.0,-0.010342,   0.000
  2216.2,-0.010349,   0.000
  2216.4,-0.010358,   0.000
  2216.6,-0.010369,   0.000
  2216.8,-0.010379,   0.000
  2217.0,-0.010389,   0.000
  2217.2,-0.010400,   0.000
  2217.4,-0.010410,   0.000
  2217.6,-0.010420,   0.000
  2217.8,-0.010433,   0.000
  2218.0,-0.010446,   0.000
  2218.2,-0.010459,   0.000
  2218.4,-0.010472,   0.000
  2218.6,-0.010485,   0.000
  2218.8,-0.010497,   0.000
  2219.0,-0.010508,   0.000
  2219.2,-0.010520,   0.000
  2219.4,-0.010537,   0.000
  2219.6,-0.010550,   0.000
  2219.8,-0.010562,   0.000
  2220.0,-0.010573,   0.000
  2220.2,-0.010584,   0.000
  2220.4,-0.010589,   0.000
  2220.6,-0.010598,   0.000
  2220.8,-0.010609,   0.000
  2221.0,-0.010619,   0.000
  2221.2,-0.010628,   0.000
  2221.4,-0.010641,   0.000
  2221.6,-0.010656,   0.000
  2221.8,-0.010670,   0.000
  2222.0,-0.010684,   0.000
  2222.2,-0.010702,   0.000
  2222.4,-0.010715,   0.000
  2222.6,-0.010727,   0.000
  2222.8,-0.010736,   0.000
  2223.0,-0.010746,   0.000
  2223.2,-0.010753,   0.000
  2223.4,-0.010761,   0.000
  2223.6,-0.010769,   0.000
  2223.8,-0.010778,   0.000
  2224.0,-0.010785,   0.000
  2224.2,-0.010792,   0.000
  2224.4,-0.010803,   0.000
  2224.6,-0.010814,   0.000
  2224.8,-0.010825,   0.000
  2225.0,-0.010835,   0.000
  2225.2,-0.010847,   0.000
  2225.4,-0.010860,   0.000
  2225.6,-0.010870,   0.000
  2225.8,-0.010877,   0.000
  2226.0,-0.010885,   0.000
  2226.2,-0.010894,   0.000
  2226.4,-0.010900,   0.000
  2226.6,-0.010907,   0.000
  2226.8,-0.010917,   0.000
  2227.0,-0.010930,   0.000
  2227.2,-0.010941,   0.000
  2227.4,-0.010953,   0.000
  2227.6,-0.010966,   0.000
  2227.8,-0.010977,   0.000
  2228.0,-0.010988,   0.000
  2228.2,-0.010998,   0.000
  2228.4,-0.011011,   0.000
  2228.6,-0.011024,   0.000
  2228.8,-0.011037,   0.000
  2229.0,-0.011048,   0.000
  2229.2,-0.011059,   0.000
  2229.4,-0.011069,   0.000
  2229.6,-0.011078,   0.000
  2229.8,-0.011090,   0.000
  2230.0,-0.011101,   0.000
  2230.2,-0.011112,   0.000
  2230.4,-0.011123,   0.000
  2230.6,-0.011132,   0.000
  2230.8,-0.011139,   0.000
  2231.0,-0.011149,   0.000
  2231.2,-0.011158,   0.000
  2231.4,-0.011165,   0.000
  2231.6,-0.011172,   0.000
  2231.8,-0.011180,   0.000
  2232.0,-0.011185,   0.000
  2232.2,-0.011190,   0.000
  2232.4,-0.011196,   0.000
  2232.6,-0.011203,   0.000
  2232.8,-0.011210,   0.000
  2233.0,-0.011215,   0.000
  2233.2,-0.011223,   0.000
  2233.4,-0.011228,   0.000
  2233.6,-0.011234,   0.000
  2233.8,-0.011239,   0.000
  2234.0,-0.011245,   0.000
  2234.2,-0.011249,   0.000
  2234.4,-0.011254,   0.000
  2234.6,-0.011257,   0.000
  2234.8,-0.011262,   0.000
  2235.0,-0.011268,   0.000
  2235.2,-0.011274,   0.000
  2235.4,-0.011282,   0.000
  2235.6,-0.011291,   0.000
  2235.8,-0.011299,   0.000
  2236.0,-0.011306,   0.000
  2236.2,-0.011313,   0.000
  2236.4,-0.011319,   0.000
  2236.6,-0.011328,   0.000
  2236.8,-0.011339,   0.000
  2237.0,-0.011349,   0.000
  2237.2,-0.011363,   0.000
  2237.4,-0.011373,   0.000
  2237.6,-0.011380,   0.000
  2237.8,-0.011386,   0.000
  2238.0,-0.011396,   0.000
  2238.2,-0.011402,   0.000
  2238.4,-0.011410,   0.000
  2238.6,-0.011419,   0.000
  2238.8,-0.011426,   0.000
  2239.0,-0.011428,   0.000
  2239.2,-0.011430,   0.000
  2239.4,-0.011433,   0.000
  2239.6,-0.011434,   0.000
  2239.8,-0.011436,   0.000
  2240.0,-0.011440,   0.000
  2240.2,-0.011445,   0.000
  2240.4,-0.011450,   0.000
  2240.6,-0.011454,   0.000
  2240.8,-0.011457,   0.000
  2241.0,-0.011461,   0.000
  2241.2,-0.011464,   0.000
  2241.4,-0.011465,   0.000
  2241.6,-0.011466,   0.000
  2241.8,-0.011467,   0.000
  2242.0,-0.011466,   0.000
  2242.2,-0.011467,   0.000
  2242.4,-0.011467,   0.000
  2242.6,-0.011471,   0.000
  2242.8,-0.011473,   0.000
  2243.0,-0.011476,   0.000
  2243.2,-0.011476,   0.000
  2243.4,-0.011479,   0.000
  2243.6,-0.011479,   0.000
  2243.8,-0.011481,   0.000
  2244.0,-0.011481,   0.000
  2244.2,-0.011482,   0.000
  2244.4,-0.011482,   0.000
  2244.6,-0.011485,   0.000
  2244.8,-0.011487,   0.000
  2245.0,-0.011490,   0.000
  2245.2,-0.011495,   0.000
  2245.4,-0.011501,   0.000
  2245.6,-0.011505,   0.000
  2245.8,-0.011507,   0.000
  2246.0,-0.011507,   0.000
  2246.2,-0.011508,   0.000
  2246.4,-0.011507,   0.000
  2246.6,-0.011509,   0.000
  2246.8,-0.011507,   0.000
  2247.0,-0.011507,   0.000
  2247.2,-0.011505,   0.000
  2247.4,-0.011501,   0.000
  2247.6,-0.011497,   0.000
  2247.8,-0.011493,   0.000
  2248.0,-0.011492,   0.000
  2248.2,-0.011491,   0.000
  2248.4,-0.011490,   0.000
  2248.6,-0.011487,   0.000
  2248.8,-0.011488,   0.000
  2249.0,-0.011487,   0.000
  2249.2,-0.011485,   0.000
  2249.4,-0.011485,   0.000
  2249.6,-0.011486,   0.000
  2249.8,-0.011487,   0.000
  2250.0,-0.011487,   0.000
  2250.2,-0.011488,   0.000
  2250.4,-0.011489,   0.000
  2250.6,-0.011489,   0.000
  2250.8,-0.011489,   0.000
  2251.0,-0.011488,   0.000
  2251.2,-0.011488,   0.000
  2251.4,-0.011486,   0.000
  2251.6,-0.011482,   0.000
  2251.8,-0.011477,   0.000
  2252.0,-0.011472,   0.000
  2252.2,-0.011468,   0.000
  2252.4,-0.011465,   0.000
  2252.6,-0.011462,   0.000
  2252.8,-0.011460,   0.000
  2253.0,-0.011461,   0.000
  2253.2,-0.011463,   0.000
  2253.4,-0.011463,   0.000
  2253.6,-0.011466,   0.000
  2253.8,-0.011468,   0.000
  2254.0,-0.011468,   0.000
  2254.2,-0.011464,   0.000
  2254.4,-0.011460,   0.000
  2254.6,-0.011455,   0.000
  2254.8,-0.011450,   0.000
  2255.0,-0.011445,   0.000
  2255.2,-0.011443,   0.000
  2255.4,-0.011442,   0.000
  2255.6,-0.011440,   0.000
  2255.8,-0.011437,   0.000
  2256.0,-0.011433,   0.000
  2256.2,-0.011429,   0.000
  2256.4,-0.011422,   0.000
  2256.6,-0.011417,   0.000
  2256.8,-0.011416,   0.000
  2257.0,-0.011416,   0.000
  2257.2,-0.011418,   0.000
  2257.4,-0.011419,   0.000
  2257.6,-0.011418,   0.000
  2257.8,-0.011414,   0.000
  2258.0,-0.011405,   0.000
  2258.2,-0.011395,   0.000
  2258.4,-0.011388,   0.000
  2258.6,-0.011384,   0.000
  2258.8,-0.011381,   0.000
  2259.0,-0.011379,   0.000
  2259.2,-0.011378,   0.000
  2259.4,-0.011377,   0.000
  2259.6,-0.011374,   0.000
  2259.8,-0.011374,   0.000
  2260.0,-0.011372,   0.000
  2260.2,-0.011371,   0.000
  2260.4,-0.011366,   0.000
  2260.6,-0.011362,   0.000
  2260.8,-0.011353,   0.000
  2261.0,-0.011346,   0.000
  2261.2,-0.011341,   0.000
  2261.4,-0.011337,   0.000
  2261.6,-0.011334,   0.000
  2261.8,-0.011335,   0.000
  2262.0,-0.011336,   0.000
  2262.2,-0.011337,   0.000
  2262.4,-0.011335,   0.000
  2262.6,-0.011336,   0.000
  2262.8,-0.011333,   0.000
  2263.0,-0.011329,   0.000
  2263.2,-0.011327,   0.000
  2263.4,-0.011326,   0.000
  2263.6,-0.011323,   0.000
  2263.8,-0.011320,   0.000
  2264.0,-0.011318,   0.000
  2264.2,-0.011312,   0.000
  2264.4,-0.011305,   0.000
  2264.6,-0.011296,   0.000
  2264.8,-0.011289,   0.000
  2265.0,-0.011281,   0.000
  2265.2,-0.011275,   0.000
  2265.4,-0.011271,   0.000
  2265.6,-0.011270,   0.000
  2265.8,-0.011268,   0.000
  2266.0,-0.011267,   0.000
  2266.2,-0.011265,   0.000
  2266.4,-0.011263,   0.000
  2266.6,-0.011259,   0.000
  2266.8,-0.011256,   0.000
  2267.0,-0.011256,   0.000
  2267.2,-0.011257,   0.000
  2267.4,-0.011257,   0.000
  2267.6,-0.011258,   0.000
  2267.8,-0.011256,   0.000
  2268.0,-0.011251,   0.000
  2268.2,-0.011246,   0.000
  2268.4,-0.011245,   0.000
  2268.6,-0.011245,   0.000
  2268.8,-0.011246,   0.000
  2269.0,-0.011247,   0.000
  2269.2,-0.011246,   0.000
  2269.4,-0.011242,   0.000
  2269.6,-0.011242,   0.000
  2269.8,-0.011240,   0.000
  2270.0,-0.011238,   0.000
  2270.2,-0.011236,   0.000
  2270.4,-0.011235,   0.000
  2270.6,-0.011230,   0.000
  2270.8,-0.011226,   0.000
  2271.0,-0.011223,   0.000
  2271.2,-0.011221,   0.000
  2271.4,-0.011221,   0.000
  2271.6,-0.011222,   0.000
  2271.8,-0.011221,   0.000
  2272.0,-0.011227,   0.000
  2272.2,-0.011230,   0.000
  2272.4,-0.011231,   0.000
  2272.6,-0.011228,   0.000
  2272.8,-0.011226,   0.000
  2273.0,-0.011220,   0.000
  2273.2,-0.011215,   0.000
  2273.4,-0.011211,   0.000
  2273.6,-0.011209,   0.000
  2273.8,-0.011208,   0.000
  2274.0,-0.011205,   0.000
  2274.2,-0.011201,   0.000
  2274.4,-0.011199,   0.000
  2274.6,-0.011197,   0.000
  2274.8,-0.011196,   0.000
  2275.0,-0.011199,   0.000
  2275.2,-0.011203,   0.000
  2275.4,-0.011207,   0.000
  2275.6,-0.011209,   0.000
  2275.8,-0.011211,   0.000
  2276.0,-0.011210,   0.000
  2276.2,-0.011209,   0.000
  2276.4,-0.011214,   0.000
  2276.6,-0.011217,   0.000
  2276.8,-0.011220,   0.000
  2277.0,-0.011223,   0.000
  2277.2,-0.011227,   0.000
  2277.4,-0.011227,   0.000
  2277.6,-0.011230,   0.000
  2277.8,-0.011234,   0.000
  2278.0,-0.011239,   0.000
  2278.2,-0.011243,   0.000
  2278.4,-0.011247,   0.000
  2278.6,-0.011248,   0.000
  2278.8,-0.011252,   0.000
  2279.0,-0.011254,   0.000
  2279.2,-0.011257,   0.000
  2279.4,-0.011258,   0.000
  2279.6,-0.011261,   0.000
  2279.8,-0.011263,   0.000
  2280.0,-0.011270,   0.000
  2280.2,-0.011276,   0.000
  2280.4,-0.011281,   0.000
  2280.6,-0.011286,   0.000
  2280.8,-0.011288,   0.000
  2281.0,-0.011290,   0.000
  2281.2,-0.011292,   0.000
  2281.4,-0.011293,   0.000
  2281.6,-0.011292,   0.000
  2281.8,-0.011292,   0.000
  2282.0,-0.011291,   0.000
  2282.2,-0.011289,   0.000
  2282.4,-0.011289,   0.000
  2282.6,-0.011292,   0.000
  2282.8,-0.011294,   0.000
  2283.0,-0.011296,   0.000
  2283.2,-0.011298,   0.000
  2283.4,-0.011300,   0.000
  2283.6,-0.011302,   0.000
  2283.8,-0.011308,   0.000
  2284.0,-0.011314,   0.000
  2284.2,-0.011319,   0.000
  2284.4,-0.011323,   0.000
  2284.6,-0.011327,   0.000
  2284.8,-0.011330,   0.000
  2285.0,-0.011331,   0.000
  2285.2,-0.011335,   0.000
  2285.4,-0.011340,   0.000
  2285.6,-0.011347,   0.000
  2285.8,-0.011358,   0.000
  2286.0,-0.011368,   0.000
  2286.2,-0.011377,   0.000
  2286.4,-0.011386,   0.000
  2286.6,-0.011394,   0.000
  2286.8,-0.011399,   0.000
  2287.0,-0.011404,   0.000
  2287.2,-0.011412,   0.000
  2287.4,-0.011419,   0.000
  2287.6,-0.011428,   0.000
  2287.8,-0.011433,   0.000
  2288.0,-0.011441,   0.000
  2288.2,-0.011451,   0.000
  2288.4,-0.011459,   0.000
  2288.6,-0.011463,   0.000
  2288.8,-0.011471,   0.000
  2289.0,-0.011477,   0.000
  2289.2,-0.011480,   0.000
  2289.4,-0.011486,   0.000
  2289.6,-0.011493,   0.000
  2289.8,-0.011498,   0.000
  2290.0,-0.011504,   0.000
  2290.2,-0.011508,   0.000
  2290.4,-0.011511,   0.000
  2290.6,-0.011516,   0.000
  2290.8,-0.011520,   0.000
  2291.0,-0.011528,   0.000
  2291.2,-0.011538,   0.000
  2291.4,-0.011544,   0.000
  2291.6,-0.011546,   0.000
  2291.8,-0.011551,   0.000
  2292.0,-0.011553,   0.000
  2292.2,-0.011553,   0.000
  2292.4,-0.011556,   0.000
  2292.6,-0.011559,   0.000
  2292.8,-0.011564,   0.000
  2293.0,-0.011570,   0.000
  2293.2,-0.011578,   0.000
  2293.4,-0.011587,   0.000
  2293.6,-0.011600,   0.000
  2293.8,-0.011613,   0.000
  2294.0,-0.011625,   0.000
  2294.2,-0.011637,   0.000
  2294.4,-0.011650,   0.000
  2294.6,-0.011661,   0.000
  2294.8,-0.011672,   0.000
  2295.0,-0.011683,   0.000
  2295.2,-0.011694,   0.000
  2295.4,-0.011705,   0.000
  2295.6,-0.011714,   0.000
  2295.8,-0.011723,   0.000
  2296.0,-0.011731,   0.000
  2296.2,-0.011739,   0.000
  2296.4,-0.011748,   0.000
  2296.6,-0.011757,   0.000
  2296.8,-0.011767,   0.000
  2297.0,-0.011780,   0.000
  2297.2,-0.011794,   0.000
  2297.4,-0.011805,   0.000
  2297.6,-0.011816,   0.000
  2297.8,-0.011825,   0.000
  2298.0,-0.011833,   0.000
  2298.2,-0.011840,   0.000
  2298.4,-0.011849,   0.000
  2298.6,-0.011861,   0.000
  2298.8,-0.011874,   0.000
  2299.0,-0.011886,   0.000
  2299.2,-0.011900,   0.000
  2299.4,-0.011912,   0.000
  2299.6,-0.011924,   0.000
  2299.8,-0.011936,   0.000
  2300.0,-0.011948,   0.000
  2300.2,-0.011960,   0.000
  2300.4,-0.011973,   0.000
  2300.6,-0.011986,   0.000
  2300.8,-0.012001,   0.000
  2301.0,-0.012014,   0.000
  2301.2,-0.012026,   0.000
  2301.4,-0.012043,   0.000
  2301.6,-0.012058,   0.000
  2301.8,-0.012068,   0.000
  2302.0,-0.012078,   0.000
  2302.2,-0.012090,   0.000
  2302.4,-0.012100,   0.000
  2302.6,-0.012110,   0.000
  2302.8,-0.012126,   0.000
  2303.0,-0.012146,   0.000
  2303.2,-0.012166,   0.000
  2303.4,-0.012187,   0.000
  2303.6,-0.012207,   0.000
  2303.8,-0.012224,   0.000
  2304.0,-0.012241,   0.000
  2304.2,-0.012259,   0.000
  2304.4,-0.012275,   0.000
  2304.6,-0.012291,   0.000
  2304.8,-0.012308,   0.000
  2305.0,-0.012326,   0.000
  2305.2,-0.012341,   0.000
  2305.4,-0.012353,   0.000
  2305.6,-0.012369,   0.000
  2305.8,-0.012382,   0.000
  2306.0,-0.012395,   0.000
  2306.2,-0.012406,   0.000
  2306.4,-0.012422,   0.000
  2306.6,-0.012437,   0.000
  2306.8,-0.012456,   0.000
  2307.0,-0.012475,   0.000
  2307.2,-0.012495,   0.000
  2307.4,-0.012514,   0.000
  2307.6,-0.012532,   0.000
  2307.8,-0.012548,   0.000
  2308.0,-0.012565,   0.000
  2308.2,-0.012583,   0.000
  2308.4,-0.012601,   0.000
  2308.6,-0.012619,   0.000
  2308.8,-0.012639,   0.000
  2309.0,-0.012661,   0.000
  2309.2,-0.012684,   0.000
  2309.4,-0.012706,   0.000
  2309.6,-0.012729,   0.000
  2309.8,-0.012752,   0.000
  2310.0,-0.012770,   0.000
  2310.2,-0.012788,   0.000
  2310.4,-0.012808,   0.000
  2310.6,-0.012828,   0.000
  2310.8,-0.012846,   0.000
  2311.0,-0.012864,   0.000
  2311.2,-0.012886,   0.000
  2311.4,-0.012906,   0.000
  2311.6,-0.012924,   0.000
  2311.8,-0.012944,   0.000
  2312.0,-0.012964,   0.000
  2312.2,-0.012983,   0.000
  2312.4,-0.013004,   0.000
  2312.6,-0.013026,   0.000
  2312.8,-0.013047,   0.000
  2313.0,-0.013067,   0.000
  2313.2,-0.013089,   0.000
  2313.4,-0.013109,   0.000
  2313.6,-0.013129,   0.000
  2313.8,-0.013151,   0.000
  2314.0,-0.013171,   0.000
  2314.2,-0.013188,   0.000
  2314.4,-0.013205,   0.000
  2314.6,-0.013220,   0.000
  2314.8,-0.013233,   0.000
  2315.0,-0.013250,   0.000
  2315.2,-0.013267,   0.000
  2315.4,-0.013285,   0.000
  2315.6,-0.013305,   0.000
  2315.8,-0.013326,   0.000
  2316.0,-0.013343,   0.000
  2316.2,-0.013356,   0.000
  2316.4,-0.013368,   0.000
  2316.6,-0.013379,   0.000
  2316.8,-0.013391,   0.000
  2317.0,-0.013405,   0.000
  2317.2,-0.013426,   0.000
  2317.4,-0.013446,   0.000
  2317.6,-0.013465,   0.000
  2317.8,-0.013481,   0.000
  2318.0,-0.013501,   0.000
  2318.2,-0.013514,   0.000
  2318.4,-0.013531,   0.000
  2318.6,-0.013547,   0.000
  2318.8,-0.013566,   0.000
  2319.0,-0.013582,   0.000
  2319.2,-0.013601,   0.000
  2319.4,-0.013617,   0.000
  2319.6,-0.013637,   0.000
  2319.8,-0.013657,   0.000
  2320.0,-0.013676,   0.000
  2320.2,-0.013695,   0.000
  2320.4,-0.013714,   0.000
  2320.6,-0.013731,   0.000
  2320.8,-0.013747,   0.000
  2321.0,-0.013764,   0.000
  2321.2,-0.013779,   0.000
  2321.4,-0.013794,   0.000
  2321.6,-0.013811,   0.000
  2321.8,-0.013822,   0.000
  2322.0,-0.013834,   0.000
  2322.2,-0.013846,   0.000
  2322.4,-0.013858,   0.000
  2322.6,-0.013869,   0.000
  2322.8,-0.013880,   0.000
  2323.0,-0.013890,   0.000
  2323.2,-0.013903,   0.000
  2323.4,-0.013914,   0.000
  2323.6,-0.013928,   0.000
  2323.8,-0.013943,   0.000
  2324.0,-0.013960,   0.000
  2324.2,-0.013974,   0.000
  2324.4,-0.013987,   0.000
  2324.6,-0.013997,   0.000
  2324.8,-0.014008,   0.000
  2325.0,-0.014016,   0.000
  2325.2,-0.014025,   0.000
  2325.4,-0.014031,   0.000
  2325.6,-0.014040,   0.000
  2325.8,-0.014047,   0.000
  2326.0,-0.014058,   0.000
  2326.2,-0.014069,   0.000
  2326.4,-0.014081,   0.000
  2326.6,-0.014093,   0.000
  2326.8,-0.014105,   0.000
  2327.0,-0.014114,   0.000
  2327.2,-0.014121,   0.000
  2327.4,-0.014128,   0.000
  2327.6,-0.014135,   0.000
  2327.8,-0.014142,   0.000
  2328.0,-0.014151,   0.000
  2328.2,-0.014161,   0.000
  2328.4,-0.014171,   0.000
  2328.6,-0.014182,   0.000
  2328.8,-0.014195,   0.000
  2329.0,-0.014203,   0.000
  2329.2,-0.014212,   0.000
  2329.4,-0.014221,   0.000
  2329.6,-0.014228,   0.000
  2329.8,-0.014236,   0.000
  2330.0,-0.014245,   0.000
  2330.2,-0.014252,   0.000
  2330.4,-0.014257,   0.000
  2330.6,-0.014261,   0.000
  2330.8,-0.014263,   0.000
  2331.0,-0.014264,   0.000
  2331.2,-0.014263,   0.000
  2331.4,-0.014264,   0.000
  2331.6,-0.014265,   0.000
  2331.8,-0.014264,   0.000
  2332.0,-0.014263,   0.000
  2332.2,-0.014264,   0.000
  2332.4,-0.014264,   0.000
  2332.6,-0.014265,   0.000
  2332.8,-0.014268,   0.000
  2333.0,-0.014270,   0.000
  2333.2,-0.014272,   0.000
  2333.4,-0.014272,   0.000
  2333.6,-0.014272,   0.000
  2333.8,-0.014273,   0.000
  2334.0,-0.014272,   0.000
  2334.2,-0.014268,   0.000
  2334.4,-0.014267,   0.000
  2334.6,-0.014267,   0.000
  2334.8,-0.014264,   0.000
  2335.0,-0.014264,   0.000
  2335.2,-0.014268,   0.000
  2335.4,-0.014271,   0.000
  2335.6,-0.014272,   0.000
  2335.8,-0.014273,   0.000
  2336.0,-0.014274,   0.000
  2336.2,-0.014270,   0.000
  2336.4,-0.014265,   0.000
  2336.6,-0.014260,   0.000
  2336.8,-0.014254,   0.000
  2337.0,-0.014248,   0.000
  2337.2,-0.014246,   0.000
  2337.4,-0.014244,   0.000
  2337.6,-0.014243,   0.000
  2337.8,-0.014242,   0.000
  2338.0,-0.014238,   0.000
  2338.2,-0.014231,   0.000
  2338.4,-0.014222,   0.000
  2338.6,-0.014213,   0.000
  2338.8,-0.014203,   0.000
  2339.0,-0.014195,   0.000
  2339.2,-0.014187,   0.000
  2339.4,-0.014179,   0.000
  2339.6,-0.014170,   0.000
  2339.8,-0.014159,   0.000
  2340.0,-0.014148,   0.000
  2340.2,-0.014136,   0.000
  2340.4,-0.014128,   0.000
  2340.6,-0.014119,   0.000
  2340.8,-0.014110,   0.000
  2341.0,-0.014098,   0.000
  2341.2,-0.014092,   0.000
  2341.4,-0.014085,   0.000
  2341.6,-0.014078,   0.000
  2341.8,-0.014069,   0.000
  2342.0,-0.014061,   0.000
  2342.2,-0.014047,   0.000
  2342.4,-0.014028,   0.000
  2342.6,-0.014011,   0.000
  2342.8,-0.013997,   0.000
  2343.0,-0.013983,   0.000
  2343.2,-0.013971,   0.000
  2343.4,-0.013961,   0.000
  2343.6,-0.013951,   0.000
  2343.8,-0.013942,   0.000
  2344.0,-0.013930,   0.000
  2344.2,-0.013916,   0.000
  2344.4,-0.013902,   0.000
  2344.6,-0.013887,   0.000
  2344.8,-0.013871,   0.000
  2345.0,-0.013857,   0.000
  2345.2,-0.013845,   0.000
  2345.4,-0.013831,   0.000
  2345.6,-0.013815,   0.000
  2345.8,-0.013802,   0.000
  2346.0,-0.013786,   0.000
  2346.2,-0.013770,   0.000
  2346.4,-0.013755,   0.000
  2346.6,-0.013741,   0.000
  2346.8,-0.013723,   0.000
  2347.0,-0.013707,   0.000
  2347.2,-0.013692,   0.000
  2347.4,-0.013676,   0.000
  2347.6,-0.013657,   0.000
  2347.8,-0.013637,   0.000
  2348.0,-0.013617,   0.000
  2348.2,-0.013595,   0.000
  2348.4,-0.013574,   0.000
  2348.6,-0.013554,   0.000
  2348.8,-0.013537,   0.000
  2349.0,-0.013521,   0.000
  2349.2,-0.013505,   0.000
  2349.4,-0.013488,   0.000
  2349.6,-0.013470,   0.000
  2349.8,-0.013450,   0.000
  2350.0,-0.013427,   0.000
  2350.2,-0.013403,   0.000
  2350.4,-0.013382,   0.000
  2350.6,-0.013360,   0.000
  2350.8,-0.013337,   0.000
  2351.0,-0.013315,   0.000
  2351.2,-0.013293,   0.000
  2351.4,-0.013269,   0.000
  2351.6,-0.013248,   0.000
  2351.8,-0.013231,   0.000
  2352.0,-0.013213,   0.000
  2352.2,-0.013197,   0.000
  2352.4,-0.013181,   0.000
  2352.6,-0.013163,   0.000
  2352.8,-0.013144,   0.000
  2353.0,-0.013126,   0.000
  2353.2,-0.013107,   0.000
  2353.4,-0.013086,   0.000
  2353.6,-0.013066,   0.000
  2353.8,-0.013044,   0.000
  2354.0,-0.013020,   0.000
  2354.2,-0.012997,   0.000
  2354.4,-0.012973,   0.000
  2354.6,-0.012948,   0.000
  2354.8,-0.012925,   0.000
  2355.0,-0.012902,   0.000
  2355.2,-0.012878,   0.000
  2355.4,-0.012854,   0.000
  2355.6,-0.012827,   0.000
  2355.8,-0.012799,   0.000
  2356.0,-0.012771,   0.000
  2356.2,-0.012740,   0.000
  2356.4,-0.012710,   0.000
  2356.6,-0.012684,   0.000
  2356.8,-0.012659,   0.000
  2357.0,-0.012634,   0.000
  2357.2,-0.012610,   0.000
  2357.4,-0.012585,   0.000
  2357.6,-0.012561,   0.000
  2357.8,-0.012533,   0.000
  2358.0,-0.012506,   0.000
  2358.2,-0.012479,   0.000
  2358.4,-0.012453,   0.000
  2358.6,-0.012423,   0.000
  2358.8,-0.012396,   0.000
  2359.0,-0.012370,   0.000
  2359.2,-0.012347,   0.000
  2359.4,-0.012323,   0.000
  2359.6,-0.012299,   0.000
  2359.8,-0.012270,   0.000
  2360.0,-0.012244,   0.000
  2360.2,-0.012216,   0.000
  2360.4,-0.012191,   0.000
  2360.6,-0.012167,   0.000
  2360.8,-0.012145,   0.000
  2361.0,-0.012121,   0.000
  2361.2,-0.012096,   0.000
  2361.4,-0.012071,   0.000
  2361.6,-0.012046,   0.000
  2361.8,-0.012020,   0.000
  2362.0,-0.011996,   0.000
  2362.2,-0.011970,   0.000
  2362.4,-0.011944,   0.000
  2362.6,-0.011918,   0.000
  2362.8,-0.011893,   0.000
  2363.0,-0.011869,   0.000
  2363.2,-0.011844,   0.000
  2363.4,-0.011819,   0.000
  2363.6,-0.011792,   0.000
  2363.8,-0.011764,   0.000
  2364.0,-0.011732,   0.000
  2364.2,-0.011700,   0.000
  2364.4,-0.011667,   0.000
  2364.6,-0.011635,   0.000
  2364.8,-0.011604,   0.000
  2365.0,-0.011575,   0.000
  2365.2,-0.011547,   0.000
  2365.4,-0.011522,   0.000
  2365.6,-0.011498,   0.000
  2365.8,-0.011473,   0.000
  2366.0,-0.011449,   0.000
  2366.2,-0.011426,   0.000
  2366.4,-0.011401,   0.000
  2366.6,-0.011373,   0.000
  2366.8,-0.011347,   0.000
  2367.0,-0.011319,   0.000
  2367.2,-0.011294,   0.000
  2367.4,-0.011268,   0.000
  2367.6,-0.011245,   0.000
  2367.8,-0.011219,   0.000
  2368.0,-0.011197,   0.000
  2368.2,-0.011171,   0.000
  2368.4,-0.011149,   0.000
  2368.6,-0.011128,   0.000
  2368.8,-0.011105,   0.000
  2369.0,-0.011080,   0.000
  2369.2,-0.011057,   0.000
  2369.4,-0.011032,   0.000
  2369.6,-0.011005,   0.000
  2369.8,-0.010981,   0.000
  2370.0,-0.010959,   0.000
  2370.2,-0.010932,   0.000
  2370.4,-0.010907,   0.000
  2370.6,-0.010879,   0.000
  2370.8,-0.010852,   0.000
  2371.0,-0.010825,   0.000
  2371.2,-0.010801,   0.000
  2371.4,-0.010777,   0.000
  2371.6,-0.010758,   0.000
  2371.8,-0.010736,   0.000
  2372.0,-0.010712,   0.000
  2372.2,-0.010685,   0.000
  2372.4,-0.010654,   0.000
  2372.6,-0.010622,   0.000
  2372.8,-0.010590,   0.000
  2373.0,-0.010560,   0.000
  2373.2,-0.010532,   0.000
  2373.4,-0.010509,   0.000
  2373.6,-0.010488,   0.000
  2373.8,-0.010471,   0.000
  2374.0,-0.010453,   0.000
  2374.2,-0.010437,   0.000
  2374.4,-0.010416,   0.000
  2374.6,-0.010395,   0.000
  2374.8,-0.010371,   0.000
  2375.0,-0.010348,   0.000
  2375.2,-0.010325,   0.000
  2375.4,-0.010304,   0.000
  2375.6,-0.010280,   0.000
  2375.8,-0.010255,   0.000
  2376.0,-0.010230,   0.000
  2376.2,-0.010206,   0.000
  2376.4,-0.010185,   0.000
  2376.6,-0.010164,   0.000
  2376.8,-0.010144,   0.000
  2377.0,-0.010128,   0.000
  2377.2,-0.010111,   0.000
  2377.4,-0.010092,   0.000
  2377.6,-0.010073,   0.000
  2377.8,-0.010055,   0.000
  2378.0,-0.010038,   0.000
  2378.2,-0.010020,   0.000
  2378.4,-0.010007,   0.000
  2378.6,-0.009993,   0.000
  2378.8,-0.009979,   0.000
  2379.0,-0.009961,   0.000
  2379.2,-0.009942,   0.000
  2379.4,-0.009922,   0.000
  2379.6,-0.009902,   0.000
  2379.8,-0.009882,   0.000
  2380.0,-0.009866,   0.000
  2380.2,-0.009851,   0.000
  2380.4,-0.009832,   0.000
  2380.6,-0.009815,   0.000
  2380.8,-0.009800,   0.000
  2381.0,-0.009781,   0.000
  2381.2,-0.009761,   0.000
  2381.4,-0.009743,   0.000
  2381.6,-0.009726,   0.000
  2381.8,-0.009710,   0.000
  2382.0,-0.009695,   0.000
  2382.2,-0.009682,   0.000
  2382.4,-0.009670,   0.000
  2382.6,-0.009656,   0.000
  2382.8,-0.009640,   0.000
  2383.0,-0.009626,   0.000
  2383.2,-0.009611,   0.000
  2383.4,-0.009598,   0.000
  2383.6,-0.009583,   0.000
  2383.8,-0.009573,   0.000
  2384.0,-0.009560,   0.000
  2384.2,-0.009549,   0.000
  2384.4,-0.009536,   0.000
  2384.6,-0.009528,   0.000
  2384.8,-0.009517,   0.000
  2385.0,-0.009509,   0.000
  2385.2,-0.009502,   0.000
  2385.4,-0.009493,   0.000
  2385.6,-0.009484,   0.000
  2385.8,-0.009475,   0.000
  2386.0,-0.009467,   0.000
  2386.2,-0.009457,   0.000
  2386.4,-0.009449,   0.000
  2386.6,-0.009441,   0.000
  2386.8,-0.009432,   0.000
  2387.0,-0.009425,   0.000
  2387.2,-0.009416,   0.000
  2387.4,-0.009407,   0.000
  2387.6,-0.009399,   0.000
  2387.8,-0.009394,   0.000
  2388.0,-0.009389,   0.000
  2388.2,-0.009386,   0.000
  2388.4,-0.009382,   0.000
  2388.6,-0.009378,   0.000
  2388.8,-0.009370,   0.000
  2389.0,-0.009361,   0.000
  2389.2,-0.009352,   0.000
  2389.4,-0.009345,   0.000
  2389.6,-0.009340,   0.000
  2389.8,-0.009338,   0.000
  2390.0,-0.009335,   0.000
  2390.2,-0.009334,   0.000
  2390.4,-0.009332,   0.000
  2390.6,-0.009329,   0.000
  2390.8,-0.009327,   0.000
  2391.0,-0.009327,   0.000
  2391.2,-0.009325,   0.000
  2391.4,-0.009325,   0.000
  2391.6,-0.009327,   0.000
  2391.8,-0.009329,   0.000
  2392.0,-0.009331,   0.000
  2392.2,-0.009336,   0.000
  2392.4,-0.009338,   0.000
  2392.6,-0.009338,   0.000
  2392.8,-0.009338,   0.000
  2393.0,-0.009340,   0.000
  2393.2,-0.009341,   0.000
  2393.4,-0.009344,   0.000
  2393.6,-0.009347,   0.000
  2393.8,-0.009351,   0.000
  2394.0,-0.009353,   0.000
  2394.2,-0.009356,   0.000
  2394.4,-0.009357,   0.000
  2394.6,-0.009357,   0.000
  2394.8,-0.009359,   0.000
  2395.0,-0.009360,   0.000
  2395.2,-0.009363,   0.000
  2395.4,-0.009367,   0.000
  2395.6,-0.009373,   0.000
  2395.8,-0.009379,   0.000
  2396.0,-0.009387,   0.000
  2396.2,-0.009397,   0.000
  2396.4,-0.009407,   0.000
  2396.6,-0.009415,   0.000
  2396.8,-0.009422,   0.000
  2397.0,-0.009428,   0.000
  2397.2,-0.009427,   0.000
  2397.4,-0.009425,   0.000
  2397.6,-0.009426,   0.000
  2397.8,-0.009425,   0.000
  2398.0,-0.009426,   0.000
  2398.2,-0.009428,   0.000
  2398.4,-0.009430,   0.000
  2398.6,-0.009431,   0.000
  2398.8,-0.009436,   0.000
  2399.0,-0.009446,   0.000
  2399.2,-0.009458,   0.000
  2399.4,-0.009472,   0.000
  2399.6,-0.009485,   0.000
  2399.8,-0.009498,   0.000
  2400.0,-0.009505,   0.000
  2400.2,-0.009513,   0.000
  2400.4,-0.009520,   0.000
  2400.6,-0.009532,   0.000
  2400.8,-0.009541,   0.000
  2401.0,-0.009551,   0.000
  2401.2,-0.009559,   0.000
  2401.4,-0.009567,   0.000
  2401.6,-0.009575,   0.000
  2401.8,-0.009584,   0.000
  2402.0,-0.009595,   0.000
  2402.2,-0.009609,   0.000
  2402.4,-0.009621,   0.000
  2402.6,-0.009632,   0.000
  2402.8,-0.009643,   0.000
  2403.0,-0.009654,   0.000
  2403.2,-0.009664,   0.000
  2403.4,-0.009676,   0.000
  2403.6,-0.009690,   0.000
  2403.8,-0.009701,   0.000
  2404.0,-0.009715,   0.000
  2404.2,-0.009731,   0.000
  2404.4,-0.009747,   0.000
  2404.6,-0.009762,   0.000
  2404.8,-0.009778,   0.000
  2405.0,-0.009789,   0.000
  2405.2,-0.009797,   0.000
  2405.4,-0.009803,   0.000
  2405.6,-0.009807,   0.000
  2405.8,-0.009814,   0.000
  2406.0,-0.009822,   0.000
  2406.2,-0.009831,   0.000
  2406.4,-0.009838,   0.000
  2406.6,-0.009846,   0.000
  2406.8,-0.009853,   0.000
  2407.0,-0.009862,   0.000
  2407.2,-0.009869,   0.000
  2407.4,-0.009877,   0.000
  2407.6,-0.009888,   0.000
  2407.8,-0.009900,   0.000
  2408.0,-0.009909,   0.000
  2408.2,-0.009919,   0.000
  2408.4,-0.009930,   0.000
  2408.6,-0.009938,   0.000
  2408.8,-0.009946,   0.000
  2409.0,-0.009956,   0.000
  2409.2,-0.009968,   0.000
  2409.4,-0.009980,   0.000
  2409.6,-0.009996,   0.000
  2409.8,-0.010008,   0.000
  2410.0,-0.010020,   0.000
  2410.2,-0.010032,   0.000
  2410.4,-0.010043,   0.000
  2410.6,-0.010052,   0.000
  2410.8,-0.010063,   0.000
  2411.0,-0.010075,   0.000
  2411.2,-0.010087,   0.000
  2411.4,-0.010099,   0.000
  2411.6,-0.010109,   0.000
  2411.8,-0.010119,   0.000
  2412.0,-0.010129,   0.000
  2412.2,-0.010138,   0.000
  2412.4,-0.010146,   0.000
  2412.6,-0.010157,   0.000
  2412.8,-0.010169,   0.000
  2413.0,-0.010180,   0.000
  2413.2,-0.010196,   0.000
  2413.4,-0.010211,   0.000
  2413.6,-0.010220,   0.000
  2413.8,-0.010228,   0.000
  2414.0,-0.010235,   0.000
  2414.2,-0.010237,   0.000
  2414.4,-0.010240,   0.000
  2414.6,-0.010247,   0.000
  2414.8,-0.010252,   0.000
  2415.0,-0.010259,   0.000
  2415.2,-0.010267,   0.000
  2415.4,-0.010275,   0.000
  2415.6,-0.010282,   0.000
  2415.8,-0.010289,   0.000
  2416.0,-0.010297,   0.000
  2416.2,-0.010304,   0.000
  2416.4,-0.010310,   0.000
  2416.6,-0.010316,   0.000
  2416.8,-0.010321,   0.000
  2417.0,-0.010328,   0.000
  2417.2,-0.010335,   0.000
  2417.4,-0.010342,   0.000
  2417.6,-0.010348,   0.000
  2417.8,-0.010360,   0.000
  2418.0,-0.010370,   0.000
  2418.2,-0.010375,   0.000
  2418.4,-0.010382,   0.000
  2418.6,-0.010391,   0.000
  2418.8,-0.010396,   0.000
  2419.0,-0.010406,   0.000
  2419.2,-0.010420,   0.000
  2419.4,-0.010432,   0.000
  2419.6,-0.010444,   0.000
  2419.8,-0.010456,   0.000
  2420.0,-0.010460,   0.000
  2420.2,-0.010465,   0.000
  2420.4,-0.010472,   0.000
  2420.6,-0.010475,   0.000
  2420.8,-0.010477,   0.000
  2421.0,-0.010483,   0.000
  2421.2,-0.010490,   0.000
  2421.4,-0.010498,   0.000
  2421.6,-0.010506,   0.000
  2421.8,-0.010515,   0.000
  2422.0,-0.010521,   0.000
  2422.2,-0.010527,   0.000
  2422.4,-0.010530,   0.000
  2422.6,-0.010536,   0.000
  2422.8,-0.010542,   0.000
  2423.0,-0.010547,   0.000
  2423.2,-0.010548,   0.000
  2423.4,-0.010552,   0.000
  2423.6,-0.010558,   0.000
  2423.8,-0.010563,   0.000
  2424.0,-0.010571,   0.000
  2424.2,-0.010578,   0.000
  2424.4,-0.010584,   0.000
  2424.6,-0.010587,   0.000
  2424.8,-0.010589,   0.000
  2425.0,-0.010589,   0.000
  2425.2,-0.010592,   0.000
  2425.4,-0.010594,   0.000
  2425.6,-0.010601,   0.000
  2425.8,-0.010606,   0.000
  2426.0,-0.010611,   0.000
  2426.2,-0.010614,   0.000
  2426.4,-0.010616,   0.000
  2426.6,-0.010616,   0.000
  2426.8,-0.010617,   0.000
  2427.0,-0.010620,   0.000
  2427.2,-0.010625,   0.000
  2427.4,-0.010630,   0.000
  2427.6,-0.010636,   0.000
  2427.8,-0.010642,   0.000
  2428.0,-0.010649,   0.000
  2428.2,-0.010657,   0.000
  2428.4,-0.010666,   0.000
  2428.6,-0.010677,   0.000
  2428.8,-0.010685,   0.000
  2429.0,-0.010696,   0.000
  2429.2,-0.010706,   0.000
  2429.4,-0.010711,   0.000
  2429.6,-0.010714,   0.000
  2429.8,-0.010720,   0.000
  2430.0,-0.010723,   0.000
  2430.2,-0.010726,   0.000
  2430.4,-0.010734,   0.000
  2430.6,-0.010740,   0.000
  2430.8,-0.010745,   0.000
  2431.0,-0.010750,   0.000
  2431.2,-0.010756,   0.000
  2431.4,-0.010759,   0.000
  2431.6,-0.010764,   0.000
  2431.8,-0.010770,   0.000
  2432.0,-0.010776,   0.000
  2432.2,-0.010782,   0.000
  2432.4,-0.010789,   0.000
  2432.6,-0.010795,   0.000
  2432.8,-0.010803,   0.000
  2433.0,-0.010810,   0.000
  2433.2,-0.010813,   0.000
  2433.4,-0.010820,   0.000
  2433.6,-0.010825,   0.000
  2433.8,-0.010830,   0.000
  2434.0,-0.010834,   0.000
  2434.2,-0.010839,   0.000
  2434.4,-0.010843,   0.000
  2434.6,-0.010849,   0.000
  2434.8,-0.010855,   0.000
  2435.0,-0.010861,   0.000
  2435.2,-0.010869,   0.000
  2435.4,-0.010875,   0.000
  2435.6,-0.010878,   0.000
  2435.8,-0.010883,   0.000
  2436.0,-0.010888,   0.000
  2436.2,-0.010894,   0.000
  2436.4,-0.010900,   0.000
  2436.6,-0.010908,   0.000
  2436.8,-0.010916,   0.000
  2437.0,-0.010925,   0.000
  2437.2,-0.010933,   0.000
  2437.4,-0.010941,   0.000
  2437.6,-0.010948,   0.000
  2437.8,-0.010955,   0.000
  2438.0,-0.010963,   0.000
  2438.2,-0.010969,   0.000
  2438.4,-0.010978,   0.000
  2438.6,-0.010985,   0.000
  2438.8,-0.010990,   0.000
  2439.0,-0.010994,   0.000
  2439.2,-0.010999,   0.000
  2439.4,-0.011006,   0.000
  2439.6,-0.011013,   0.000
  2439.8,-0.011018,   0.000
  2440.0,-0.011023,   0.000
  2440.2,-0.011028,   0.000
  2440.4,-0.011029,   0.000
  2440.6,-0.011035,   0.000
  2440.8,-0.011042,   0.000
  2441.0,-0.011049,   0.000
  2441.2,-0.011058,   0.000
  2441.4,-0.011067,   0.000
  2441.6,-0.011074,   0.000
  2441.8,-0.011085,   0.000
  2442.0,-0.011098,   0.000
  2442.2,-0.011109,   0.000
  2442.4,-0.011121,   0.000
  2442.6,-0.011131,   0.000
  2442.8,-0.011139,   0.000
  2443.0,-0.011146,   0.000
  2443.2,-0.011154,   0.000
  2443.4,-0.011160,   0.000
  2443.6,-0.011167,   0.000
  2443.8,-0.011174,   0.000
  2444.0,-0.011182,   0.000
  2444.2,-0.011191,   0.000
  2444.4,-0.011203,   0.000
  2444.6,-0.011214,   0.000
  2444.8,-0.011227,   0.000
  2445.0,-0.011240,   0.000
  2445.2,-0.011252,   0.000
  2445.4,-0.011263,   0.000
  2445.6,-0.011274,   0.000
  2445.8,-0.011285,   0.000
  2446.0,-0.011296,   0.000
  2446.2,-0.011305,   0.000
  2446.4,-0.011315,   0.000
  2446.6,-0.011322,   0.000
  2446.8,-0.011327,   0.000
  2447.0,-0.011335,   0.000
  2447.2,-0.011342,   0.000
  2447.4,-0.011348,   0.000
  2447.6,-0.011355,   0.000
  2447.8,-0.011359,   0.000
  2448.0,-0.011362,   0.000
  2448.2,-0.011365,   0.000
  2448.4,-0.011370,   0.000
  2448.6,-0.011375,   0.000
  2448.8,-0.011384,   0.000
  2449.0,-0.011396,   0.000
  2449.2,-0.011408,   0.000
  2449.4,-0.011419,   0.000
  2449.6,-0.011430,   0.000
  2449.8,-0.011442,   0.000
  2450.0,-0.011449,   0.000
  2450.2,-0.011456,   0.000
  2450.4,-0.011462,   0.000
  2450.6,-0.011469,   0.000
  2450.8,-0.011475,   0.000
  2451.0,-0.011487,   0.000
  2451.2,-0.011497,   0.000
  2451.4,-0.011507,   0.000
  2451.6,-0.011518,   0.000
  2451.8,-0.011527,   0.000
  2452.0,-0.011535,   0.000
  2452.2,-0.011544,   0.000
  2452.4,-0.011555,   0.000
  2452.6,-0.011566,   0.000
  2452.8,-0.011580,   0.000
  2453.0,-0.011593,   0.000
  2453.2,-0.011604,   0.000
  2453.4,-0.011615,   0.000
  2453.6,-0.011625,   0.000
  2453.8,-0.011637,   0.000
  2454.0,-0.011650,   0.000
  2454.2,-0.011662,   0.000
  2454.4,-0.011673,   0.000
  2454.6,-0.011689,   0.000
  2454.8,-0.011701,   0.000
  2455.0,-0.011712,   0.000
  2455.2,-0.011722,   0.000
  2455.4,-0.011731,   0.000
  2455.6,-0.011737,   0.000
  2455.8,-0.011741,   0.000
  2456.0,-0.011744,   0.000
  2456.2,-0.011748,   0.000
  2456.4,-0.011753,   0.000
  2456.6,-0.011758,   0.000
  2456.8,-0.011764,   0.000
  2457.0,-0.011775,   0.000
  2457.2,-0.011785,   0.000
  2457.4,-0.011795,   0.000
  2457.6,-0.011807,   0.000
  2457.8,-0.011818,   0.000
  2458.0,-0.011827,   0.000
  2458.2,-0.011838,   0.000
  2458.4,-0.011846,   0.000
  2458.6,-0.011853,   0.000
  2458.8,-0.011860,   0.000
  2459.0,-0.011865,   0.000
  2459.2,-0.011871,   0.000
  2459.4,-0.011879,   0.000
  2459.6,-0.011887,   0.000
  2459.8,-0.011894,   0.000
  2460.0,-0.011903,   0.000
  2460.2,-0.011910,   0.000
  2460.4,-0.011917,   0.000
  2460.6,-0.011923,   0.000
  2460.8,-0.011931,   0.000
  2461.0,-0.011941,   0.000
  2461.2,-0.011951,   0.000
  2461.4,-0.011963,   0.000
  2461.6,-0.011975,   0.000
  2461.8,-0.011984,   0.000
  2462.0,-0.011989,   0.000
  2462.2,-0.011995,   0.000
  2462.4,-0.012002,   0.000
  2462.6,-0.012010,   0.000
  2462.8,-0.012024,   0.000
  2463.0,-0.012041,   0.000
  2463.2,-0.012058,   0.000
  2463.4,-0.012073,   0.000
  2463.6,-0.012083,   0.000
  2463.8,-0.012087,   0.000
  2464.0,-0.012086,   0.000
  2464.2,-0.012086,   0.000
  2464.4,-0.012083,   0.000
  2464.6,-0.012082,   0.000
  2464.8,-0.012085,   0.000
  2465.0,-0.012089,   0.000
  2465.2,-0.012093,   0.000
  2465.4,-0.012098,   0.000
  2465.6,-0.012106,   0.000
  2465.8,-0.012112,   0.000
  2466.0,-0.012117,   0.000
  2466.2,-0.012124,   0.000
  2466.4,-0.012129,   0.000
  2466.6,-0.012132,   0.000
  2466.8,-0.012138,   0.000
  2467.0,-0.012144,   0.000
  2467.2,-0.012149,   0.000
  2467.4,-0.012155,   0.000
  2467.6,-0.012160,   0.000
  2467.8,-0.012166,   0.000
  2468.0,-0.012171,   0.000
  2468.2,-0.012177,   0.000
  2468.4,-0.012183,   0.000
  2468.6,-0.012193,   0.000
  2468.8,-0.012201,   0.000
  2469.0,-0.012210,   0.000
  2469.2,-0.012220,   0.000
  2469.4,-0.012230,   0.000
  2469.6,-0.012238,   0.000
  2469.8,-0.012247,   0.000
  2470.0,-0.012259,   0.000
  2470.2,-0.012269,   0.000
  2470.4,-0.012277,   0.000
  2470.6,-0.012286,   0.000
  2470.8,-0.012293,   0.000
  2471.0,-0.012300,   0.000
  2471.2,-0.012309,   0.000
  2471.4,-0.012319,   0.000
  2471.6,-0.012325,   0.000
  2471.8,-0.012335,   0.000
  2472.0,-0.012340,   0.000
  2472.2,-0.012345,   0.000
  2472.4,-0.012347,   0.000
  2472.6,-0.012352,   0.000
  2472.8,-0.012355,   0.000
  2473.0,-0.012363,   0.000
  2473.2,-0.012370,   0.000
  2473.4,-0.012377,   0.000
  2473.6,-0.012380,   0.000
  2473.8,-0.012383,   0.000
  2474.0,-0.012382,   0.000
  2474.2,-0.012383,   0.000
  2474.4,-0.012385,   0.000
  2474.6,-0.012393,   0.000
  2474.8,-0.012402,   0.000
  2475.0,-0.012410,   0.000
  2475.2,-0.012415,   0.000
  2475.4,-0.012419,   0.000
  2475.6,-0.012421,   0.000
  2475.8,-0.012425,   0.000
  2476.0,-0.012428,   0.000
  2476.2,-0.012436,   0.000
  2476.4,-0.012444,   0.000
  2476.6,-0.012453,   0.000
  2476.8,-0.012464,   0.000
  2477.0,-0.012475,   0.000
  2477.2,-0.012485,   0.000
  2477.4,-0.012492,   0.000
  2477.6,-0.012498,   0.000
  2477.8,-0.012502,   0.000
  2478.0,-0.012508,   0.000
  2478.2,-0.012512,   0.000
  2478.4,-0.012517,   0.000
  2478.6,-0.012523,   0.000
  2478.8,-0.012528,   0.000
  2479.0,-0.012529,   0.000
  2479.2,-0.012531,   0.000
  2479.4,-0.012535,   0.000
  2479.6,-0.012543,   0.000
  2479.8,-0.012547,   0.000
  2480.0,-0.012553,   0.000
  2480.2,-0.012559,   0.000
  2480.4,-0.012563,   0.000
  2480.6,-0.012564,   0.000
  2480.8,-0.012566,   0.000
  2481.0,-0.012567,   0.000
  2481.2,-0.012571,   0.000
  2481.4,-0.012574,   0.000
  2481.6,-0.012580,   0.000
  2481.8,-0.012585,   0.000
  2482.0,-0.012591,   0.000
  2482.2,-0.012596,   0.000
  2482.4,-0.012603,   0.000
  2482.6,-0.012605,   0.000
  2482.8,-0.012610,   0.000
  2483.0,-0.012616,   0.000
  2483.2,-0.012619,   0.000
  2483.4,-0.012622,   0.000
  2483.6,-0.012627,   0.000
  2483.8,-0.012629,   0.000
  2484.0,-0.012628,   0.000
  2484.2,-0.012630,   0.000
  2484.4,-0.012635,   0.000
  2484.6,-0.012639,   0.000
  2484.8,-0.012643,   0.000
  2485.0,-0.012649,   0.000
  2485.2,-0.012656,   0.000
  2485.4,-0.012661,   0.000
  2485.6,-0.012666,   0.000
  2485.8,-0.012674,   0.000
  2486.0,-0.012680,   0.000
  2486.2,-0.012688,   0.000
  2486.4,-0.012695,   0.000
  2486.6,-0.012704,   0.000
  2486.8,-0.012711,   0.000
  2487.0,-0.012720,   0.000
  2487.2,-0.012725,   0.000
  2487.4,-0.012730,   0.000
  2487.6,-0.012735,   0.000
  2487.8,-0.012741,   0.000
  2488.0,-0.012751,   0.000
  2488.2,-0.012763,   0.000
  2488.4,-0.012772,   0.000
  2488.6,-0.012779,   0.000
  2488.8,-0.012783,   0.000
  2489.0,-0.012782,   0.000
  2489.2,-0.012780,   0.000
  2489.4,-0.012779,   0.000
  2489.6,-0.012778,   0.000
  2489.8,-0.012778,   0.000
  2490.0,-0.012779,   0.000
  2490.2,-0.012781,   0.000
  2490.4,-0.012784,   0.000
  2490.6,-0.012789,   0.000
  2490.8,-0.012795,   0.000
  2491.0,-0.012801,   0.000
  2491.2,-0.012805,   0.000
  2491.4,-0.012807,   0.000
  2491.6,-0.012809,   0.000
  2491.8,-0.012810,   0.000
  2492.0,-0.012809,   0.000
  2492.2,-0.012810,   0.000
  2492.4,-0.012814,   0.000
  2492.6,-0.012819,   0.000
  2492.8,-0.012825,   0.000
  2493.0,-0.012832,   0.000
  2493.2,-0.012840,   0.000
  2493.4,-0.012849,   0.000
  2493.6,-0.012857,   0.000
  2493.8,-0.012863,   0.000
  2494.0,-0.012868,   0.000
  2494.2,-0.012872,   0.000
  2494.4,-0.012876,   0.000
  2494.6,-0.012878,   0.000
  2494.8,-0.012882,   0.000
  2495.0,-0.012890,   0.000
  2495.2,-0.012898,   0.000
  2495.4,-0.012905,   0.000
  2495.6,-0.012914,   0.000
  2495.8,-0.012922,   0.000
  2496.0,-0.012927,   0.000
  2496.2,-0.012932,   0.000
  2496.4,-0.012939,   0.000
  2496.6,-0.012945,   0.000
  2496.8,-0.012952,   0.000
  2497.0,-0.012957,   0.000
  2497.2,-0.012961,   0.000
  2497.4,-0.012964,   0.000
  2497.6,-0.012965,   0.000
  2497.8,-0.012968,   0.000
  2498.0,-0.012976,   0.000
  2498.2,-0.012980,   0.000
  2498.4,-0.012983,   0.000
  2498.6,-0.012989,   0.000
  2498.8,-0.012992,   0.000
  2499.0,-0.012993,   0.000
  2499.2,-0.012996,   0.000
  2499.4,-0.013000,   0.000
  2499.6,-0.013002,   0.000
  2499.8,-0.013006,   0.000
  2500.0,-0.013010,   0.000
  2500.2,-0.013013,   0.000
  2500.4,-0.013017,   0.000
  2500.6,-0.013022,   0.000
  2500.8,-0.013025,   0.000
  2501.0,-0.013028,   0.000
  2501.2,-0.013032,   0.000
  2501.4,-0.013035,   0.000
  2501.6,-0.013036,   0.000
  2501.8,-0.013041,   0.000
  2502.0,-0.013044,   0.000
  2502.2,-0.013048,   0.000
  2502.4,-0.013055,   0.000
  2502.6,-0.013065,   0.000
  2502.8,-0.013073,   0.000
  2503.0,-0.013082,   0.000
  2503.2,-0.013092,   0.000
  2503.4,-0.013100,   0.000
  2503.6,-0.013104,   0.000
  2503.8,-0.013107,   0.000
  2504.0,-0.013111,   0.000
  2504.2,-0.013113,   0.000
  2504.4,-0.013118,   0.000
  2504.6,-0.013122,   0.000
  2504.8,-0.013129,   0.000
  2505.0,-0.013134,   0.000
  2505.2,-0.013139,   0.000
  2505.4,-0.013142,   0.000
  2505.6,-0.013143,   0.000
  2505.8,-0.013145,   0.000
  2506.0,-0.013143,   0.000
  2506.2,-0.013142,   0.000
  2506.4,-0.013141,   0.000
  2506.6,-0.013142,   0.000
  2506.8,-0.013143,   0.000
  2507.0,-0.013145,   0.000
  2507.2,-0.013148,   0.000
  2507.4,-0.013152,   0.000
  2507.6,-0.013154,   0.000
  2507.8,-0.013159,   0.000
  2508.0,-0.013164,   0.000
  2508.2,-0.013171,   0.000
  2508.4,-0.013176,   0.000
  2508.6,-0.013184,   0.000
  2508.8,-0.013189,   0.000
  2509.0,-0.013195,   0.000
  2509.2,-0.013199,   0.000
  2509.4,-0.013206,   0.000
  2509.6,-0.013209,   0.000
  2509.8,-0.013212,   0.000
  2510.0,-0.013213,   0.000
  2510.2,-0.013214,   0.000
  2510.4,-0.013214,   0.000
  2510.6,-0.013216,   0.000
  2510.8,-0.013218,   0.000
  2511.0,-0.013224,   0.000
  2511.2,-0.013231,   0.000
  2511.4,-0.013239,   0.000
  2511.6,-0.013246,   0.000
  2511.8,-0.013253,   0.000
  2512.0,-0.013258,   0.000
  2512.2,-0.013262,   0.000
  2512.4,-0.013267,   0.000
  2512.6,-0.013273,   0.000
  2512.8,-0.013278,   0.000
  2513.0,-0.013284,   0.000
  2513.2,-0.013289,   0.000
  2513.4,-0.013292,   0.000
  2513.6,-0.013293,   0.000
  2513.8,-0.013290,   0.000
  2514.0,-0.013286,   0.000
  2514.2,-0.013282,   0.000
  2514.4,-0.013279,   0.000
  2514.6,-0.013278,   0.000
  2514.8,-0.013278,   0.000
  2515.0,-0.013280,   0.000
  2515.2,-0.013284,   0.000
  2515.4,-0.013288,   0.000
  2515.6,-0.013293,   0.000
  2515.8,-0.013299,   0.000
  2516.0,-0.013303,   0.000
  2516.2,-0.013303,   0.000
  2516.4,-0.013303,   0.000
  2516.6,-0.013303,   0.000
  2516.8,-0.013301,   0.000
  2517.0,-0.013305,   0.000
  2517.2,-0.013309,   0.000
  2517.4,-0.013313,   0.000
  2517.6,-0.013318,   0.000
  2517.8,-0.013327,   0.000
  2518.0,-0.013334,   0.000
  2518.2,-0.013342,   0.000
  2518.4,-0.013347,   0.000
  2518.6,-0.013355,   0.000
  2518.8,-0.013357,   0.000
  2519.0,-0.013358,   0.000
  2519.2,-0.013359,   0.000
  2519.4,-0.013363,   0.000
  2519.6,-0.013366,   0.000
  2519.8,-0.013368,   0.000
  2520.0,-0.013371,   0.000
  2520.2,-0.013374,   0.000
  2520.4,-0.013376,   0.000
  2520.6,-0.013378,   0.000
  2520.8,-0.013382,   0.000
  2521.0,-0.013388,   0.000
  2521.2,-0.013393,   0.000
  2521.4,-0.013396,   0.000
  2521.6,-0.013399,   0.000
  2521.8,-0.013402,   0.000
  2522.0,-0.013399,   0.000
  2522.2,-0.013401,   0.000
  2522.4,-0.013400,   0.000
  2522.6,-0.013401,   0.000
  2522.8,-0.013398,   0.000
  2523.0,-0.013396,   0.000
  2523.2,-0.013391,   0.000
  2523.4,-0.013393,   0.000
  2523.6,-0.013392,   0.000
  2523.8,-0.013392,   0.000
  2524.0,-0.013394,   0.000
  2524.2,-0.013397,   0.000
  2524.4,-0.013395,   0.000
  2524.6,-0.013397,   0.000
  2524.8,-0.013398,   0.000
  2525.0,-0.013401,   0.000
  2525.2,-0.013402,   0.000
  2525.4,-0.013404,   0.000
  2525.6,-0.013405,   0.000
  2525.8,-0.013403,   0.000
  2526.0,-0.013403,   0.000
  2526.2,-0.013403,   0.000
  2526.4,-0.013404,   0.000
  2526.6,-0.013407,   0.000
  2526.8,-0.013414,   0.000
  2527.0,-0.013420,   0.000
  2527.2,-0.013427,   0.000
  2527.4,-0.013432,   0.000
  2527.6,-0.013437,   0.000
  2527.8,-0.013441,   0.000
  2528.0,-0.013445,   0.000
  2528.2,-0.013447,   0.000
  2528.4,-0.013447,   0.000
  2528.6,-0.013450,   0.000
  2528.8,-0.013454,   0.000
  2529.0,-0.013455,   0.000
  2529.2,-0.013458,   0.000
  2529.4,-0.013462,   0.000
  2529.6,-0.013462,   0.000
  2529.8,-0.013461,   0.000
  2530.0,-0.013464,   0.000
  2530.2,-0.013466,   0.000
  2530.4,-0.013465,   0.000
  2530.6,-0.013467,   0.000
  2530.8,-0.013466,   0.000
  2531.0,-0.013466,   0.000
  2531.2,-0.013464,   0.000
  2531.4,-0.013463,   0.000
  2531.6,-0.013458,   0.000
  2531.8,-0.013456,   0.000
  2532.0,-0.013452,   0.000
  2532.2,-0.013449,   0.000
  2532.4,-0.013450,   0.000
  2532.6,-0.013453,   0.000
  2532.8,-0.013454,   0.000
  2533.0,-0.013454,   0.000
  2533.2,-0.013454,   0.000
  2533.4,-0.013451,   0.000
  2533.6,-0.013449,   0.000
  2533.8,-0.013448,   0.000
  2534.0,-0.013448,   0.000
  2534.2,-0.013448,   0.000
  2534.4,-0.013452,   0.000
  2534.6,-0.013453,   0.000
  2534.8,-0.013453,   0.000
  2535.0,-0.013456,   0.000
  2535.2,-0.013459,   0.000
  2535.4,-0.013458,   0.000
  2535.6,-0.013460,   0.000
  2535.8,-0.013461,   0.000
  2536.0,-0.013461,   0.000
  2536.2,-0.013462,   0.000
  2536.4,-0.013464,   0.000
  2536.6,-0.013466,   0.000
  2536.8,-0.013467,   0.000
  2537.0,-0.013468,   0.000
  2537.2,-0.013473,   0.000
  2537.4,-0.013475,   0.000
  2537.6,-0.013474,   0.000
  2537.8,-0.013474,   0.000
  2538.0,-0.013472,   0.000
  2538.2,-0.013467,   0.000
  2538.4,-0.013462,   0.000
  2538.6,-0.013458,   0.000
  2538.8,-0.013453,   0.000
  2539.0,-0.013447,   0.000
  2539.2,-0.013439,   0.000
  2539.4,-0.013432,   0.000
  2539.6,-0.013427,   0.000
  2539.8,-0.013421,   0.000
  2540.0,-0.013418,   0.000
  2540.2,-0.013417,   0.000
  2540.4,-0.013415,   0.000
  2540.6,-0.013415,   0.000
  2540.8,-0.013415,   0.000
  2541.0,-0.013414,   0.000
  2541.2,-0.013411,   0.000
  2541.4,-0.013409,   0.000
  2541.6,-0.013406,   0.000
  2541.8,-0.013404,   0.000
  2542.0,-0.013401,   0.000
  2542.2,-0.013400,   0.000
  2542.4,-0.013402,   0.000
  2542.6,-0.013400,   0.000
  2542.8,-0.013399,   0.000
  2543.0,-0.013397,   0.000
  2543.2,-0.013395,   0.000
  2543.4,-0.013392,   0.000
  2543.6,-0.013391,   0.000
  2543.8,-0.013390,   0.000
  2544.0,-0.013392,   0.000
  2544.2,-0.013396,   0.000
  2544.4,-0.013399,   0.000
  2544.6,-0.013402,   0.000
  2544.8,-0.013408,   0.000
  2545.0,-0.013413,   0.000
  2545.2,-0.013416,   0.000
  2545.4,-0.013417,   0.000
  2545.6,-0.013418,   0.000
  2545.8,-0.013415,   0.000
  2546.0,-0.013413,   0.000
  2546.2,-0.013408,   0.000
  2546.4,-0.013406,   0.000
  2546.6,-0.013403,   0.000
  2546.8,-0.013402,   0.000
  2547.0,-0.013401,   0.000
  2547.2,-0.013401,   0.000
  2547.4,-0.013400,   0.000
  2547.6,-0.013398,   0.000
  2547.8,-0.013396,   0.000
  2548.0,-0.013393,   0.000
  2548.2,-0.013390,   0.000
  2548.4,-0.013386,   0.000
  2548.6,-0.013382,   0.000
  2548.8,-0.013381,   0.000
  2549.0,-0.013377,   0.000
  2549.2,-0.013377,   0.000
  2549.4,-0.013377,   0.000
  2549.6,-0.013373,   0.000
  2549.8,-0.013368,   0.000
  2550.0,-0.013362,   0.000
  2550.2,-0.013357,   0.000
  2550.4,-0.013352,   0.000
  2550.6,-0.013348,   0.000
  2550.8,-0.013347,   0.000
  2551.0,-0.013348,   0.000
  2551.2,-0.013347,   0.000
  2551.4,-0.013346,   0.000
  2551.6,-0.013344,   0.000
  2551.8,-0.013342,   0.000
  2552.0,-0.013339,   0.000
  2552.2,-0.013334,   0.000
  2552.4,-0.013334,   0.000
  2552.6,-0.013336,   0.000
  2552.8,-0.013338,   0.000
  2553.0,-0.013342,   0.000
  2553.2,-0.013346,   0.000
  2553.4,-0.013347,   0.000
  2553.6,-0.013345,   0.000
  2553.8,-0.013342,   0.000
  2554.0,-0.013340,   0.000
  2554.2,-0.013341,   0.000
  2554.4,-0.013340,   0.000
  2554.6,-0.013342,   0.000
  2554.8,-0.013341,   0.000
  2555.0,-0.013338,   0.000
  2555.2,-0.013333,   0.000
  2555.4,-0.013329,   0.000
  2555.6,-0.013324,   0.000
  2555.8,-0.013320,   0.000
  2556.0,-0.013320,   0.000
  2556.2,-0.013316,   0.000
  2556.4,-0.013312,   0.000
  2556.6,-0.013308,   0.000
  2556.8,-0.013305,   0.000
  2557.0,-0.013300,   0.000
  2557.2,-0.013298,   0.000
  2557.4,-0.013297,   0.000
  2557.6,-0.013294,   0.000
  2557.8,-0.013289,   0.000
  2558.0,-0.013285,   0.000
  2558.2,-0.013278,   0.000
  2558.4,-0.013273,   0.000
  2558.6,-0.013267,   0.000
  2558.8,-0.013264,   0.000
  2559.0,-0.013260,   0.000
  2559.2,-0.013257,   0.000
  2559.4,-0.013254,   0.000
  2559.6,-0.013251,   0.000
  2559.8,-0.013245,   0.000
  2560.0,-0.013241,   0.000
  2560.2,-0.013238,   0.000
  2560.4,-0.013234,   0.000
  2560.6,-0.013230,   0.000
  2560.8,-0.013228,   0.000
  2561.0,-0.013222,   0.000
  2561.2,-0.013219,   0.000
  2561.4,-0.013215,   0.000
  2561.6,-0.013214,   0.000
  2561.8,-0.013212,   0.000
  2562.0,-0.013213,   0.000
  2562.2,-0.013211,   0.000
  2562.4,-0.013208,   0.000
  2562.6,-0.013205,   0.000
  2562.8,-0.013203,   0.000
  2563.0,-0.013201,   0.000
  2563.2,-0.013198,   0.000
  2563.4,-0.013197,   0.000
  2563.6,-0.013191,   0.000
  2563.8,-0.013183,   0.000
  2564.0,-0.013174,   0.000
  2564.2,-0.013164,   0.000
  2564.4,-0.013154,   0.000
  2564.6,-0.013143,   0.000
  2564.8,-0.013134,   0.000
  2565.0,-0.013127,   0.000
  2565.2,-0.013123,   0.000
  2565.4,-0.013122,   0.000
  2565.6,-0.013122,   0.000
  2565.8,-0.013120,   0.000
  2566.0,-0.013117,   0.000
  2566.2,-0.013111,   0.000
  2566.4,-0.013103,   0.000
  2566.6,-0.013092,   0.000
  2566.8,-0.013082,   0.000
  2567.0,-0.013073,   0.000
  2567.2,-0.013065,   0.000
  2567.4,-0.013057,   0.000
  2567.6,-0.013052,   0.000
  2567.8,-0.013045,   0.000
  2568.0,-0.013038,   0.000
  2568.2,-0.013032,   0.000
  2568.4,-0.013032,   0.000
  2568.6,-0.013029,   0.000
  2568.8,-0.013025,   0.000
  2569.0,-0.013020,   0.000
  2569.2,-0.013013,   0.000
  2569.4,-0.013002,   0.000
  2569.6,-0.012991,   0.000
  2569.8,-0.012981,   0.000
  2570.0,-0.012972,   0.000
  2570.2,-0.012964,   0.000
  2570.4,-0.012955,   0.000
  2570.6,-0.012946,   0.000
  2570.8,-0.012940,   0.000
  2571.0,-0.012936,   0.000
  2571.2,-0.012928,   0.000
  2571.4,-0.012918,   0.000
  2571.6,-0.012908,   0.000
  2571.8,-0.012897,   0.000
  2572.0,-0.012883,   0.000
  2572.2,-0.012871,   0.000
  2572.4,-0.012860,   0.000
  2572.6,-0.012850,   0.000
  2572.8,-0.012839,   0.000
  2573.0,-0.012829,   0.000
  2573.2,-0.012819,   0.000
  2573.4,-0.012810,   0.000
  2573.6,-0.012802,   0.000
  2573.8,-0.012795,   0.000
  2574.0,-0.012786,   0.000
  2574.2,-0.012776,   0.000
  2574.4,-0.012763,   0.000
  2574.6,-0.012748,   0.000
  2574.8,-0.012730,   0.000
  2575.0,-0.012715,   0.000
  2575.2,-0.012700,   0.000
  2575.4,-0.012685,   0.000
  2575.6,-0.012672,   0.000
  2575.8,-0.012661,   0.000
  2576.0,-0.012649,   0.000
  2576.2,-0.012635,   0.000
  2576.4,-0.012623,   0.000
  2576.6,-0.012609,   0.000
  2576.8,-0.012594,   0.000
  2577.0,-0.012580,   0.000
  2577.2,-0.012565,   0.000
  2577.4,-0.012549,   0.000
  2577.6,-0.012531,   0.000
  2577.8,-0.012514,   0.000
  2578.0,-0.012496,   0.000
  2578.2,-0.012478,   0.000
  2578.4,-0.012461,   0.000
  2578.6,-0.012445,   0.000
  2578.8,-0.012428,   0.000
  2579.0,-0.012410,   0.000
  2579.2,-0.012394,   0.000
  2579.4,-0.012376,   0.000
  2579.6,-0.012360,   0.000
  2579.8,-0.012343,   0.000
  2580.0,-0.012327,   0.000
  2580.2,-0.012310,   0.000
  2580.4,-0.012291,   0.000
  2580.6,-0.012271,   0.000
  2580.8,-0.012249,   0.000
  2581.0,-0.012227,   0.000
  2581.2,-0.012203,   0.000
  2581.4,-0.012182,   0.000
  2581.6,-0.012163,   0.000
  2581.8,-0.012147,   0.000
  2582.0,-0.012127,   0.000
  2582.2,-0.012113,   0.000
  2582.4,-0.012095,   0.000
  2582.6,-0.012076,   0.000
  2582.8,-0.012060,   0.000
  2583.0,-0.012041,   0.000
  2583.2,-0.012021,   0.000
  2583.4,-0.012005,   0.000
  2583.6,-0.011988,   0.000
  2583.8,-0.011969,   0.000
  2584.0,-0.011952,   0.000
  2584.2,-0.011940,   0.000
  2584.4,-0.011922,   0.000
  2584.6,-0.011905,   0.000
  2584.8,-0.011887,   0.000
  2585.0,-0.011868,   0.000
  2585.2,-0.011847,   0.000
  2585.4,-0.011828,   0.000
  2585.6,-0.011809,   0.000
  2585.8,-0.011792,   0.000
  2586.0,-0.011775,   0.000
  2586.2,-0.011757,   0.000
  2586.4,-0.011740,   0.000
  2586.6,-0.011723,   0.000
  2586.8,-0.011704,   0.000
  2587.0,-0.011684,   0.000
  2587.2,-0.011665,   0.000
  2587.4,-0.011648,   0.000
  2587.6,-0.011629,   0.000
  2587.8,-0.011612,   0.000
  2588.0,-0.011593,   0.000
  2588.2,-0.011569,   0.000
  2588.4,-0.011545,   0.000
  2588.6,-0.011522,   0.000
  2588.8,-0.011498,   0.000
  2589.0,-0.011476,   0.000
  2589.2,-0.011454,   0.000
  2589.4,-0.011428,   0.000
  2589.6,-0.011402,   0.000
  2589.8,-0.011375,   0.000
  2590.0,-0.011352,   0.000
  2590.2,-0.011331,   0.000
  2590.4,-0.011311,   0.000
  2590.6,-0.011291,   0.000
  2590.8,-0.011269,   0.000
  2591.0,-0.011244,   0.000
  2591.2,-0.011216,   0.000
  2591.4,-0.011186,   0.000
  2591.6,-0.011156,   0.000
  2591.8,-0.011130,   0.000
  2592.0,-0.011104,   0.000
  2592.2,-0.011082,   0.000
  2592.4,-0.011059,   0.000
  2592.6,-0.011036,   0.000
  2592.8,-0.011008,   0.000
  2593.0,-0.010981,   0.000
  2593.2,-0.010951,   0.000
  2593.4,-0.010922,   0.000
  2593.6,-0.010893,   0.000
  2593.8,-0.010868,   0.000
  2594.0,-0.010842,   0.000
  2594.2,-0.010816,   0.000
  2594.4,-0.010788,   0.000
  2594.6,-0.010759,   0.000
  2594.8,-0.010728,   0.000
  2595.0,-0.010696,   0.000
  2595.2,-0.010664,   0.000
  2595.4,-0.010634,   0.000
  2595.6,-0.010603,   0.000
  2595.8,-0.010572,   0.000
  2596.0,-0.010543,   0.000
  2596.2,-0.010514,   0.000
  2596.4,-0.010484,   0.000
  2596.6,-0.010452,   0.000
  2596.8,-0.010418,   0.000
  2597.0,-0.010380,   0.000
  2597.2,-0.010340,   0.000
  2597.4,-0.010300,   0.000
  2597.6,-0.010267,   0.000
  2597.8,-0.010234,   0.000
  2598.0,-0.010202,   0.000
  2598.2,-0.010169,   0.000
  2598.4,-0.010134,   0.000
  2598.6,-0.010096,   0.000
  2598.8,-0.010060,   0.000
  2599.0,-0.010024,   0.000
  2599.2,-0.009990,   0.000
  2599.4,-0.009953,   0.000
  2599.6,-0.009916,   0.000
  2599.8,-0.009876,   0.000
  2600.0,-0.009840,   0.000
  2600.2,-0.009804,   0.000
  2600.4,-0.009770,   0.000
  2600.6,-0.009736,   0.000
  2600.8,-0.009701,   0.000
  2601.0,-0.009665,   0.000
  2601.2,-0.009631,   0.000
  2601.4,-0.009596,   0.000
  2601.6,-0.009559,   0.000
  2601.8,-0.009526,   0.000
  2602.0,-0.009488,   0.000
  2602.2,-0.009449,   0.000
  2602.4,-0.009411,   0.000
  2602.6,-0.009374,   0.000
  2602.8,-0.009336,   0.000
  2603.0,-0.009298,   0.000
  2603.2,-0.009263,   0.000
  2603.4,-0.009224,   0.000
  2603.6,-0.009183,   0.000
  2603.8,-0.009143,   0.000
  2604.0,-0.009107,   0.000
  2604.2,-0.009068,   0.000
  2604.4,-0.009030,   0.000
  2604.6,-0.008992,   0.000
  2604.8,-0.008953,   0.000
  2605.0,-0.008914,   0.000
  2605.2,-0.008873,   0.000
  2605.4,-0.008828,   0.000
  2605.6,-0.008786,   0.000
  2605.8,-0.008746,   0.000
  2606.0,-0.008704,   0.000
  2606.2,-0.008663,   0.000
  2606.4,-0.008627,   0.000
  2606.6,-0.008590,   0.000
  2606.8,-0.008548,   0.000
  2607.0,-0.008508,   0.000
  2607.2,-0.008472,   0.000
  2607.4,-0.008431,   0.000
  2607.6,-0.008388,   0.000
  2607.8,-0.008349,   0.000
  2608.0,-0.008309,   0.000
  2608.2,-0.008264,   0.000
  2608.4,-0.008224,   0.000
  2608.6,-0.008186,   0.000
  2608.8,-0.008150,   0.000
  2609.0,-0.008112,   0.000
  2609.2,-0.008075,   0.000
  2609.4,-0.008037,   0.000
  2609.6,-0.007998,   0.000
  2609.8,-0.007960,   0.000
  2610.0,-0.007924,   0.000
  2610.2,-0.007889,   0.000
  2610.4,-0.007854,   0.000
  2610.6,-0.007818,   0.000
  2610.8,-0.007786,   0.000
  2611.0,-0.007749,   0.000
  2611.2,-0.007712,   0.000
  2611.4,-0.007677,   0.000
  2611.6,-0.007641,   0.000
  2611.8,-0.007603,   0.000
  2612.0,-0.007567,   0.000
  2612.2,-0.007532,   0.000
  2612.4,-0.007494,   0.000
  2612.6,-0.007457,   0.000
  2612.8,-0.007418,   0.000
  2613.0,-0.007379,   0.000
  2613.2,-0.007341,   0.000
  2613.4,-0.007304,   0.000
  2613.6,-0.007267,   0.000
  2613.8,-0.007230,   0.000
  2614.0,-0.007195,   0.000
  2614.2,-0.007157,   0.000
  2614.4,-0.007120,   0.000
  2614.6,-0.007084,   0.000
  2614.8,-0.007050,   0.000
  2615.0,-0.007016,   0.000
  2615.2,-0.006986,   0.000
  2615.4,-0.006954,   0.000
  2615.6,-0.006922,   0.000
  2615.8,-0.006888,   0.000
  2616.0,-0.006853,   0.000
  2616.2,-0.006819,   0.000
  2616.4,-0.006785,   0.000
  2616.6,-0.006752,   0.000
  2616.8,-0.006720,   0.000
  2617.0,-0.006689,   0.000
  2617.2,-0.006658,   0.000
  2617.4,-0.006628,   0.000
  2617.6,-0.006600,   0.000
  2617.8,-0.006575,   0.000
  2618.0,-0.006549,   0.000
  2618.2,-0.006525,   0.000
  2618.4,-0.006500,   0.000
  2618.6,-0.006475,   0.000
  2618.8,-0.006447,   0.000
  2619.0,-0.006422,   0.000
  2619.2,-0.006396,   0.000
  2619.4,-0.006371,   0.000
  2619.6,-0.006346,   0.000
  2619.8,-0.006324,   0.000
  2620.0,-0.006301,   0.000
  2620.2,-0.006277,   0.000
  2620.4,-0.006254,   0.000
  2620.6,-0.006230,   0.000
  2620.8,-0.006204,   0.000
  2621.0,-0.006181,   0.000
  2621.2,-0.006159,   0.000
  2621.4,-0.006136,   0.000
  2621.6,-0.006114,   0.000
  2621.8,-0.006093,   0.000
  2622.0,-0.006069,   0.000
  2622.2,-0.006046,   0.000
  2622.4,-0.006025,   0.000
  2622.6,-0.006003,   0.000
  2622.8,-0.005984,   0.000
  2623.0,-0.005965,   0.000
  2623.2,-0.005946,   0.000
  2623.4,-0.005930,   0.000
  2623.6,-0.005915,   0.000
  2623.8,-0.005899,   0.000
  2624.0,-0.005886,   0.000
  2624.2,-0.005872,   0.000
  2624.4,-0.005857,   0.000
  2624.6,-0.005843,   0.000
  2624.8,-0.005829,   0.000
  2625.0,-0.005817,   0.000
  2625.2,-0.005811,   0.000
  2625.4,-0.005803,   0.000
  2625.6,-0.005792,   0.000
  2625.8,-0.005784,   0.000
  2626.0,-0.005772,   0.000
  2626.2,-0.005756,   0.000
  2626.4,-0.005740,   0.000
  2626.6,-0.005729,   0.000
  2626.8,-0.005718,   0.000
  2627.0,-0.005711,   0.000
  2627.2,-0.005703,   0.000
  2627.4,-0.005695,   0.000
  2627.6,-0.005687,   0.000
  2627.8,-0.005680,   0.000
  2628.0,-0.005673,   0.000
  2628.2,-0.005667,   0.000
  2628.4,-0.005665,   0.000
  2628.6,-0.005660,   0.000
  2628.8,-0.005658,   0.000
  2629.0,-0.005655,   0.000
  2629.2,-0.005651,   0.000
  2629.4,-0.005646,   0.000
  2629.6,-0.005646,   0.000
  2629.8,-0.005644,   0.000
  2630.0,-0.005643,   0.000
  2630.2,-0.005640,   0.000
  2630.4,-0.005641,   0.000
  2630.6,-0.005639,   0.000
  2630.8,-0.005636,   0.000
  2631.0,-0.005633,   0.000
  2631.2,-0.005635,   0.000
  2631.4,-0.005638,   0.000
  2631.6,-0.005642,   0.000
  2631.8,-0.005646,   0.000
  2632.0,-0.005651,   0.000
  2632.2,-0.005657,   0.000
  2632.4,-0.005658,   0.000
  2632.6,-0.005661,   0.000
  2632.8,-0.005667,   0.000
  2633.0,-0.005676,   0.000
  2633.2,-0.005682,   0.000
  2633.4,-0.005693,   0.000
  2633.6,-0.005702,   0.000
  2633.8,-0.005710,   0.000
  2634.0,-0.005719,   0.000
  2634.2,-0.005729,   0.000
  2634.4,-0.005740,   0.000
  2634.6,-0.005753,   0.000
  2634.8,-0.005765,   0.000
  2635.0,-0.005777,   0.000
  2635.2,-0.005789,   0.000
  2635.4,-0.005801,   0.000
  2635.6,-0.005811,   0.000
  2635.8,-0.005822,   0.000
  2636.0,-0.005833,   0.000
  2636.2,-0.005848,   0.000
  2636.4,-0.005865,   0.000
  2636.6,-0.005880,   0.000
  2636.8,-0.005897,   0.000
  2637.0,-0.005914,   0.000
  2637.2,-0.005927,   0.000
  2637.4,-0.005939,   0.000
  2637.6,-0.005953,   0.000
  2637.8,-0.005967,   0.000
  2638.0,-0.005982,   0.000
  2638.2,-0.005999,   0.000
  2638.4,-0.006017,   0.000
  2638.6,-0.006032,   0.000
  2638.8,-0.006046,   0.000
  2639.0,-0.006061,   0.000
  2639.2,-0.006077,   0.000
  2639.4,-0.006092,   0.000
  2639.6,-0.006112,   0.000
  2639.8,-0.006132,   0.000
  2640.0,-0.006153,   0.000
  2640.2,-0.006172,   0.000
  2640.4,-0.006193,   0.000
  2640.6,-0.006218,   0.000
  2640.8,-0.006244,   0.000
  2641.0,-0.006268,   0.000
  2641.2,-0.006301,   0.000
  2641.4,-0.006332,   0.000
  2641.6,-0.006358,   0.000
  2641.8,-0.006380,   0.000
  2642.0,-0.006404,   0.000
  2642.2,-0.006421,   0.000
  2642.4,-0.006441,   0.000
  2642.6,-0.006464,   0.000
  2642.8,-0.006489,   0.000
  2643.0,-0.006518,   0.000
  2643.2,-0.006547,   0.000
  2643.4,-0.006575,   0.000
  2643.6,-0.006605,   0.000
  2643.8,-0.006639,   0.000
  2644.0,-0.006673,   0.000
  2644.2,-0.006708,   0.000
  2644.4,-0.006745,   0.000
  2644.6,-0.006779,   0.000
  2644.8,-0.006811,   0.000
  2645.0,-0.006843,   0.000
  2645.2,-0.006875,   0.000
  2645.4,-0.006908,   0.000
  2645.6,-0.006942,   0.000
  2645.8,-0.006976,   0.000
  2646.0,-0.007009,   0.000
  2646.2,-0.007043,   0.000
  2646.4,-0.007078,   0.000
  2646.6,-0.007116,   0.000
  2646.8,-0.007155,   0.000
  2647.0,-0.007193,   0.000
  2647.2,-0.007232,   0.000
  2647.4,-0.007268,   0.000
  2647.6,-0.007299,   0.000
  2647.8,-0.007328,   0.000
  2648.0,-0.007361,   0.000
  2648.2,-0.007393,   0.000
  2648.4,-0.007428,   0.000
  2648.6,-0.007465,   0.000
  2648.8,-0.007504,   0.000
  2649.0,-0.007541,   0.000
  2649.2,-0.007576,   0.000
  2649.4,-0.007613,   0.000
  2649.6,-0.007648,   0.000
  2649.8,-0.007682,   0.000
  2650.0,-0.007717,   0.000
  2650.2,-0.007755,   0.000
  2650.4,-0.007793,   0.000
  2650.6,-0.007831,   0.000
  2650.8,-0.007871,   0.000
  2651.0,-0.007914,   0.000
  2651.2,-0.007955,   0.000
  2651.4,-0.007998,   0.000
  2651.6,-0.008045,   0.000
  2651.8,-0.008092,   0.000
  2652.0,-0.008134,   0.000
  2652.2,-0.008171,   0.000
  2652.4,-0.008205,   0.000
  2652.6,-0.008236,   0.000
  2652.8,-0.008266,   0.000
  2653.0,-0.008296,   0.000
  2653.2,-0.008333,   0.000
  2653.4,-0.008371,   0.000
  2653.6,-0.008407,   0.000
  2653.8,-0.008447,   0.000
  2654.0,-0.008490,   0.000
  2654.2,-0.008530,   0.000
  2654.4,-0.008569,   0.000
  2654.6,-0.008609,   0.000
  2654.8,-0.008647,   0.000
  2655.0,-0.008684,   0.000
  2655.2,-0.008722,   0.000
  2655.4,-0.008760,   0.000
  2655.6,-0.008797,   0.000
  2655.8,-0.008832,   0.000
  2656.0,-0.008866,   0.000
  2656.2,-0.008899,   0.000
  2656.4,-0.008929,   0.000
  2656.6,-0.008961,   0.000
  2656.8,-0.008998,   0.000
  2657.0,-0.009035,   0.000
  2657.2,-0.009073,   0.000
  2657.4,-0.009113,   0.000
  2657.6,-0.009149,   0.000
  2657.8,-0.009182,   0.000
  2658.0,-0.009213,   0.000
  2658.2,-0.009245,   0.000
  2658.4,-0.009279,   0.000
  2658.6,-0.009315,   0.000
  2658.8,-0.009350,   0.000
  2659.0,-0.009387,   0.000
  2659.2,-0.009423,   0.000
  2659.4,-0.009459,   0.000
  2659.6,-0.009496,   0.000
  2659.8,-0.009533,   0.000
  2660.0,-0.009570,   0.000
  2660.2,-0.009608,   0.000
  2660.4,-0.009649,   0.000
  2660.6,-0.009690,   0.000
  2660.8,-0.009730,   0.000
  2661.0,-0.009771,   0.000
  2661.2,-0.009810,   0.000
  2661.4,-0.009846,   0.000
  2661.6,-0.009881,   0.000
  2661.8,-0.009921,   0.000
  2662.0,-0.009963,   0.000
  2662.2,-0.010004,   0.000
  2662.4,-0.010046,   0.000
  2662.6,-0.010084,   0.000
  2662.8,-0.010116,   0.000
  2663.0,-0.010145,   0.000
  2663.2,-0.010174,   0.000
  2663.4,-0.010204,   0.000
  2663.6,-0.010235,   0.000
  2663.8,-0.010267,   0.000
  2664.0,-0.010297,   0.000
  2664.2,-0.010327,   0.000
  2664.4,-0.010356,   0.000
  2664.6,-0.010384,   0.000
  2664.8,-0.010414,   0.000
  2665.0,-0.010445,   0.000
  2665.2,-0.010476,   0.000
  2665.4,-0.010506,   0.000
  2665.6,-0.010536,   0.000
  2665.8,-0.010566,   0.000
  2666.0,-0.010595,   0.000
  2666.2,-0.010626,   0.000
  2666.4,-0.010655,   0.000
  2666.6,-0.010684,   0.000
  2666.8,-0.010712,   0.000
  2667.0,-0.010742,   0.000
  2667.2,-0.010768,   0.000
  2667.4,-0.010795,   0.000
  2667.6,-0.010822,   0.000
  2667.8,-0.010851,   0.000
  2668.0,-0.010880,   0.000
  2668.2,-0.010912,   0.000
  2668.4,-0.010945,   0.000
  2668.6,-0.010980,   0.000
  2668.8,-0.011012,   0.000
  2669.0,-0.011046,   0.000
  2669.2,-0.011077,   0.000
  2669.4,-0.011108,   0.000
  2669.6,-0.011137,   0.000
  2669.8,-0.011168,   0.000
  2670.0,-0.011195,   0.000
  2670.2,-0.011221,   0.000
  2670.4,-0.011248,   0.000
  2670.6,-0.011274,   0.000
  2670.8,-0.011300,   0.000
  2671.0,-0.011327,   0.000
  2671.2,-0.011355,   0.000
  2671.4,-0.011382,   0.000
  2671.6,-0.011407,   0.000
  2671.8,-0.011434,   0.000
  2672.0,-0.011458,   0.000
  2672.2,-0.011481,   0.000
  2672.4,-0.011504,   0.000
  2672.6,-0.011525,   0.000
  2672.8,-0.011546,   0.000
  2673.0,-0.011570,   0.000
  2673.2,-0.011593,   0.000
  2673.4,-0.011617,   0.000
  2673.6,-0.011641,   0.000
  2673.8,-0.011666,   0.000
  2674.0,-0.011688,   0.000
  2674.2,-0.011710,   0.000
  2674.4,-0.011729,   0.000
  2674.6,-0.011749,   0.000
  2674.8,-0.011768,   0.000
  2675.0,-0.011788,   0.000
  2675.2,-0.011809,   0.000
  2675.4,-0.011832,   0.000
  2675.6,-0.011852,   0.000
  2675.8,-0.011871,   0.000
  2676.0,-0.011888,   0.000
  2676.2,-0.011910,   0.000
  2676.4,-0.011932,   0.000
  2676.6,-0.011953,   0.000
  2676.8,-0.011976,   0.000
  2677.0,-0.011999,   0.000
  2677.2,-0.012019,   0.000
  2677.4,-0.012037,   0.000
  2677.6,-0.012057,   0.000
  2677.8,-0.012077,   0.000
  2678.0,-0.012098,   0.000
  2678.2,-0.012116,   0.000
  2678.4,-0.012136,   0.000
  2678.6,-0.012156,   0.000
  2678.8,-0.012177,   0.000
  2679.0,-0.012198,   0.000
  2679.2,-0.012217,   0.000
  2679.4,-0.012234,   0.000
  2679.6,-0.012249,   0.000
  2679.8,-0.012264,   0.000
  2680.0,-0.012278,   0.000
  2680.2,-0.012294,   0.000
  2680.4,-0.012308,   0.000
  2680.6,-0.012323,   0.000
  2680.8,-0.012338,   0.000
  2681.0,-0.012352,   0.000
  2681.2,-0.012364,   0.000
  2681.4,-0.012379,   0.000
  2681.6,-0.012393,   0.000
  2681.8,-0.012408,   0.000
  2682.0,-0.012421,   0.000
  2682.2,-0.012436,   0.000
  2682.4,-0.012452,   0.000
  2682.6,-0.012469,   0.000
  2682.8,-0.012484,   0.000
  2683.0,-0.012499,   0.000
  2683.2,-0.012515,   0.000
  2683.4,-0.012530,   0.000
  2683.6,-0.012540,   0.000
  2683.8,-0.012552,   0.000
  2684.0,-0.012567,   0.000
  2684.2,-0.012579,   0.000
  2684.4,-0.012589,   0.000
  2684.6,-0.012604,   0.000
  2684.8,-0.012616,   0.000
  2685.0,-0.012626,   0.000
  2685.2,-0.012635,   0.000
  2685.4,-0.012648,   0.000
  2685.6,-0.012661,   0.000
  2685.8,-0.012673,   0.000
  2686.0,-0.012689,   0.000
  2686.2,-0.012704,   0.000
  2686.4,-0.012719,   0.000
  2686.6,-0.012728,   0.000
  2686.8,-0.012740,   0.000
  2687.0,-0.012751,   0.000
  2687.2,-0.012761,   0.000
  2687.4,-0.012772,   0.000
  2687.6,-0.012785,   0.000
  2687.8,-0.012794,   0.000
  2688.0,-0.012798,   0.000
  2688.2,-0.012803,   0.000
  2688.4,-0.012804,   0.000
  2688.6,-0.012808,   0.000
  2688.8,-0.012814,   0.000
  2689.0,-0.012821,   0.000
  2689.2,-0.012830,   0.000
  2689.4,-0.012840,   0.000
  2689.6,-0.012848,   0.000
  2689.8,-0.012855,   0.000
  2690.0,-0.012865,   0.000
  2690.2,-0.012873,   0.000
  2690.4,-0.012877,   0.000
  2690.6,-0.012883,   0.000
  2690.8,-0.012892,   0.000
  2691.0,-0.012898,   0.000
  2691.2,-0.012906,   0.000
  2691.4,-0.012915,   0.000
  2691.6,-0.012922,   0.000
  2691.8,-0.012926,   0.000
  2692.0,-0.012930,   0.000
  2692.2,-0.012933,   0.000
  2692.4,-0.012936,   0.000
  2692.6,-0.012942,   0.000
  2692.8,-0.012949,   0.000
  2693.0,-0.012957,   0.000
  2693.2,-0.012963,   0.000
  2693.4,-0.012967,   0.000
  2693.6,-0.012970,   0.000
  2693.8,-0.012973,   0.000
  2694.0,-0.012974,   0.000
  2694.2,-0.012979,   0.000
  2694.4,-0.012986,   0.000
  2694.6,-0.012992,   0.000
  2694.8,-0.013000,   0.000
  2695.0,-0.013007,   0.000
  2695.2,-0.013010,   0.000
  2695.4,-0.013013,   0.000
  2695.6,-0.013015,   0.000
  2695.8,-0.013018,   0.000
  2696.0,-0.013019,   0.000
  2696.2,-0.013021,   0.000
  2696.4,-0.013025,   0.000
  2696.6,-0.013029,   0.000
  2696.8,-0.013031,   0.000
  2697.0,-0.013034,   0.000
  2697.2,-0.013035,   0.000
  2697.4,-0.013035,   0.000
  2697.6,-0.013035,   0.000
  2697.8,-0.013033,   0.000
  2698.0,-0.013032,   0.000
  2698.2,-0.013035,   0.000
  2698.4,-0.013035,   0.000
  2698.6,-0.013037,   0.000
  2698.8,-0.013040,   0.000
  2699.0,-0.013042,   0.000
  2699.2,-0.013043,   0.000
  2699.4,-0.013043,   0.000
  2699.6,-0.013044,   0.000
  2699.8,-0.013045,   0.000
  2700.0,-0.013044,   0.000
  2700.2,-0.013043,   0.000
  2700.4,-0.013042,   0.000
  2700.6,-0.013040,   0.000
  2700.8,-0.013038,   0.000
  2701.0,-0.013037,   0.000
  2701.2,-0.013038,   0.000
  2701.4,-0.013040,   0.000
  2701.6,-0.013040,   0.000
  2701.8,-0.013042,   0.000
  2702.0,-0.013043,   0.000
  2702.2,-0.013044,   0.000
  2702.4,-0.013045,   0.000
  2702.6,-0.013045,   0.000
  2702.8,-0.013044,   0.000
  2703.0,-0.013044,   0.000
  2703.2,-0.013044,   0.000
  2703.4,-0.013046,   0.000
  2703.6,-0.013045,   0.000
  2703.8,-0.013045,   0.000
  2704.0,-0.013047,   0.000
  2704.2,-0.013048,   0.000
  2704.4,-0.013047,   0.000
  2704.6,-0.013046,   0.000
  2704.8,-0.013045,   0.000
  2705.0,-0.013039,   0.000
  2705.2,-0.013033,   0.000
  2705.4,-0.013027,   0.000
  2705.6,-0.013023,   0.000
  2705.8,-0.013020,   0.000
  2706.0,-0.013020,   0.000
  2706.2,-0.013020,   0.000
  2706.4,-0.013023,   0.000
  2706.6,-0.013026,   0.000
  2706.8,-0.013033,   0.000
  2707.0,-0.013039,   0.000
  2707.2,-0.013044,   0.000
  2707.4,-0.013048,   0.000
  2707.6,-0.013051,   0.000
  2707.8,-0.013048,   0.000
  2708.0,-0.013046,   0.000
  2708.2,-0.013044,   0.000
  2708.4,-0.013042,   0.000
  2708.6,-0.013038,   0.000
  2708.8,-0.013036,   0.000
  2709.0,-0.013035,   0.000
  2709.2,-0.013032,   0.000
  2709.4,-0.013031,   0.000
  2709.6,-0.013032,   0.000
  2709.8,-0.013032,   0.000
  2710.0,-0.013032,   0.000
  2710.2,-0.013032,   0.000
  2710.4,-0.013030,   0.000
  2710.6,-0.013026,   0.000
  2710.8,-0.013023,   0.000
  2711.0,-0.013023,   0.000
  2711.2,-0.013019,   0.000
  2711.4,-0.013018,   0.000
  2711.6,-0.013016,   0.000
  2711.8,-0.013016,   0.000
  2712.0,-0.013012,   0.000
  2712.2,-0.013011,   0.000
  2712.4,-0.013013,   0.000
  2712.6,-0.013011,   0.000
  2712.8,-0.013010,   0.000
  2713.0,-0.013009,   0.000
  2713.2,-0.013006,   0.000
  2713.4,-0.012998,   0.000
  2713.6,-0.012990,   0.000
  2713.8,-0.012980,   0.000
  2714.0,-0.012969,   0.000
  2714.2,-0.012962,   0.000
  2714.4,-0.012956,   0.000
  2714.6,-0.012951,   0.000
  2714.8,-0.012948,   0.000
  2715.0,-0.012943,   0.000
  2715.2,-0.012938,   0.000
  2715.4,-0.012932,   0.000
  2715.6,-0.012925,   0.000
  2715.8,-0.012920,   0.000
  2716.0,-0.012915,   0.000
  2716.2,-0.012910,   0.000
  2716.4,-0.012905,   0.000
  2716.6,-0.012903,   0.000
  2716.8,-0.012903,   0.000
  2717.0,-0.012899,   0.000
  2717.2,-0.012893,   0.000
  2717.4,-0.012888,   0.000
  2717.6,-0.012882,   0.000
  2717.8,-0.012873,   0.000
  2718.0,-0.012865,   0.000
  2718.2,-0.012861,   0.000
  2718.4,-0.012855,   0.000
  2718.6,-0.012851,   0.000
  2718.8,-0.012848,   0.000
  2719.0,-0.012847,   0.000
  2719.2,-0.012844,   0.000
  2719.4,-0.012840,   0.000
  2719.6,-0.012833,   0.000
  2719.8,-0.012827,   0.000
  2720.0,-0.012821,   0.000
  2720.2,-0.012814,   0.000
  2720.4,-0.012808,   0.000
  2720.6,-0.012803,   0.000
  2720.8,-0.012800,   0.000
  2721.0,-0.012799,   0.000
  2721.2,-0.012800,   0.000
  2721.4,-0.012800,   0.000
  2721.6,-0.012795,   0.000
  2721.8,-0.012785,   0.000
  2722.0,-0.012771,   0.000
  2722.2,-0.012756,   0.000
  2722.4,-0.012742,   0.000
  2722.6,-0.012734,   0.000
  2722.8,-0.012729,   0.000
  2723.0,-0.012724,   0.000
  2723.2,-0.012718,   0.000
  2723.4,-0.012710,   0.000
  2723.6,-0.012701,   0.000
  2723.8,-0.012691,   0.000
  2724.0,-0.012680,   0.000
  2724.2,-0.012671,   0.000
  2724.4,-0.012664,   0.000
  2724.6,-0.012657,   0.000
  2724.8,-0.012645,   0.000
  2725.0,-0.012635,   0.000
  2725.2,-0.012626,   0.000
  2725.4,-0.012618,   0.000
  2725.6,-0.012611,   0.000
  2725.8,-0.012610,   0.000
  2726.0,-0.012605,   0.000
  2726.2,-0.012602,   0.000
  2726.4,-0.012597,   0.000
  2726.6,-0.012594,   0.000
  2726.8,-0.012593,   0.000
  2727.0,-0.012593,   0.000
  2727.2,-0.012589,   0.000
  2727.4,-0.012584,   0.000
  2727.6,-0.012577,   0.000
  2727.8,-0.012568,   0.000
  2728.0,-0.012559,   0.000
  2728.2,-0.012550,   0.000
  2728.4,-0.012540,   0.000
  2728.6,-0.012531,   0.000
  2728.8,-0.012520,   0.000
  2729.0,-0.012512,   0.000
  2729.2,-0.012507,   0.000
  2729.4,-0.012502,   0.000
  2729.6,-0.012496,   0.000
  2729.8,-0.012490,   0.000
  2730.0,-0.012481,   0.000
  2730.2,-0.012471,   0.000
  2730.4,-0.012461,   0.000
  2730.6,-0.012449,   0.000
  2730.8,-0.012436,   0.000
  2731.0,-0.012424,   0.000
  2731.2,-0.012412,   0.000
  2731.4,-0.012401,   0.000
  2731.6,-0.012392,   0.000
  2731.8,-0.012384,   0.000
  2732.0,-0.012375,   0.000
  2732.2,-0.012367,   0.000
  2732.4,-0.012356,   0.000
  2732.6,-0.012346,   0.000
  2732.8,-0.012336,   0.000
  2733.0,-0.012325,   0.000
  2733.2,-0.012313,   0.000
  2733.4,-0.012303,   0.000
  2733.6,-0.012291,   0.000
  2733.8,-0.012280,   0.000
  2734.0,-0.012270,   0.000
  2734.2,-0.012261,   0.000
  2734.4,-0.012251,   0.000
  2734.6,-0.012243,   0.000
  2734.8,-0.012237,   0.000
  2735.0,-0.012230,   0.000
  2735.2,-0.012222,   0.000
  2735.4,-0.012213,   0.000
  2735.6,-0.012205,   0.000
  2735.8,-0.012195,   0.000
  2736.0,-0.012184,   0.000
  2736.2,-0.012175,   0.000
  2736.4,-0.012166,   0.000
  2736.6,-0.012158,   0.000
  2736.8,-0.012148,   0.000
  2737.0,-0.012137,   0.000
  2737.2,-0.012129,   0.000
  2737.4,-0.012122,   0.000
  2737.6,-0.012111,   0.000
  2737.8,-0.012103,   0.000
  2738.0,-0.012093,   0.000
  2738.2,-0.012080,   0.000
  2738.4,-0.012067,   0.000
  2738.6,-0.012055,   0.000
  2738.8,-0.012042,   0.000
  2739.0,-0.012033,   0.000
  2739.2,-0.012023,   0.000
  2739.4,-0.012013,   0.000
  2739.6,-0.012002,   0.000
  2739.8,-0.011991,   0.000
  2740.0,-0.011977,   0.000
  2740.2,-0.011966,   0.000
  2740.4,-0.011953,   0.000
  2740.6,-0.011941,   0.000
  2740.8,-0.011930,   0.000
  2741.0,-0.011920,   0.000
  2741.2,-0.011909,   0.000
  2741.4,-0.011900,   0.000
  2741.6,-0.011887,   0.000
  2741.8,-0.011875,   0.000
  2742.0,-0.011862,   0.000
  2742.2,-0.011851,   0.000
  2742.4,-0.011840,   0.000
  2742.6,-0.011830,   0.000
  2742.8,-0.011817,   0.000
  2743.0,-0.011804,   0.000
  2743.2,-0.011790,   0.000
  2743.4,-0.011777,   0.000
  2743.6,-0.011765,   0.000
  2743.8,-0.011755,   0.000
  2744.0,-0.011747,   0.000
  2744.2,-0.011739,   0.000
  2744.4,-0.011729,   0.000
  2744.6,-0.011720,   0.000
  2744.8,-0.011711,   0.000
  2745.0,-0.011701,   0.000
  2745.2,-0.011690,   0.000
  2745.4,-0.011680,   0.000
  2745.6,-0.011671,   0.000
  2745.8,-0.011662,   0.000
  2746.0,-0.011653,   0.000
  2746.2,-0.011644,   0.000
  2746.4,-0.011634,   0.000
  2746.6,-0.011622,   0.000
  2746.8,-0.011609,   0.000
  2747.0,-0.011595,   0.000
  2747.2,-0.011582,   0.000
  2747.4,-0.011569,   0.000
  2747.6,-0.011557,   0.000
  2747.8,-0.011547,   0.000
  2748.0,-0.011537,   0.000
  2748.2,-0.011524,   0.000
  2748.4,-0.011511,   0.000
  2748.6,-0.011499,   0.000
  2748.8,-0.011487,   0.000
  2749.0,-0.011476,   0.000
  2749.2,-0.011470,   0.000
  2749.4,-0.011463,   0.000
  2749.6,-0.011455,   0.000
  2749.8,-0.011446,   0.000
  2750.0,-0.011438,   0.000
  2750.2,-0.011427,   0.000
  2750.4,-0.011418,   0.000
  2750.6,-0.011411,   0.000
  2750.8,-0.011405,   0.000
  2751.0,-0.011398,   0.000
  2751.2,-0.011388,   0.000
  2751.4,-0.011377,   0.000
  2751.6,-0.011369,   0.000
  2751.8,-0.011358,   0.000
  2752.0,-0.011354,   0.000
  2752.2,-0.011355,   0.000
  2752.4,-0.011355,   0.000
  2752.6,-0.011350,   0.000
  2752.8,-0.011345,   0.000
  2753.0,-0.011335,   0.000
  2753.2,-0.011325,   0.000
  2753.4,-0.011314,   0.000
  2753.6,-0.011307,   0.000
  2753.8,-0.011302,   0.000
  2754.0,-0.011294,   0.000
  2754.2,-0.011284,   0.000
  2754.4,-0.011276,   0.000
  2754.6,-0.011267,   0.000
  2754.8,-0.011254,   0.000
  2755.0,-0.011243,   0.000
  2755.2,-0.011235,   0.000
  2755.4,-0.011223,   0.000
  2755.6,-0.011213,   0.000
  2755.8,-0.011208,   0.000
  2756.0,-0.011203,   0.000
  2756.2,-0.011197,   0.000
  2756.4,-0.011193,   0.000
  2756.6,-0.011190,   0.000
  2756.8,-0.011184,   0.000
  2757.0,-0.011181,   0.000
  2757.2,-0.011175,   0.000
  2757.4,-0.011172,   0.000
  2757.6,-0.011166,   0.000
  2757.8,-0.011159,   0.000
  2758.0,-0.011151,   0.000
  2758.2,-0.011144,   0.000
  2758.4,-0.011137,   0.000
  2758.6,-0.011128,   0.000
  2758.8,-0.011118,   0.000
  2759.0,-0.011110,   0.000
  2759.2,-0.011105,   0.000
  2759.4,-0.011099,   0.000
  2759.6,-0.011098,   0.000
  2759.8,-0.011097,   0.000
  2760.0,-0.011096,   0.000
  2760.2,-0.011093,   0.000
  2760.4,-0.011089,   0.000
  2760.6,-0.011084,   0.000
  2760.8,-0.011082,   0.000
  2761.0,-0.011079,   0.000
  2761.2,-0.011077,   0.000
  2761.4,-0.011081,   0.000
  2761.6,-0.011086,   0.000
  2761.8,-0.011088,   0.000
  2762.0,-0.011087,   0.000
  2762.2,-0.011084,   0.000
  2762.4,-0.011079,   0.000
  2762.6,-0.011073,   0.000
  2762.8,-0.011070,   0.000
  2763.0,-0.011071,   0.000
  2763.2,-0.011072,   0.000
  2763.4,-0.011072,   0.000
  2763.6,-0.011072,   0.000
  2763.8,-0.011069,   0.000
  2764.0,-0.011068,   0.000
  2764.2,-0.011063,   0.000
  2764.4,-0.011058,   0.000
  2764.6,-0.011056,   0.000
  2764.8,-0.011057,   0.000
  2765.0,-0.011057,   0.000
  2765.2,-0.011059,   0.000
  2765.4,-0.011065,   0.000
  2765.6,-0.011069,   0.000
  2765.8,-0.011074,   0.000
  2766.0,-0.011076,   0.000
  2766.2,-0.011076,   0.000
  2766.4,-0.011074,   0.000
  2766.6,-0.011072,   0.000
  2766.8,-0.011070,   0.000
  2767.0,-0.011071,   0.000
  2767.2,-0.011075,   0.000
  2767.4,-0.011077,   0.000
  2767.6,-0.011080,   0.000
  2767.8,-0.011084,   0.000
  2768.0,-0.011086,   0.000
  2768.2,-0.011089,   0.000
  2768.4,-0.011094,   0.000
  2768.6,-0.011097,   0.000
  2768.8,-0.011103,   0.000
  2769.0,-0.011109,   0.000
  2769.2,-0.011116,   0.000
  2769.4,-0.011120,   0.000
  2769.6,-0.011126,   0.000
  2769.8,-0.011133,   0.000
  2770.0,-0.011140,   0.000
  2770.2,-0.011146,   0.000
  2770.4,-0.011155,   0.000
  2770.6,-0.011163,   0.000
  2770.8,-0.011168,   0.000
  2771.0,-0.011175,   0.000
  2771.2,-0.011180,   0.000
  2771.4,-0.011185,   0.000
  2771.6,-0.011194,   0.000
  2771.8,-0.011203,   0.000
  2772.0,-0.011207,   0.000
  2772.2,-0.011212,   0.000
  2772.4,-0.011212,   0.000
  2772.6,-0.011213,   0.000
  2772.8,-0.011216,   0.000
  2773.0,-0.011221,   0.000
  2773.2,-0.011228,   0.000
  2773.4,-0.011237,   0.000
  2773.6,-0.011246,   0.000
  2773.8,-0.011255,   0.000
  2774.0,-0.011266,   0.000
  2774.2,-0.011280,   0.000
  2774.4,-0.011291,   0.000
  2774.6,-0.011301,   0.000
  2774.8,-0.011313,   0.000
  2775.0,-0.011323,   0.000
  2775.2,-0.011331,   0.000
  2775.4,-0.011346,   0.000
  2775.6,-0.011360,   0.000
  2775.8,-0.011370,   0.000
  2776.0,-0.011384,   0.000
  2776.2,-0.011397,   0.000
  2776.4,-0.011406,   0.000
  2776.6,-0.011417,   0.000
  2776.8,-0.011430,   0.000
  2777.0,-0.011441,   0.000
  2777.2,-0.011454,   0.000
  2777.4,-0.011468,   0.000
  2777.6,-0.011480,   0.000
  2777.8,-0.011493,   0.000
  2778.0,-0.011509,   0.000
  2778.2,-0.011522,   0.000
  2778.4,-0.011535,   0.000
  2778.6,-0.011550,   0.000
  2778.8,-0.011564,   0.000
  2779.0,-0.011581,   0.000
  2779.2,-0.011598,   0.000
  2779.4,-0.011616,   0.000
  2779.6,-0.011631,   0.000
  2779.8,-0.011646,   0.000
  2780.0,-0.011656,   0.000
  2780.2,-0.011666,   0.000
  2780.4,-0.011676,   0.000
  2780.6,-0.011684,   0.000
  2780.8,-0.011693,   0.000
  2781.0,-0.011700,   0.000
  2781.2,-0.011712,   0.000
  2781.4,-0.011724,   0.000
  2781.6,-0.011737,   0.000
  2781.8,-0.011752,   0.000
  2782.0,-0.011770,   0.000
  2782.2,-0.011785,   0.000
  2782.4,-0.011803,   0.000
  2782.6,-0.011817,   0.000
  2782.8,-0.011832,   0.000
  2783.0,-0.011845,   0.000
  2783.2,-0.011860,   0.000
  2783.4,-0.011873,   0.000
  2783.6,-0.011890,   0.000
  2783.8,-0.011906,   0.000
  2784.0,-0.011924,   0.000
  2784.2,-0.011941,   0.000
  2784.4,-0.011959,   0.000
  2784.6,-0.011978,   0.000
  2784.8,-0.011999,   0.000
  2785.0,-0.012018,   0.000
  2785.2,-0.012038,   0.000
  2785.4,-0.012057,   0.000
  2785.6,-0.012079,   0.000
  2785.8,-0.012099,   0.000
  2786.0,-0.012118,   0.000
  2786.2,-0.012134,   0.000
  2786.4,-0.012149,   0.000
  2786.6,-0.012165,   0.000
  2786.8,-0.012180,   0.000
  2787.0,-0.012197,   0.000
  2787.2,-0.012220,   0.000
  2787.4,-0.012243,   0.000
  2787.6,-0.012268,   0.000
  2787.8,-0.012291,   0.000
  2788.0,-0.012315,   0.000
  2788.2,-0.012338,   0.000
  2788.4,-0.012357,   0.000
  2788.6,-0.012375,   0.000
  2788.8,-0.012390,   0.000
  2789.0,-0.012405,   0.000
  2789.2,-0.012420,   0.000
  2789.4,-0.012436,   0.000
  2789.6,-0.012450,   0.000
  2789.8,-0.012467,   0.000
  2790.0,-0.012485,   0.000
  2790.2,-0.012504,   0.000
  2790.4,-0.012522,   0.000
  2790.6,-0.012542,   0.000
  2790.8,-0.012561,   0.000
  2791.0,-0.012580,   0.000
  2791.2,-0.012599,   0.000
  2791.4,-0.012620,   0.000
  2791.6,-0.012640,   0.000
  2791.8,-0.012661,   0.000
  2792.0,-0.012682,   0.000
  2792.2,-0.012704,   0.000
  2792.4,-0.012725,   0.000
  2792.6,-0.012746,   0.000
  2792.8,-0.012767,   0.000
  2793.0,-0.012787,   0.000
  2793.2,-0.012809,   0.000
  2793.4,-0.012831,   0.000
  2793.6,-0.012853,   0.000
  2793.8,-0.012877,   0.000
  2794.0,-0.012902,   0.000
  2794.2,-0.012927,   0.000
  2794.4,-0.012953,   0.000
  2794.6,-0.012979,   0.000
  2794.8,-0.013007,   0.000
  2795.0,-0.013034,   0.000
  2795.2,-0.013058,   0.000
  2795.4,-0.013080,   0.000
  2795.6,-0.013102,   0.000
  2795.8,-0.013122,   0.000
  2796.0,-0.013141,   0.000
  2796.2,-0.013161,   0.000
  2796.4,-0.013181,   0.000
  2796.6,-0.013202,   0.000
  2796.8,-0.013221,   0.000
  2797.0,-0.013242,   0.000
  2797.2,-0.013262,   0.000
  2797.4,-0.013287,   0.000
  2797.6,-0.013308,   0.000
  2797.8,-0.013328,   0.000
  2798.0,-0.013348,   0.000
  2798.2,-0.013369,   0.000
  2798.4,-0.013387,   0.000
  2798.6,-0.013407,   0.000
  2798.8,-0.013425,   0.000
  2799.0,-0.013444,   0.000
  2799.2,-0.013462,   0.000
  2799.4,-0.013477,   0.000
  2799.6,-0.013494,   0.000
  2799.8,-0.013514,   0.000
  2800.0,-0.013532,   0.000
  2800.2,-0.013548,   0.000
  2800.4,-0.013565,   0.000
  2800.6,-0.013581,   0.000
  2800.8,-0.013598,   0.000
  2801.0,-0.013616,   0.000
  2801.2,-0.013640,   0.000
  2801.4,-0.013660,   0.000
  2801.6,-0.013683,   0.000
  2801.8,-0.013706,   0.000
  2802.0,-0.013729,   0.000
  2802.2,-0.013747,   0.000
  2802.4,-0.013772,   0.000
  2802.6,-0.013794,   0.000
  2802.8,-0.013814,   0.000
  2803.0,-0.013835,   0.000
  2803.2,-0.013860,   0.000
  2803.4,-0.013885,   0.000
  2803.6,-0.013908,   0.000
  2803.8,-0.013930,   0.000
  2804.0,-0.013952,   0.000
  2804.2,-0.013973,   0.000
  2804.4,-0.013992,   0.000
  2804.6,-0.014012,   0.000
  2804.8,-0.014033,   0.000
  2805.0,-0.014052,   0.000
  2805.2,-0.014072,   0.000
  2805.4,-0.014089,   0.000
  2805.6,-0.014107,   0.000
  2805.8,-0.014125,   0.000
  2806.0,-0.014140,   0.000
  2806.2,-0.014156,   0.000
  2806.4,-0.014174,   0.000
  2806.6,-0.014191,   0.000
  2806.8,-0.014208,   0.000
  2807.0,-0.014228,   0.000
  2807.2,-0.014248,   0.000
  2807.4,-0.014265,   0.000
  2807.6,-0.014279,   0.000
  2807.8,-0.014294,   0.000
  2808.0,-0.014309,   0.000
  2808.2,-0.014323,   0.000
  2808.4,-0.014339,   0.000
  2808.6,-0.014358,   0.000
  2808.8,-0.014377,   0.000
  2809.0,-0.014395,   0.000
  2809.2,-0.014417,   0.000
  2809.4,-0.014439,   0.000
  2809.6,-0.014458,   0.000
  2809.8,-0.014481,   0.000
  2810.0,-0.014500,   0.000
  2810.2,-0.014516,   0.000
  2810.4,-0.014533,   0.000
  2810.6,-0.014553,   0.000
  2810.8,-0.014569,   0.000
  2811.0,-0.014590,   0.000
  2811.2,-0.014609,   0.000
  2811.4,-0.014628,   0.000
  2811.6,-0.014649,   0.000
  2811.8,-0.014669,   0.000
  2812.0,-0.014688,   0.000
  2812.2,-0.014707,   0.000
  2812.4,-0.014722,   0.000
  2812.6,-0.014736,   0.000
  2812.8,-0.014752,   0.000
  2813.0,-0.014769,   0.000
  2813.2,-0.014787,   0.000
  2813.4,-0.014807,   0.000
  2813.6,-0.014825,   0.000
  2813.8,-0.014840,   0.000
  2814.0,-0.014854,   0.000
  2814.2,-0.014868,   0.000
  2814.4,-0.014884,   0.000
  2814.6,-0.014902,   0.000
  2814.8,-0.014924,   0.000
  2815.0,-0.014944,   0.000
  2815.2,-0.014964,   0.000
  2815.4,-0.014981,   0.000
  2815.6,-0.014997,   0.000
  2815.8,-0.015010,   0.000
  2816.0,-0.015023,   0.000
  2816.2,-0.015035,   0.000
  2816.4,-0.015049,   0.000
  2816.6,-0.015063,   0.000
  2816.8,-0.015076,   0.000
  2817.0,-0.015090,   0.000
  2817.2,-0.015103,   0.000
  2817.4,-0.015117,   0.000
  2817.6,-0.015130,   0.000
  2817.8,-0.015145,   0.000
  2818.0,-0.015161,   0.000
  2818.2,-0.015176,   0.000
  2818.4,-0.015188,   0.000
  2818.6,-0.015200,   0.000
  2818.8,-0.015212,   0.000
  2819.0,-0.015224,   0.000
  2819.2,-0.015238,   0.000
  2819.4,-0.015252,   0.000
  2819.6,-0.015267,   0.000
  2819.8,-0.015285,   0.000
  2820.0,-0.015302,   0.000
  2820.2,-0.015318,   0.000
  2820.4,-0.015333,   0.000
  2820.6,-0.015345,   0.000
  2820.8,-0.015353,   0.000
  2821.0,-0.015361,   0.000
  2821.2,-0.015368,   0.000
  2821.4,-0.015375,   0.000
  2821.6,-0.015382,   0.000
  2821.8,-0.015392,   0.000
  2822.0,-0.015397,   0.000
  2822.2,-0.015404,   0.000
  2822.4,-0.015413,   0.000
  2822.6,-0.015421,   0.000
  2822.8,-0.015426,   0.000
  2823.0,-0.015431,   0.000
  2823.2,-0.015437,   0.000
  2823.4,-0.015444,   0.000
  2823.6,-0.015453,   0.000
  2823.8,-0.015462,   0.000
  2824.0,-0.015474,   0.000
  2824.2,-0.015485,   0.000
  2824.4,-0.015494,   0.000
  2824.6,-0.015504,   0.000
  2824.8,-0.015513,   0.000
  2825.0,-0.015519,   0.000
  2825.2,-0.015526,   0.000
  2825.4,-0.015531,   0.000
  2825.6,-0.015534,   0.000
  2825.8,-0.015538,   0.000
  2826.0,-0.015544,   0.000
  2826.2,-0.015551,   0.000
  2826.4,-0.015559,   0.000
  2826.6,-0.015566,   0.000
  2826.8,-0.015573,   0.000
  2827.0,-0.015576,   0.000
  2827.2,-0.015580,   0.000
  2827.4,-0.015586,   0.000
  2827.6,-0.015592,   0.000
  2827.8,-0.015602,   0.000
  2828.0,-0.015614,   0.000
  2828.2,-0.015622,   0.000
  2828.4,-0.015626,   0.000
  2828.6,-0.015628,   0.000
  2828.8,-0.015629,   0.000
  2829.0,-0.015629,   0.000
  2829.2,-0.015631,   0.000
  2829.4,-0.015634,   0.000
  2829.6,-0.015638,   0.000
  2829.8,-0.015639,   0.000
  2830.0,-0.015640,   0.000
  2830.2,-0.015641,   0.000
  2830.4,-0.015644,   0.000
  2830.6,-0.015645,   0.000
  2830.8,-0.015643,   0.000
  2831.0,-0.015639,   0.000
  2831.2,-0.015637,   0.000
  2831.4,-0.015635,   0.000
  2831.6,-0.015633,   0.000
  2831.8,-0.015637,   0.000
  2832.0,-0.015639,   0.000
  2832.2,-0.015642,   0.000
  2832.4,-0.015639,   0.000
  2832.6,-0.015636,   0.000
  2832.8,-0.015631,   0.000
  2833.0,-0.015626,   0.000
  2833.2,-0.015620,   0.000
  2833.4,-0.015617,   0.000
  2833.6,-0.015613,   0.000
  2833.8,-0.015610,   0.000
  2834.0,-0.015607,   0.000
  2834.2,-0.015604,   0.000
  2834.4,-0.015599,   0.000
  2834.6,-0.015595,   0.000
  2834.8,-0.015592,   0.000
  2835.0,-0.015587,   0.000
  2835.2,-0.015582,   0.000
  2835.4,-0.015576,   0.000
  2835.6,-0.015571,   0.000
  2835.8,-0.015563,   0.000
  2836.0,-0.015557,   0.000
  2836.2,-0.015551,   0.000
  2836.4,-0.015544,   0.000
  2836.6,-0.015535,   0.000
  2836.8,-0.015525,   0.000
  2837.0,-0.015515,   0.000
  2837.2,-0.015505,   0.000
  2837.4,-0.015493,   0.000
  2837.6,-0.015483,   0.000
  2837.8,-0.015472,   0.000
  2838.0,-0.015462,   0.000
  2838.2,-0.015450,   0.000
  2838.4,-0.015438,   0.000
  2838.6,-0.015422,   0.000
  2838.8,-0.015405,   0.000
  2839.0,-0.015382,   0.000
  2839.2,-0.015360,   0.000
  2839.4,-0.015342,   0.000
  2839.6,-0.015325,   0.000
  2839.8,-0.015312,   0.000
  2840.0,-0.015297,   0.000
  2840.2,-0.015283,   0.000
  2840.4,-0.015263,   0.000
  2840.6,-0.015246,   0.000
  2840.8,-0.015224,   0.000
  2841.0,-0.015204,   0.000
  2841.2,-0.015182,   0.000
  2841.4,-0.015163,   0.000
  2841.6,-0.015142,   0.000
  2841.8,-0.015122,   0.000
  2842.0,-0.015102,   0.000
  2842.2,-0.015079,   0.000
  2842.4,-0.015058,   0.000
  2842.6,-0.015037,   0.000
  2842.8,-0.015013,   0.000
  2843.0,-0.014990,   0.000
  2843.2,-0.014969,   0.000
  2843.4,-0.014943,   0.000
  2843.6,-0.014919,   0.000
  2843.8,-0.014894,   0.000
  2844.0,-0.014869,   0.000
  2844.2,-0.014841,   0.000
  2844.4,-0.014815,   0.000
  2844.6,-0.014788,   0.000
  2844.8,-0.014758,   0.000
  2845.0,-0.014726,   0.000
  2845.2,-0.014697,   0.000
  2845.4,-0.014664,   0.000
  2845.6,-0.014632,   0.000
  2845.8,-0.014602,   0.000
  2846.0,-0.014569,   0.000
  2846.2,-0.014535,   0.000
  2846.4,-0.014501,   0.000
  2846.6,-0.014465,   0.000
  2846.8,-0.014425,   0.000
  2847.0,-0.014384,   0.000
  2847.2,-0.014342,   0.000
  2847.4,-0.014299,   0.000
  2847.6,-0.014255,   0.000
  2847.8,-0.014214,   0.000
  2848.0,-0.014175,   0.000
  2848.2,-0.014136,   0.000
  2848.4,-0.014096,   0.000
  2848.6,-0.014057,   0.000
  2848.8,-0.014020,   0.000
  2849.0,-0.013982,   0.000
  2849.2,-0.013937,   0.000
  2849.4,-0.013891,   0.000
  2849.6,-0.013842,   0.000
  2849.8,-0.013791,   0.000
  2850.0,-0.013740,   0.000
  2850.2,-0.013691,   0.000
  2850.4,-0.013644,   0.000
  2850.6,-0.013596,   0.000
  2850.8,-0.013547,   0.000
  2851.0,-0.013498,   0.000
  2851.2,-0.013451,   0.000
  2851.4,-0.013402,   0.000
  2851.6,-0.013354,   0.000
  2851.8,-0.013304,   0.000
  2852.0,-0.013252,   0.000
  2852.2,-0.013197,   0.000
  2852.4,-0.013142,   0.000
  2852.6,-0.013085,   0.000
  2852.8,-0.013026,   0.000
  2853.0,-0.012965,   0.000
  2853.2,-0.012906,   0.000
  2853.4,-0.012846,   0.000
  2853.6,-0.012785,   0.000
  2853.8,-0.012725,   0.000
  2854.0,-0.012664,   0.000
  2854.2,-0.012597,   0.000
  2854.4,-0.012531,   0.000
  2854.6,-0.012465,   0.000
  2854.8,-0.012397,   0.000
  2855.0,-0.012327,   0.000
  2855.2,-0.012261,   0.000
  2855.4,-0.012192,   0.000
  2855.6,-0.012120,   0.000
  2855.8,-0.012046,   0.000
  2856.0,-0.011976,   0.000
  2856.2,-0.011904,   0.000
  2856.4,-0.011834,   0.000
  2856.6,-0.011763,   0.000
  2856.8,-0.011694,   0.000
  2857.0,-0.011619,   0.000
  2857.2,-0.011545,   0.000
  2857.4,-0.011468,   0.000
  2857.6,-0.011394,   0.000
  2857.8,-0.011316,   0.000
  2858.0,-0.011241,   0.000
  2858.2,-0.011164,   0.000
  2858.4,-0.011086,   0.000
  2858.6,-0.011009,   0.000
  2858.8,-0.010933,   0.000
  2859.0,-0.010855,   0.000
  2859.2,-0.010779,   0.000
  2859.4,-0.010701,   0.000
  2859.6,-0.010621,   0.000
  2859.8,-0.010538,   0.000
  2860.0,-0.010454,   0.000
  2860.2,-0.010368,   0.000
  2860.4,-0.010282,   0.000
  2860.6,-0.010194,   0.000
  2860.8,-0.010107,   0.000
  2861.0,-0.010019,   0.000
  2861.2,-0.009925,   0.000
  2861.4,-0.009831,   0.000
  2861.6,-0.009736,   0.000
  2861.8,-0.009639,   0.000
  2862.0,-0.009546,   0.000
  2862.2,-0.009459,   0.000
  2862.4,-0.009369,   0.000
  2862.6,-0.009274,   0.000
  2862.8,-0.009175,   0.000
  2863.0,-0.009072,   0.000
  2863.2,-0.008963,   0.000
  2863.4,-0.008853,   0.000
  2863.6,-0.008745,   0.000
  2863.8,-0.008638,   0.000
  2864.0,-0.008532,   0.000
  2864.2,-0.008425,   0.000
  2864.4,-0.008319,   0.000
  2864.6,-0.008214,   0.000
  2864.8,-0.008110,   0.000
  2865.0,-0.008005,   0.000
  2865.2,-0.007901,   0.000
  2865.4,-0.007798,   0.000
  2865.6,-0.007694,   0.000
  2865.8,-0.007591,   0.000
  2866.0,-0.007487,   0.000
  2866.2,-0.007382,   0.000
  2866.4,-0.007274,   0.000
  2866.6,-0.007168,   0.000
  2866.8,-0.007056,   0.000
  2867.0,-0.006947,   0.000
  2867.2,-0.006834,   0.000
  2867.4,-0.006722,   0.000
  2867.6,-0.006609,   0.000
  2867.8,-0.006502,   0.000
  2868.0,-0.006393,   0.000
  2868.2,-0.006284,   0.000
  2868.4,-0.006169,   0.000
  2868.6,-0.006055,   0.000
  2868.8,-0.005939,   0.000
  2869.0,-0.005821,   0.000
  2869.2,-0.005701,   0.000
  2869.4,-0.005584,   0.000
  2869.6,-0.005466,   0.000
  2869.8,-0.005343,   0.000
  2870.0,-0.005221,   0.000
  2870.2,-0.005099,   0.000
  2870.4,-0.004976,   0.000
  2870.6,-0.004852,   0.000
  2870.8,-0.004728,   0.000
  2871.0,-0.004601,   0.000
  2871.2,-0.004474,   0.000
  2871.4,-0.004348,   0.000
  2871.6,-0.004221,   0.000
[truncated: 1,140 more chars]
