# Supplementary material for: Peptide-based NTA(Ni)-nanodiscs for studying membrane enhanced FGFR1 kinase activities
Source: PeerJ. 2019 Jul 23;7:e7234. doi: 10.7717/peerj.7234 (PMC6659669; doi:10.7717/peerj.7234)
Supplement: Supplemental Information 12 — Raw data exported from FPLC for data analyses for Fig. 2A; Figs. S1 and S4B. [file peerj-07-7234-s012.zip › FPLC raw data figure 2A S1 S4B/figure 3A raw data/FPLC FGFR1K NTA(Ni)-nanodiscs.TXT]

Run Name	2018082150PEP10PROTEIN60
Run Date	10:01:40 AM 08-21-18
Method Name	Method 2.7
Export Format Version	1.00
Method ID	1159
Points/Second	5.00
Number of Records	14395
Offset from Run Start Time	00:00:00
Run End Time	00:48:00
Time	Second
UV	AU
Trace 2	<Not Selected>
Gradient Pump	<Not Selected>
Trace 3	<Not Available>
Trace 4	<Not Available>
Trace 5	<Not Available>
Trace 6	<Not Available>
GP Pressure	<Not Selected>
Volume	<Not Selected>
Fraction	<Not Available>
Time	UV
0.0	0.006800
0.2	0.000740
0.4	-0.004510
0.6	-0.007720
0.8	-0.009140
1.0	-0.008880
1.2	-0.006900
1.4	-0.004540
1.6	-0.002420
1.8	-0.000627
2.0	0.002390
2.2	0.005410
2.4	0.007760
2.6	0.008510
2.8	0.007640
3.0	0.004190
3.2	-0.000966
3.4	-0.006210
3.6	-0.009580
3.8	-0.010880
4.0	-0.010620
4.2	-0.008580
4.4	-0.005630
4.6	-0.002760
4.8	-0.000296
5.0	0.002040
5.2	0.005720
5.4	0.008680
5.6	0.010530
5.8	0.010710
6.0	0.009230
6.2	0.004740
6.4	-0.000418
6.6	-0.004610
6.8	-0.006520
7.0	-0.006420
7.2	-0.004120
7.4	0.000287
7.6	0.005820
7.8	0.012010
8.0	0.019070
8.2	0.028640
8.4	0.039610
8.6	0.051370
8.8	0.063560
9.0	0.075480
9.2	0.085840
9.4	0.094990
9.6	0.103870
9.8	0.113180
10.0	0.123110
10.2	0.132600
10.4	0.141910
10.6	0.150270
10.8	0.156630
11.0	0.160980
11.2	0.163770
11.4	0.166990
11.6	0.168640
11.8	0.168900
12.0	0.167420
12.2	0.164720
12.4	0.159330
12.6	0.153750
12.8	0.149490
13.0	0.147660
13.2	0.147830
13.4	0.149750
13.6	0.153060
13.8	0.156710
14.0	0.159760
14.2	0.162200
14.4	0.165510
14.6	0.168380
14.8	0.170030
15.0	0.169860
15.2	0.167680
15.4	0.162630
15.6	0.155580
15.8	0.148440
16.0	0.142700
16.2	0.138950
16.4	0.136510
16.6	0.135910
16.8	0.136080
17.0	0.136170
17.2	0.135730
17.4	0.135300
17.6	0.136340
17.8	0.136780
18.0	0.136080
18.2	0.133730
18.4	0.129640
18.6	0.122410
18.8	0.114310
19.0	0.107090
19.2	0.101950
19.4	0.098640
19.6	0.097250
19.8	0.097340
20.0	0.098030
20.2	0.098470
20.4	0.098560
20.6	0.099600
20.8	0.100820
21.0	0.101080
21.2	0.099950
21.4	0.096990
21.6	0.091680
21.8	0.084360
22.0	0.077140
22.2	0.071390
22.4	0.067910
22.6	0.065990
22.8	0.066170
23.0	0.067390
23.2	0.068610
23.4	0.069560
23.6	0.070350
23.8	0.072520
24.0	0.074090
24.2	0.074530
24.4	0.073480
24.6	0.070780
24.8	0.064860
25.0	0.058070
25.2	0.052060
25.4	0.048150
25.6	0.046060
25.8	0.045880
26.0	0.047360
26.2	0.049280
26.4	0.050930
26.6	0.052060
26.8	0.054150
27.0	0.056590
27.2	0.058160
27.4	0.058420
27.6	0.056940
27.8	0.053020
28.0	0.046930
28.2	0.040750
28.4	0.035960
28.6	0.033350
28.8	0.032390
29.0	0.033430
29.2	0.035700
29.4	0.038050
29.6	0.040050
29.8	0.041790
30.0	0.044920
30.2	0.047360
30.4	0.048670
30.6	0.048320
30.8	0.046400
31.0	0.041270
31.2	0.035260
31.4	0.029860
31.6	0.026380
31.8	0.024810
32.0	0.025070
32.2	0.026990
32.4	0.029430
32.6	0.031690
32.8	0.033690
33.0	0.036310
33.2	0.039440
33.4	0.041790
33.6	0.042830
33.8	0.042050
34.0	0.039090
34.2	0.033690
34.4	0.027950
34.6	0.023420
34.8	0.021070
35.0	0.020370
35.2	0.021500
35.4	0.023940
35.6	0.026550
35.8	0.028730
36.0	0.030650
36.2	0.033950
36.4	0.036740
36.6	0.038570
36.8	0.038740
37.0	0.037260
37.2	0.032650
37.4	0.026900
37.6	0.021590
37.8	0.018200
38.0	0.016720
38.2	0.016890
38.4	0.018810
38.6	0.021240
38.8	0.023510
39.0	0.025340
39.2	0.027690
39.4	0.030910
39.6	0.033430
39.8	0.034650
40.0	0.034040
40.2	0.031430
40.4	0.026120
40.6	0.020370
40.8	0.015760
41.0	0.013320
41.2	0.012540
41.4	0.013580
41.6	0.016020
41.8	0.018720
42.0	0.020980
42.2	0.022980
42.4	0.026380
42.6	0.029430
42.8	0.031520
43.0	0.032040
43.2	0.030820
43.4	0.026640
43.6	0.020980
43.8	0.015670
44.0	0.011930
44.2	0.010270
44.4	0.010190
44.6	0.011930
44.8	0.014540
45.0	0.017060
45.2	0.019240
45.4	0.021500
45.6	0.024900
45.8	0.027510
46.0	0.028990
46.2	0.028640
46.4	0.026640
46.6	0.021590
46.8	0.015850
47.0	0.011140
47.2	0.008580
47.4	0.007660
47.6	0.008650
47.8	0.011060
48.0	0.013760
48.2	0.016190
48.4	0.018200
48.6	0.021330
48.8	0.024460
49.0	0.026640
49.2	0.027420
49.4	0.026380
49.6	0.022550
49.8	0.016980
50.0	0.011490
50.2	0.007630
50.4	0.005980
50.6	0.005890
50.8	0.007660
51.0	0.010360
51.2	0.012970
51.4	0.015240
51.6	0.017410
51.8	0.020980
52.0	0.023770
52.2	0.025510
52.4	0.025420
52.6	0.023680
52.8	0.018810
53.0	0.012970
53.2	0.008160
53.4	0.005350
53.6	0.004280
53.8	0.005080
54.0	0.007540
54.2	0.010270
54.4	0.012800
54.6	0.014890
54.8	0.017850
55.0	0.021070
55.2	0.023420
55.4	0.024550
55.6	0.023770
55.8	0.020630
56.0	0.015320
56.2	0.009750
56.4	0.005510
56.6	0.003560
56.8	0.003140
57.0	0.004680
57.2	0.007300
57.4	0.010010
57.6	0.012280
57.8	0.014280
58.0	0.017760
58.2	0.020550
58.4	0.022460
58.6	0.022720
58.8	0.021330
59.0	0.016800
59.2	0.011320
59.4	0.006220
59.6	0.003060
59.8	0.001820
60.0	0.002280
60.2	0.004470
60.4	0.007240
60.6	0.009750
60.8	0.011930
61.0	0.014540
61.2	0.017850
61.4	0.020370
61.6	0.021680
61.8	0.021070
62.0	0.018630
62.2	0.013410
62.4	0.007880
62.6	0.003510
62.8	0.001350
63.0	0.000766
63.2	0.002080
63.4	0.004660
63.6	0.007410
63.8	0.009750
64.0	0.011750
64.2	0.015150
64.4	0.018110
64.6	0.020200
64.8	0.020900
65.0	0.019850
65.2	0.015760
65.4	0.010270
65.6	0.005060
65.8	0.001540
66.0	0.000078
66.2	0.000226
66.4	0.002160
66.6	0.004880
66.8	0.007480
67.0	0.009660
67.2	0.011840
67.4	0.015410
67.6	0.018200
67.8	0.019760
68.0	0.019680
68.2	0.017850
68.4	0.012970
68.6	0.007370
68.8	0.002730
69.0	0.000165
69.2	-0.000757
69.4	0.000192
69.6	0.002580
69.8	0.005300
70.0	0.007780
70.2	0.009930
70.4	0.013150
70.6	0.016370
70.8	0.018810
71.0	0.019760
71.2	0.018890
71.4	0.015500
71.6	0.010190
71.8	0.004700
72.0	0.000757
72.2	-0.001000
72.4	-0.001260
72.6	0.000383
72.8	0.003070
73.0	0.005710
73.2	0.007970
73.4	0.010010
73.6	0.013580
73.8	0.016630
74.0	0.018540
74.2	0.018890
74.4	0.017590
74.6	0.013060
74.8	0.007440
75.0	0.002550
75.2	-0.000470
75.4	-0.001610
75.6	-0.001020
75.8	0.001260
76.0	0.004050
76.2	0.006590
76.4	0.008710
76.6	0.011230
76.8	0.014540
77.0	0.017060
77.2	0.018370
77.4	0.017930
77.6	0.015500
77.8	0.010450
78.0	0.004950
78.2	0.000670
78.4	-0.001430
78.6	-0.001990
78.8	-0.000566
79.0	0.002050
79.2	0.004840
79.4	0.007240
79.6	0.009320
79.8	0.012710
80.0	0.015760
80.2	0.017930
80.4	0.018540
80.6	0.017500
80.8	0.013410
81.0	0.007910
81.2	0.002730
81.4	-0.000775
81.6	-0.002210
81.8	-0.002050
82.0	-0.000009
82.2	0.002710
82.4	0.005340
82.6	0.007550
82.8	0.009750
83.0	0.013230
83.2	0.016110
83.4	0.017760
83.6	0.017760
83.8	0.016110
84.0	0.011320
84.2	0.005770
84.4	0.001110
84.6	-0.001480
84.8	-0.002380
85.0	-0.001420
85.2	0.001020
85.4	0.003840
85.6	0.006360
85.8	0.008470
86.0	0.011490
86.2	0.014710
86.4	0.017060
86.6	0.018110
86.8	0.017330
87.0	0.014190
87.2	0.008970
87.4	0.003620
87.6	-0.000305
87.8	-0.002030
88.0	-0.002300
88.2	-0.000662
88.4	0.002010
88.6	0.004730
88.8	0.007080
89.0	0.009140
89.2	0.012710
89.4	0.015670
89.6	0.017590
89.8	0.017850
90.0	0.016540
90.2	0.012100
90.4	0.006520
90.6	0.001430
90.8	-0.001660
91.0	-0.002830
91.2	-0.002300
91.4	-0.000061
91.6	0.002840
91.8	0.005400
92.0	0.007520
92.2	0.009930
92.4	0.013320
92.6	0.016020
92.8	0.017410
93.0	0.017060
93.2	0.014970
93.4	0.009930
93.6	0.004340
93.8	-0.000139
94.0	-0.002510
94.2	-0.003200
94.4	-0.001990
94.6	0.000479
94.8	0.003240
95.0	0.005700
95.2	0.007710
95.4	0.010880
95.6	0.014100
95.8	0.016450
96.0	0.017330
96.2	0.016450
96.4	0.012890
96.6	0.007500
96.8	0.002230
97.0	-0.001480
97.2	-0.003090
97.4	-0.003130
97.6	-0.001330
97.8	0.001360
98.0	0.004000
98.2	0.006260
98.4	0.008310
98.6	0.011840
98.8	0.014800
99.0	0.016630
99.2	0.016720
99.4	0.015320
99.6	0.010620
99.8	0.004940
100.0	0.000000
100.2	-0.002930
100.4	-0.004020
100.6	-0.003290
100.8	-0.000932
101.0	0.001920
101.2	0.004500
101.4	0.006660
101.6	0.009320
101.8	0.012620
102.0	0.015240
102.2	0.016450
102.4	0.015930
102.6	0.013410
102.8	0.008230
103.0	0.002710
103.2	-0.001570
103.4	-0.003620
103.6	-0.004130
103.8	-0.002680
104.0	-0.000017
104.2	0.002790
104.4	0.005200
104.6	0.007210
104.8	0.010530
105.0	0.013580
105.2	0.015670
105.4	0.016370
105.6	0.015320
105.8	0.011410
106.0	0.005930
106.2	0.000679
106.4	-0.002900
106.6	-0.004380
106.8	-0.004270
107.0	-0.002290
107.2	0.000461
107.4	0.003090
107.6	0.005310
107.8	0.007410
108.0	0.010970
108.2	0.013760
108.4	0.015500
108.6	0.015500
108.8	0.013930
109.0	0.009140
109.2	0.003540
109.4	-0.001200
109.6	-0.003880
109.8	-0.004830
110.0	-0.003980
110.2	-0.001640
110.4	0.001100
110.6	0.003570
110.8	0.005660
111.0	0.008380
111.2	0.011750
111.4	0.014280
111.6	0.015410
111.8	0.014800
112.0	0.012010
112.2	0.006770
112.4	0.001280
112.6	-0.002890
112.8	-0.004850
113.0	-0.005300
113.2	-0.003830
113.4	-0.001190
113.6	0.001510
113.8	0.003870
114.0	0.005810
114.2	0.009230
114.4	0.012190
114.6	0.014280
114.8	0.014890
115.0	0.013840
115.2	0.009660
115.4	0.004160
115.6	-0.001040
115.8	-0.004530
116.0	-0.005950
116.2	-0.005690
116.4	-0.003650
116.6	-0.000862
116.8	0.001770
117.0	0.003960
117.2	0.006070
117.4	0.009490
117.6	0.012280
117.8	0.014020
118.0	0.013930
118.2	0.012360
118.4	0.007500
118.6	0.001970
118.8	-0.002800
119.0	-0.005600
119.2	-0.006600
119.4	-0.005660
119.6	-0.003330
119.8	-0.000557
120.0	0.001990
120.2	0.004010
120.4	0.006690
120.6	0.009930
120.8	0.012450
121.0	0.013580
121.2	0.013060
121.4	0.010360
121.6	0.005170
121.8	-0.000348
122.0	-0.004410
122.2	-0.006330
122.4	-0.006750
122.6	-0.005230
122.8	-0.002510
123.0	0.000131
123.2	0.002430
123.4	0.004410
123.6	0.007770
123.8	0.010800
124.0	0.012890
124.2	0.013490
124.4	0.012450
124.6	0.008380
124.8	0.002880
125.0	-0.002320
125.2	-0.005800
125.4	-0.007230
125.6	-0.007030
125.8	-0.005010
126.0	-0.002210
126.2	0.000435
126.4	0.002670
126.6	0.004780
126.8	0.008310
127.0	0.011140
127.2	0.012800
127.4	0.012800
127.6	0.011230
127.8	0.006450
128.0	0.000853
128.2	-0.003940
128.4	-0.006700
128.6	-0.007710
128.8	-0.006890
129.0	-0.004490
129.2	-0.001680
129.4	0.000827
129.6	0.002870
129.8	0.005480
130.0	0.008790
130.2	0.011230
130.4	0.012450
130.6	0.011840
130.8	0.009230
131.0	0.004020
131.2	-0.001430
131.4	-0.005610
131.6	-0.007570
131.8	-0.008050
132.0	-0.006610
132.2	-0.004000
132.4	-0.001290
132.6	0.001040
132.8	0.003060
133.0	0.006370
133.2	0.009490
133.4	0.011580
133.6	0.012280
133.8	0.011230
134.0	0.007420
134.2	0.001950
134.4	-0.003200
134.6	-0.006720
134.8	-0.008150
135.0	-0.008080
135.2	-0.006100
135.4	-0.003360
135.6	-0.000723
135.8	0.001490
136.0	0.003510
136.2	0.006960
136.4	0.009840
136.6	0.011580
136.8	0.011750
137.0	0.010270
137.2	0.005630
137.4	0.000096
137.6	-0.004720
137.8	-0.007550
138.0	-0.008580
138.2	-0.007810
138.4	-0.005490
138.6	-0.002730
138.8	-0.000235
139.0	0.001830
139.2	0.004260
139.4	0.007600
139.6	0.010190
139.8	0.011490
140.0	0.010970
140.2	0.008650
140.4	0.003530
140.6	-0.001980
140.8	-0.006320
141.0	-0.008450
141.2	-0.009050
141.4	-0.007750
141.6	-0.005160
141.8	-0.002420
142.0	-0.000052
142.2	0.001940
142.4	0.005040
142.6	0.008180
142.8	0.010450
143.0	0.011320
143.2	0.010450
143.4	0.007000
143.6	0.001640
143.8	-0.003630
144.0	-0.007330
144.2	-0.008970
144.4	-0.008970
144.6	-0.007160
144.8	-0.004470
145.0	-0.001790
145.2	0.000444
145.4	0.002430
145.6	0.005940
145.8	0.009050
146.0	0.010880
146.2	0.011230
146.4	0.009930
146.6	0.005430
146.8	-0.000252
147.0	-0.005200
147.2	-0.008230
147.4	-0.009400
147.6	-0.008790
147.8	-0.006550
148.0	-0.003750
148.2	-0.001190
148.4	0.000923
148.6	0.003180
148.8	0.006600
149.0	0.009230
149.2	0.010800
149.4	0.010450
149.6	0.008540
149.8	0.003520
150.0	-0.002030
150.2	-0.006560
150.4	-0.008970
150.6	-0.009750
150.8	-0.008580
151.0	-0.006090
151.2	-0.003340
151.4	-0.000905
151.6	0.001120
151.8	0.003930
152.0	0.007160
152.2	0.009580
152.4	0.010620
152.6	0.009930
152.8	0.006950
153.0	0.001700
153.2	-0.003710
153.4	-0.007710
153.6	-0.009490
153.8	-0.009750
154.0	-0.008070
154.2	-0.005340
154.4	-0.002530
154.6	-0.000131
154.8	0.001900
155.0	0.005280
155.2	0.008310
155.4	0.010360
155.6	0.010880
155.8	0.009660
156.0	0.005560
156.2	0.000078
156.4	-0.005100
156.6	-0.008420
156.8	-0.009750
157.0	-0.009400
157.2	-0.007310
157.4	-0.004540
157.6	-0.001960
157.8	0.000148
158.0	0.002150
158.2	0.005580
158.4	0.008420
158.6	0.010190
158.8	0.010270
159.0	0.008790
159.2	0.004120
159.4	-0.001380
159.6	-0.006140
159.8	-0.008790
160.0	-0.009750
160.2	-0.008880
160.4	-0.006550
160.6	-0.003740
160.8	-0.001250
161.0	0.000836
161.2	0.003240
161.4	0.006580
161.6	0.009140
161.8	0.010450
162.0	0.010010
162.2	0.007710
162.4	0.002590
162.6	-0.002900
162.8	-0.007210
163.0	-0.009320
163.2	-0.009930
163.4	-0.008530
163.6	-0.005910
163.8	-0.003140
164.0	-0.000731
164.2	0.001260
164.4	0.004260
164.6	0.007430
164.8	0.009660
165.0	0.010530
165.2	0.009750
165.4	0.006370
165.6	0.001000
165.8	-0.004320
166.0	-0.008110
166.2	-0.009750
166.4	-0.009840
166.6	-0.007980
166.8	-0.005270
167.0	-0.002590
167.2	-0.000348
167.4	0.001600
167.6	0.005040
167.8	0.008050
168.0	0.010100
168.2	0.010530
168.4	0.009490
168.6	0.005230
168.8	-0.000235
169.0	-0.005220
169.2	-0.008380
169.4	-0.009580
169.6	-0.009140
169.8	-0.006950
170.0	-0.004160
170.2	-0.001560
170.4	0.000592
170.6	0.002670
170.8	0.006140
171.0	0.008880
171.2	0.010530
171.4	0.010530
171.6	0.008970
171.8	0.004180
172.0	-0.001360
172.2	-0.006060
172.4	-0.008670
172.6	-0.009580
172.8	-0.008630
173.0	-0.006150
173.2	-0.003340
173.4	-0.000845
173.6	0.001230
173.8	0.003700
174.0	0.006990
174.2	0.009580
174.4	0.010800
174.6	0.010360
174.8	0.007970
175.0	0.002900
175.2	-0.002520
175.4	-0.006740
175.6	-0.008790
175.8	-0.009320
176.0	-0.007910
176.2	-0.005310
176.4	-0.002560
176.6	-0.000157
176.8	0.001870
177.0	0.004950
177.2	0.008150
177.4	0.010530
177.6	0.011410
177.8	0.010530
178.0	0.007200
178.2	0.001870
178.4	-0.003400
178.6	-0.007110
178.8	-0.008670
179.0	-0.008710
179.2	-0.006830
179.4	-0.004080
179.6	-0.001380
179.8	0.000888
180.0	0.002860
180.2	0.006250
180.4	0.009230
180.6	0.011320
180.8	0.011840
181.0	0.010710
181.2	0.006450
181.4	0.000914
181.6	-0.004140
181.8	-0.007300
182.0	-0.008550
182.2	-0.008090
182.4	-0.005840
182.6	-0.003130
182.8	-0.000566
183.0	0.001600
183.2	0.003640
183.4	0.007120
183.6	0.010010
183.8	0.011750
184.0	0.011750
184.2	0.010270
184.4	0.005560
184.6	0.000044
184.8	-0.004650
185.0	-0.007270
185.2	-0.008210
185.4	-0.007300
185.6	-0.004870
185.8	-0.002040
186.0	0.000488
186.2	0.002570
186.4	0.004950
186.6	0.008290
186.8	0.010880
187.0	0.012280
187.2	0.011840
187.4	0.009750
187.6	0.004710
187.8	-0.000723
188.0	-0.005010
188.2	-0.007130
188.4	-0.007710
188.6	-0.006380
188.8	-0.003800
189.0	-0.001060
189.2	0.001320
189.4	0.003270
189.6	0.006100
189.8	0.009320
190.0	0.011670
190.2	0.012710
190.4	0.012010
190.6	0.008970
190.8	0.003640
191.0	-0.001660
191.2	-0.005500
191.4	-0.007150
191.6	-0.007330
191.8	-0.005620
192.0	-0.002960
192.2	-0.000287
192.4	0.001940
192.6	0.003870
192.8	0.007180
193.0	0.010270
193.2	0.012360
193.4	0.013060
193.6	0.012100
193.8	0.008200
194.0	0.002790
194.2	-0.002300
194.4	-0.005630
194.6	-0.006960
194.8	-0.006650
195.0	-0.004550
195.2	-0.001730
195.4	0.000888
195.6	0.003080
195.8	0.005050
196.0	0.008520
196.2	0.011410
196.4	0.013230
196.6	0.013410
196.8	0.012100
197.0	0.007500
197.2	0.002000
197.4	-0.002840
197.6	-0.005690
197.8	-0.006700
198.0	-0.005970
198.2	-0.003670
198.4	-0.000879
198.6	0.001680
198.8	0.003760
199.0	0.005870
199.2	0.009320
199.4	0.012010
199.6	0.013490
199.8	0.013320
200.0	0.011580
200.2	0.006680
200.4	0.001190
200.6	-0.003290
200.8	-0.005660
201.0	-0.006390
201.2	-0.005220
201.4	-0.002680
201.6	0.000122
201.8	0.002600
202.0	0.004610
202.2	0.007100
202.4	0.010360
202.6	0.012890
202.8	0.014100
203.0	0.013580
203.2	0.011140
203.4	0.006050
203.6	0.000679
203.8	-0.003430
204.0	-0.005350
204.2	-0.005750
204.4	-0.004220
204.6	-0.001560
204.8	0.001230
205.0	0.003600
205.2	0.005550
205.4	0.008480
205.6	0.011580
205.8	0.013840
206.0	0.014710
206.2	0.013840
206.4	0.010530
206.6	0.005200
206.8	-0.000087
207.0	-0.003870
207.2	-0.005470
207.4	-0.005550
207.6	-0.003730
207.8	-0.001010
208.0	0.001680
208.2	0.003930
208.4	0.005870
208.6	0.009230
208.8	0.012190
209.0	0.014280
209.2	0.014800
209.4	0.013760
209.6	0.009750
209.8	0.004250
210.0	-0.000853
210.2	-0.004140
210.4	-0.005460
210.6	-0.005120
210.8	-0.003020
211.0	-0.000261
211.2	0.002320
211.4	0.004480
211.6	0.006410
211.8	0.009840
212.0	0.012710
212.2	0.014540
212.4	0.014710
212.6	0.013410
212.8	0.008880
213.0	0.003360
213.2	-0.001480
213.4	-0.004450
213.6	-0.005570
213.8	-0.004860
214.0	-0.002520
214.2	0.000279
214.4	0.002910
214.6	0.005020
214.8	0.007130
215.0	0.010530
215.2	0.013230
215.4	0.014800
215.6	0.014630
215.8	0.012800
216.0	0.007870
216.2	0.002350
216.4	-0.002240
216.6	-0.004660
216.8	-0.005450
217.0	-0.004330
217.2	-0.001850
217.4	0.000914
217.6	0.003330
217.8	0.005320
218.0	0.007660
218.2	0.010880
218.4	0.013410
218.6	0.014630
218.8	0.014100
219.0	0.011750
219.2	0.006670
219.4	0.001220
219.6	-0.003030
219.8	-0.005040
220.0	-0.005550
220.2	-0.004140
220.4	-0.001560
220.6	0.001180
220.8	0.003510
221.0	0.005420
221.2	0.008140
221.4	0.011320
221.6	0.013670
221.8	0.014630
222.0	0.013930
222.2	0.010880
222.4	0.005610
222.6	0.000235
222.8	-0.003670
223.0	-0.005380
223.2	-0.005590
223.4	-0.003900
223.6	-0.001240
223.8	0.001390
224.0	0.003620
224.2	0.005480
224.4	0.008680
224.6	0.011670
224.8	0.013760
225.0	0.014450
225.2	0.013490
225.4	0.009750
225.6	0.004410
225.8	-0.000757
226.0	-0.004270
226.2	-0.005710
226.4	-0.005570
226.6	-0.003620
226.8	-0.000914
227.0	0.001690
227.2	0.003820
227.4	0.005690
227.6	0.008970
227.8	0.011930
228.0	0.013930
228.2	0.014370
228.4	0.013230
228.6	0.008880
228.8	0.003420
229.0	-0.001620
229.2	-0.004810
229.4	-0.006080
229.6	-0.005610
229.8	-0.003420
230.0	-0.000609
230.2	0.001980
230.4	0.004130
230.6	0.006090
230.8	0.009490
231.0	0.012280
231.2	0.014020
231.4	0.014020
231.6	0.012540
231.8	0.007840
232.0	0.002340
232.2	-0.002430
232.4	-0.005180
232.6	-0.006210
232.8	-0.005380
233.0	-0.003120
233.2	-0.000383
233.4	0.002060
233.6	0.004070
233.8	0.006110
234.0	0.009490
234.2	0.012190
234.4	0.013760
234.6	0.013580
234.8	0.011840
235.0	0.007000
235.2	0.001500
235.4	-0.003110
235.6	-0.005500
235.8	-0.006360
236.0	-0.005310
236.2	-0.002860
236.4	-0.000087
236.6	0.002280
236.8	0.004270
237.0	0.006540
237.2	0.009840
237.4	0.012360
237.6	0.013670
237.8	0.013150
238.0	0.010970
238.2	0.005860
238.4	0.000374
238.6	-0.003910
238.8	-0.006010
239.0	-0.006600
239.2	-0.005240
239.4	-0.002670
239.6	0.000017
239.8	0.002350
240.0	0.004270
240.2	0.006780
240.4	0.009930
240.6	0.012280
240.8	0.013410
241.0	0.012710
241.2	0.010010
241.4	0.004750
241.6	-0.000662
241.8	-0.004680
242.0	-0.006440
242.2	-0.006750
242.4	-0.005050
242.6	-0.002310
242.8	0.000409
243.0	0.002710
243.2	0.004560
243.4	0.007390
243.6	0.010450
243.8	0.012620
244.0	0.013410
244.2	0.012540
244.4	0.009230
244.6	0.003950
244.8	-0.001270
245.0	-0.004970
245.2	-0.006500
245.4	-0.006510
245.6	-0.004680
245.8	-0.001990
246.0	0.000688
246.2	0.002870
246.4	0.004680
246.6	0.007760
246.8	0.010710
247.0	0.012800
247.2	0.013410
247.4	0.012450
247.6	0.008660
247.8	0.003170
248.0	-0.001970
248.2	-0.005360
248.4	-0.006810
248.6	-0.006590
248.8	-0.004510
249.0	-0.001760
249.2	0.000801
249.4	0.002980
249.6	0.004820
249.8	0.008110
250.0	0.010970
250.2	0.012970
250.4	0.013320
250.6	0.012280
250.8	0.008030
251.0	0.002550
251.2	-0.002460
251.4	-0.005620
251.6	-0.006850
251.8	-0.006350
252.0	-0.004140
252.2	-0.001340
252.4	0.001260
252.6	0.003380
252.8	0.005220
253.0	0.008540
253.2	0.011410
253.4	0.013150
253.6	0.013320
253.8	0.012010
254.0	0.007520
254.2	0.002030
254.4	-0.002770
254.6	-0.005620
254.8	-0.006700
255.0	-0.006010
255.2	-0.003720
255.4	-0.000966
255.6	0.001550
255.8	0.003620
256.0	0.005550
256.2	0.008880
256.4	0.011750
256.6	0.013320
256.8	0.013230
257.0	0.011670
257.2	0.006950
257.4	0.001310
257.6	-0.003280
257.8	-0.005870
258.0	-0.006790
258.2	-0.005890
258.4	-0.003430
258.6	-0.000697
258.8	0.001740
259.0	0.003730
259.2	0.005750
259.4	0.009050
259.6	0.011670
259.8	0.013230
260.0	0.013060
260.2	0.011320
260.4	0.006450
260.6	0.001000
260.8	-0.003450
261.0	-0.005780
261.2	-0.006540
261.4	-0.005390
261.6	-0.002860
261.8	-0.000087
262.0	0.002340
262.2	0.004340
262.4	0.006510
262.6	0.009750
262.8	0.012280
263.0	0.013580
263.2	0.013060
263.4	0.010970
263.6	0.005960
263.8	0.000540
264.0	-0.003780
264.2	-0.005900
264.4	-0.006470
264.6	-0.005230
264.8	-0.002700
265.0	0.000044
265.2	0.002460
265.4	0.004420
265.6	0.006800
265.8	0.010010
266.0	0.012450
266.2	0.013580
266.4	0.012970
266.6	0.010530
266.8	0.005370
267.0	-0.000035
267.2	-0.004160
267.4	-0.006090
267.6	-0.006490
267.8	-0.004950
268.0	-0.002330
268.2	0.000392
268.4	0.002700
268.6	0.004610
268.8	0.007190
269.0	0.010190
269.2	0.012540
269.4	0.013490
269.6	0.012800
269.8	0.010010
270.0	0.004850
270.2	-0.000470
270.4	-0.004420
270.6	-0.006220
270.8	-0.006520
271.0	-0.004870
271.2	-0.002210
271.4	0.000488
271.6	0.002770
271.8	0.004660
272.0	0.007430
272.2	0.010530
272.4	0.012710
272.6	0.013580
272.8	0.012710
273.0	0.009490
273.2	0.004150
273.4	-0.001140
273.6	-0.004880
273.8	-0.006490
274.0	-0.006560
274.2	-0.004740
274.4	-0.002020
274.6	0.000627
274.8	0.002790
275.0	0.004580
275.2	0.007490
275.4	0.010450
275.6	0.012620
275.8	0.013410
276.0	0.012540
276.2	0.009050
276.4	0.003670
276.6	-0.001550
276.8	-0.005160
277.0	-0.006700
277.2	-0.006650
277.4	-0.004730
277.6	-0.001980
277.8	0.000697
278.0	0.002920
278.2	0.004760
278.4	0.007840
278.6	0.010800
278.8	0.012800
279.0	0.013410
279.2	0.012360
279.4	0.008580
279.6	0.003160
279.8	-0.002000
280.0	-0.005310
280.2	-0.006660
280.4	-0.006380
280.6	-0.004320
280.8	-0.001510
281.0	0.001030
281.2	0.003140
281.4	0.004920
281.6	0.008060
281.8	0.010970
282.0	0.012890
282.2	0.013410
282.4	0.012280
282.6	0.008230
282.8	0.002770
283.0	-0.002520
283.2	-0.005540
283.4	-0.006800
283.6	-0.006360
283.8	-0.004190
284.0	-0.001150
284.2	0.001240
284.4	0.003360
284.6	0.005200
284.8	0.008350
285.0	0.011230
285.2	0.013060
285.4	0.013320
285.6	0.012100
285.8	0.007890
286.0	0.002380
286.2	-0.002540
286.4	-0.005570
286.6	-0.006730
286.8	-0.006150
287.0	-0.003870
287.2	-0.001030
287.4	0.001560
287.6	0.003670
287.8	0.005530
288.0	0.008790
288.2	0.011580
288.4	0.013410
288.6	0.013580
288.8	0.012360
289.0	0.007870
289.2	0.002390
289.4	-0.002360
289.6	-0.005280
289.8	-0.006390
290.0	-0.005690
290.2	-0.003440
290.4	-0.000801
290.6	0.001700
290.8	0.003730
291.0	0.005550
291.2	0.008880
291.4	0.011750
291.6	0.013490
291.8	0.013580
292.0	0.012280
292.2	0.007730
292.4	0.002100
292.6	-0.002640
292.8	-0.005440
293.0	-0.006490
293.2	-0.005760
293.4	-0.003450
293.6	-0.000705
293.8	0.001810
294.0	0.003810
294.2	0.005680
294.4	0.008970
294.6	0.011750
294.8	0.013410
295.0	0.013490
295.2	0.012010
295.4	0.007410
295.6	0.001920
295.8	-0.002790
296.0	-0.005480
296.2	-0.006450
296.4	-0.005600
296.6	-0.003230
296.8	-0.000453
297.0	0.002040
297.2	0.004070
297.4	0.005960
297.6	0.009320
297.8	0.012010
298.0	0.013580
298.2	0.013490
298.4	0.012010
298.6	0.007260
298.8	0.001760
299.0	-0.002900
299.2	-0.005490
299.4	-0.006420
299.6	-0.005480
299.8	-0.003080
300.0	-0.000331
300.2	0.002110
300.4	0.004090
300.6	0.006080
300.8	0.009400
301.0	0.011930
301.2	0.013580
301.4	0.013410
301.6	0.011750
301.8	0.006990
302.0	0.001620
302.2	-0.002960
302.4	-0.005450
302.6	-0.006330
302.8	-0.005320
303.0	-0.002920
303.2	-0.000183
303.4	0.002240
303.6	0.004210
303.8	0.006100
304.0	0.009400
304.2	0.012010
304.4	0.013580
304.6	0.013410
304.8	0.011840
305.0	0.006980
305.2	0.001560
305.4	-0.002960
305.6	-0.005360
305.8	-0.006210
306.0	-0.005140
306.2	-0.002690
306.4	0.000052
306.6	0.002410
306.8	0.004320
307.0	0.006170
307.2	0.009400
307.4	0.011930
307.6	0.013410
307.8	0.013230
308.0	0.011580
308.2	0.006770
308.4	0.001320
308.6	-0.003210
308.8	-0.005580
309.0	-0.006360
309.2	-0.005270
309.4	-0.002780
309.6	0.000026
309.8	0.002460
310.0	0.004410
310.2	0.006340
310.4	0.009580
310.6	0.012190
310.8	0.013580
311.0	0.013320
311.2	0.011670
311.4	0.006760
311.6	0.001290
311.8	-0.003180
312.0	-0.005480
312.2	-0.006230
312.4	-0.005080
312.6	-0.002540
312.8	0.000209
313.0	0.002560
313.2	0.004460
313.4	0.006350
313.6	0.009580
313.8	0.012190
314.0	0.013670
314.2	0.013490
314.4	0.011750
314.6	0.006900
314.8	0.001430
315.0	-0.003070
315.2	-0.005440
315.4	-0.006220
315.6	-0.005140
315.8	-0.002670
316.0	0.000044
316.2	0.002420
316.4	0.004380
316.6	0.006350
316.8	0.009660
317.0	0.012190
317.2	0.013670
317.4	0.013320
317.6	0.011580
317.8	0.006640
318.0	0.001160
318.2	-0.003290
318.4	-0.005590
318.6	-0.006310
318.8	-0.005100
319.0	-0.002570
319.2	0.000209
319.4	0.002650
319.6	0.004630
319.8	0.006610
320.0	0.009930
320.2	0.012540
320.4	0.014020
320.6	0.013760
320.8	0.012010
321.0	0.007170
321.2	0.001640
321.4	-0.002710
321.6	-0.004970
321.8	-0.005690
322.0	-0.004510
322.2	-0.001930
322.4	0.000723
322.6	0.003180
322.8	0.005010
323.0	0.006950
323.2	0.010270
323.4	0.012890
323.6	0.014280
323.8	0.014100
324.0	0.012450
324.2	0.007520
324.4	0.002110
324.6	-0.002310
324.8	-0.004610
325.0	-0.005350
325.2	-0.004180
325.4	-0.001680
325.6	0.001040
325.8	0.003410
326.0	0.005350
326.2	0.007260
326.4	0.010450
326.6	0.013060
326.8	0.014540
327.0	0.014280
327.2	0.012620
327.4	0.007750
327.6	0.002310
327.8	-0.002100
328.0	-0.004380
328.2	-0.005100
328.4	-0.003940
328.6	-0.001430
328.8	0.001340
329.0	0.003740
329.2	0.005690
329.4	0.007620
329.6	0.010880
329.8	0.013490
330.0	0.015060
330.2	0.014890
330.4	0.013230
330.6	0.008380
330.8	0.002920
331.0	-0.001580
331.2	-0.003960
331.4	-0.004770
331.6	-0.003680
331.8	-0.001250
332.0	0.001460
332.2	0.003790
332.4	0.005660
332.6	0.007500
332.8	0.010710
333.0	0.013490
333.2	0.014970
333.4	0.014890
333.6	0.013410
333.8	0.008610
334.0	0.003070
334.2	-0.001440
334.4	-0.003920
334.6	-0.004800
334.8	-0.003790
335.0	-0.001370
335.2	0.001360
335.4	0.003770
335.6	0.005700
335.8	0.007550
336.0	0.010800
336.2	0.013490
336.4	0.015150
336.6	0.015150
336.8	0.013670
337.0	0.008970
337.2	0.003460
337.4	-0.001180
337.6	-0.003750
337.8	-0.004630
338.0	-0.003610
338.2	-0.001180
338.4	0.001600
338.6	0.004000
338.8	0.005950
339.0	0.007730
339.2	0.010970
339.4	0.013580
339.6	0.015240
339.8	0.015240
340.0	0.013840
340.2	0.009140
340.4	0.003650
340.6	-0.001020
340.8	-0.003610
341.0	-0.004520
341.2	-0.003570
341.4	-0.001140
341.6	0.001630
341.8	0.004080
342.0	0.006040
342.2	0.007800
342.4	0.011060
342.6	0.013760
342.8	0.015410
343.0	0.015410
343.2	0.014100
343.4	0.009490
343.6	0.004030
343.8	-0.000688
344.0	-0.003400
344.2	-0.004410
344.4	-0.003590
344.6	-0.001250
344.8	0.001490
345.0	0.003940
345.2	0.005900
345.4	0.007650
345.6	0.010880
345.8	0.013670
346.0	0.015410
346.2	0.015670
346.4	0.014450
346.6	0.010010
346.8	0.004500
347.0	-0.000305
347.2	-0.003160
347.4	-0.004280
347.6	-0.003590
347.8	-0.001310
348.0	0.001400
348.2	0.003860
348.4	0.005890
348.6	0.007650
348.8	0.010800
349.0	0.013580
349.2	0.015410
349.4	0.015580
349.6	0.014450
349.8	0.010100
350.0	0.004640
350.2	-0.000209
350.4	-0.003130
350.6	-0.004270
350.8	-0.003600
351.0	-0.001350
351.2	0.001390
351.4	0.003840
351.6	0.005810
351.8	0.007470
352.0	0.010530
352.2	0.013230
352.4	0.015150
352.6	0.015500
352.8	0.014370
353.0	0.010270
353.2	0.004840
353.4	-0.000113
353.6	-0.003250
353.8	-0.004480
354.0	-0.004000
354.2	-0.001840
354.4	0.000888
354.6	0.003370
354.8	0.005350
355.0	0.007070
355.2	0.009930
355.4	0.012710
355.6	0.014630
355.8	0.015150
356.0	0.014020
356.2	0.010270
356.4	0.004850
356.6	-0.000192
356.8	-0.003480
357.0	-0.004850
357.2	-0.004530
357.4	-0.002450
357.6	0.000261
357.8	0.002790
358.0	0.004880
358.2	0.006550
358.4	0.009320
358.6	0.012190
358.8	0.014280
359.0	0.014800
359.2	0.013930
359.4	0.010360
359.6	0.004900
359.8	-0.000244
360.0	-0.003790
360.2	-0.005200
360.4	-0.005020
360.6	-0.003040
360.8	-0.000322
361.0	0.002310
361.2	0.004380
361.4	0.006110
361.6	0.008710
361.8	0.011670
362.0	0.013840
362.2	0.014630
362.4	0.013760
362.6	0.010530
362.8	0.005200
363.0	-0.000044
363.2	-0.003660
363.4	-0.005200
363.6	-0.005160
363.8	-0.003260
364.0	-0.000540
364.2	0.002050
364.4	0.004190
364.6	0.005900
364.8	0.008270
365.0	0.011230
365.2	0.013410
365.4	0.014280
365.6	0.013410
365.8	0.010530
366.0	0.005310
366.2	0.000026
366.4	-0.003780
366.6	-0.005470
366.8	-0.005620
367.0	-0.003890
367.2	-0.001230
367.4	0.001410
367.6	0.003640
367.8	0.005420
368.0	0.007640
368.2	0.010710
368.4	0.013060
368.6	0.014100
368.8	0.013410
369.0	0.010880
369.2	0.005630
369.4	0.000209
369.6	-0.003820
369.8	-0.005690
370.0	-0.006030
370.2	-0.004420
370.4	-0.001830
370.6	0.000853
370.8	0.003050
371.0	0.004840
371.2	0.006840
371.4	0.010010
371.6	0.012360
371.8	0.013670
372.0	0.013150
372.2	0.010970
372.4	0.005910
372.6	0.000496
372.8	-0.003700
373.0	-0.005750
373.2	-0.006300
373.4	-0.004880
373.6	-0.002320
373.8	0.000409
374.0	0.002560
374.2	0.004390
374.4	0.006150
374.6	0.009320
374.8	0.011670
375.0	0.013150
375.2	0.012800
375.4	0.011140
375.6	0.006170
375.8	0.000757
376.0	-0.003600
376.2	-0.005820
376.4	-0.006500
376.6	-0.005230
376.8	-0.002730
377.0	0.000017
377.2	0.002380
377.4	0.004280
377.6	0.006050
377.8	0.009230
378.0	0.011840
378.2	0.013320
378.4	0.013150
378.6	0.011490
378.8	0.006700
379.0	0.001190
379.2	-0.003410
379.4	-0.005920
379.6	-0.006810
379.8	-0.005790
380.0	-0.003400
380.2	-0.000670
380.4	0.001750
380.6	0.003680
380.8	0.005430
381.0	0.008610
381.2	0.011320
381.4	0.012970
381.6	0.013060
381.8	0.011670
382.0	0.007090
382.2	0.001580
382.4	-0.003200
382.6	-0.005960
382.8	-0.007030
383.0	-0.006210
383.2	-0.003900
383.4	-0.001160
383.6	0.001290
383.8	0.003260
384.0	0.004950
384.2	0.008010
384.4	0.010880
384.6	0.012620
384.8	0.012890
385.0	0.011670
385.2	0.007440
385.4	0.001850
385.6	-0.002970
385.8	-0.005970
386.0	-0.007170
386.2	-0.006600
386.4	-0.004400
386.6	-0.001710
386.8	0.000731
387.0	0.002730
387.2	0.004430
387.4	0.007240
387.6	0.010100
387.8	0.012100
388.0	0.012620
388.2	0.011580
388.4	0.007880
388.6	0.002450
388.8	-0.002620
389.0	-0.005950
389.2	-0.007310
389.4	-0.007010
389.6	-0.004970
389.8	-0.002260
390.0	0.000261
390.2	0.002290
390.4	0.003940
390.6	0.006420
390.8	0.009320
391.0	0.011410
391.2	0.012190
391.4	0.011320
391.6	0.008160
391.8	0.002780
392.0	-0.002460
392.2	-0.006100
392.4	-0.007660
392.6	-0.007640
392.8	-0.005780
393.0	-0.003120
393.2	-0.000548
393.4	0.001580
393.6	0.003310
393.8	0.005510
394.0	0.008580
394.2	0.010880
394.4	0.011930
394.6	0.011320
394.8	0.008880
395.0	0.003700
395.2	-0.001610
395.4	-0.005560
395.6	-0.007370
[truncated: 12,416 more rows]
