# Supplementary material for: Peptide-based NTA(Ni)-nanodiscs for studying membrane enhanced FGFR1 kinase activities
Source: PeerJ. 2019 Jul 23;7:e7234. doi: 10.7717/peerj.7234 (PMC6659669; doi:10.7717/peerj.7234)
Supplement: Supplemental Information 12 — Raw data exported from FPLC for data analyses for Fig. 2A; Figs. S1 and S4B. [file peerj-07-7234-s012.zip › FPLC raw data figure 2A S1 S4B/figure 3A raw data/FPLC NTA(Ni)-nanodiscs.TXT]

Run Name	201808205050CONTROL
Run Date	09:32:22 AM 08-20-18
Method Name	Method 2.7
Export Format Version	1.00
Method ID	1155
Points/Second	5.00
Number of Records	14396
Offset from Run Start Time	00:00:00
Run End Time	00:48:00
Time	Second
UV	AU
Trace 2	<Not Selected>
Gradient Pump	<Not Selected>
Trace 3	<Not Available>
Trace 4	<Not Available>
Trace 5	<Not Available>
Trace 6	<Not Available>
GP Pressure	<Not Selected>
Volume	<Not Selected>
Fraction	<Not Available>
Time	UV
0.0	0.000006
0.2	0.000016
0.4	0.000023
0.6	0.000024
0.8	0.000013
1.0	-0.000016
1.2	-0.000060
1.4	-0.000115
1.6	-0.000171
1.8	-0.000225
2.0	-0.000281
2.2	-0.000332
2.4	-0.000377
2.6	-0.000423
2.8	-0.000465
3.0	-0.000501
3.2	-0.000532
3.4	-0.000558
3.6	-0.000578
3.8	-0.000594
4.0	-0.000604
4.2	-0.000612
4.4	-0.000620
4.6	-0.000624
4.8	-0.000633
5.0	-0.000641
5.2	-0.000645
5.4	-0.000648
5.6	-0.000651
5.8	-0.000650
6.0	-0.000650
6.2	-0.000648
6.4	-0.000645
6.6	-0.000629
6.8	-0.000591
7.0	-0.000507
7.2	-0.000354
7.4	-0.000096
7.6	0.000284
7.8	0.000802
8.0	0.001441
8.2	0.002178
8.4	0.003000
8.6	0.003891
8.8	0.004843
9.0	0.005858
9.2	0.006941
9.4	0.008084
9.6	0.009294
9.8	0.010595
10.0	0.011997
10.2	0.013523
10.4	0.015177
10.6	0.016942
10.8	0.018763
11.0	0.020592
11.2	0.022363
11.4	0.024015
11.6	0.025510
11.8	0.026806
12.0	0.027904
12.2	0.028781
12.4	0.029439
12.6	0.029874
12.8	0.030133
13.0	0.030205
13.2	0.030134
13.4	0.029953
13.6	0.029699
13.8	0.029378
14.0	0.029025
14.2	0.028645
14.4	0.028258
14.6	0.027865
14.8	0.027481
15.0	0.027106
15.2	0.026754
15.4	0.026404
15.6	0.026046
15.8	0.025664
16.0	0.025253
16.2	0.024796
16.4	0.024297
16.6	0.023749
16.8	0.023157
17.0	0.022517
17.2	0.021838
17.4	0.021126
17.6	0.020396
17.8	0.019640
18.0	0.018881
18.2	0.018129
18.4	0.017385
18.6	0.016656
18.8	0.015963
19.0	0.015301
19.2	0.014674
19.4	0.014086
19.6	0.013537
19.8	0.013025
20.0	0.012550
20.2	0.012094
20.4	0.011658
20.6	0.011239
20.8	0.010832
21.0	0.010433
21.2	0.010052
21.4	0.009689
21.6	0.009350
21.8	0.009034
22.0	0.008754
22.2	0.008507
22.4	0.008285
22.6	0.008076
22.8	0.007879
23.0	0.007684
23.2	0.007485
23.4	0.007283
23.6	0.007079
23.8	0.006873
24.0	0.006673
24.2	0.006488
24.4	0.006315
24.6	0.006155
24.8	0.006006
25.0	0.005868
25.2	0.005729
25.4	0.005596
25.6	0.005475
25.8	0.005361
26.0	0.005242
26.2	0.005128
26.4	0.005014
26.6	0.004896
26.8	0.004777
27.0	0.004666
27.2	0.004563
27.4	0.004465
27.6	0.004377
27.8	0.004304
28.0	0.004236
28.2	0.004170
28.4	0.004107
28.6	0.004051
28.8	0.003994
29.0	0.003938
29.2	0.003889
29.4	0.003839
29.6	0.003787
29.8	0.003733
30.0	0.003681
30.2	0.003621
30.4	0.003568
30.6	0.003518
30.8	0.003473
31.0	0.003428
31.2	0.003386
31.4	0.003342
31.6	0.003294
31.8	0.003247
32.0	0.003200
32.2	0.003155
32.4	0.003109
32.6	0.003062
32.8	0.003010
33.0	0.002960
33.2	0.002912
33.4	0.002867
33.6	0.002828
33.8	0.002796
34.0	0.002767
34.2	0.002744
34.4	0.002719
34.6	0.002694
34.8	0.002668
35.0	0.002639
35.2	0.002602
35.4	0.002565
35.6	0.002527
35.8	0.002485
36.0	0.002448
36.2	0.002418
36.4	0.002395
36.6	0.002375
36.8	0.002355
37.0	0.002336
37.2	0.002314
37.4	0.002292
37.6	0.002269
37.8	0.002247
38.0	0.002219
38.2	0.002193
38.4	0.002167
38.6	0.002145
38.8	0.002128
39.0	0.002112
39.2	0.002101
39.4	0.002088
39.6	0.002070
39.8	0.002050
40.0	0.002034
40.2	0.002014
40.4	0.001994
40.6	0.001977
40.8	0.001961
41.0	0.001943
41.2	0.001921
41.4	0.001902
41.6	0.001882
41.8	0.001863
42.0	0.001849
42.2	0.001837
42.4	0.001819
42.6	0.001799
42.8	0.001780
43.0	0.001758
43.2	0.001738
43.4	0.001722
43.6	0.001708
43.8	0.001696
44.0	0.001683
44.2	0.001670
44.4	0.001655
44.6	0.001641
44.8	0.001627
45.0	0.001612
45.2	0.001598
45.4	0.001585
45.6	0.001575
45.8	0.001566
46.0	0.001558
46.2	0.001552
46.4	0.001546
46.6	0.001536
46.8	0.001522
47.0	0.001504
47.2	0.001488
47.4	0.001474
47.6	0.001456
47.8	0.001439
48.0	0.001422
48.2	0.001401
48.4	0.001382
48.6	0.001364
48.8	0.001346
49.0	0.001332
49.2	0.001316
49.4	0.001300
49.6	0.001288
49.8	0.001277
50.0	0.001266
50.2	0.001258
50.4	0.001248
50.6	0.001235
50.8	0.001222
51.0	0.001209
51.2	0.001196
51.4	0.001182
51.6	0.001170
51.8	0.001157
52.0	0.001144
52.2	0.001129
52.4	0.001115
52.6	0.001100
52.8	0.001087
53.0	0.001079
53.2	0.001075
53.4	0.001072
53.6	0.001069
53.8	0.001065
54.0	0.001056
54.2	0.001046
54.4	0.001036
54.6	0.001028
54.8	0.001018
55.0	0.001012
55.2	0.001004
55.4	0.000997
55.6	0.000990
55.8	0.000985
56.0	0.000977
56.2	0.000970
56.4	0.000965
56.6	0.000962
56.8	0.000958
57.0	0.000951
57.2	0.000942
57.4	0.000932
57.6	0.000921
57.8	0.000909
58.0	0.000895
58.2	0.000878
58.4	0.000860
58.6	0.000840
58.8	0.000820
59.0	0.000802
59.2	0.000789
59.4	0.000775
59.6	0.000762
59.8	0.000753
60.0	0.000747
60.2	0.000738
60.4	0.000730
60.6	0.000721
60.8	0.000708
61.0	0.000692
61.2	0.000678
61.4	0.000667
61.6	0.000660
61.8	0.000655
62.0	0.000652
62.2	0.000650
62.4	0.000645
62.6	0.000639
62.8	0.000631
63.0	0.000621
63.2	0.000609
63.4	0.000598
63.6	0.000588
63.8	0.000579
64.0	0.000573
64.2	0.000569
64.4	0.000568
64.6	0.000568
64.8	0.000568
65.0	0.000568
65.2	0.000567
65.4	0.000563
65.6	0.000555
65.8	0.000546
66.0	0.000536
66.2	0.000526
66.4	0.000515
66.6	0.000505
66.8	0.000495
67.0	0.000488
67.2	0.000478
67.4	0.000469
67.6	0.000460
67.8	0.000451
68.0	0.000439
68.2	0.000428
68.4	0.000416
68.6	0.000408
68.8	0.000400
69.0	0.000396
69.2	0.000394
69.4	0.000395
69.6	0.000398
69.8	0.000403
70.0	0.000408
70.2	0.000412
70.4	0.000413
70.6	0.000409
70.8	0.000398
71.0	0.000385
71.2	0.000370
71.4	0.000353
71.6	0.000338
71.8	0.000325
72.0	0.000317
72.2	0.000310
72.4	0.000307
72.6	0.000305
72.8	0.000305
73.0	0.000301
73.2	0.000298
73.4	0.000291
73.6	0.000282
73.8	0.000270
74.0	0.000260
74.2	0.000252
74.4	0.000245
74.6	0.000238
74.8	0.000232
75.0	0.000228
75.2	0.000226
75.4	0.000223
75.6	0.000220
75.8	0.000217
76.0	0.000210
76.2	0.000201
76.4	0.000188
76.6	0.000173
76.8	0.000160
77.0	0.000148
77.2	0.000133
77.4	0.000126
77.6	0.000121
77.8	0.000120
78.0	0.000122
78.2	0.000127
78.4	0.000128
78.6	0.000129
78.8	0.000127
79.0	0.000122
79.2	0.000115
79.4	0.000107
79.6	0.000101
79.8	0.000094
80.0	0.000089
80.2	0.000085
80.4	0.000082
80.6	0.000075
80.8	0.000069
81.0	0.000062
81.2	0.000054
81.4	0.000043
81.6	0.000036
81.8	0.000028
82.0	0.000022
82.2	0.000016
82.4	0.000016
82.6	0.000012
82.8	0.000009
83.0	0.000003
83.2	-0.000002
83.4	-0.000008
83.6	-0.000015
83.8	-0.000022
84.0	-0.000029
84.2	-0.000035
84.4	-0.000042
84.6	-0.000047
84.8	-0.000053
85.0	-0.000056
85.2	-0.000061
85.4	-0.000063
85.6	-0.000063
85.8	-0.000064
86.0	-0.000067
86.2	-0.000068
86.4	-0.000073
86.6	-0.000078
86.8	-0.000080
87.0	-0.000084
87.2	-0.000090
87.4	-0.000095
87.6	-0.000100
87.8	-0.000104
88.0	-0.000105
88.2	-0.000104
88.4	-0.000103
88.6	-0.000101
88.8	-0.000099
89.0	-0.000099
89.2	-0.000103
89.4	-0.000106
89.6	-0.000113
89.8	-0.000124
90.0	-0.000134
90.2	-0.000142
90.4	-0.000151
90.6	-0.000159
90.8	-0.000164
91.0	-0.000168
91.2	-0.000173
91.4	-0.000176
91.6	-0.000175
91.8	-0.000176
92.0	-0.000177
92.2	-0.000179
92.4	-0.000184
92.6	-0.000187
92.8	-0.000193
93.0	-0.000197
93.2	-0.000200
93.4	-0.000203
93.6	-0.000211
93.8	-0.000217
94.0	-0.000224
94.2	-0.000231
94.4	-0.000237
94.6	-0.000242
94.8	-0.000244
95.0	-0.000244
95.2	-0.000241
95.4	-0.000235
95.6	-0.000226
95.8	-0.000222
96.0	-0.000222
96.2	-0.000228
96.4	-0.000236
96.6	-0.000246
96.8	-0.000256
97.0	-0.000263
97.2	-0.000269
97.4	-0.000273
97.6	-0.000275
97.8	-0.000266
98.0	-0.000249
98.2	-0.000228
98.4	-0.000210
98.6	-0.000195
98.8	-0.000192
99.0	-0.000200
99.2	-0.000207
99.4	-0.000211
99.6	-0.000212
99.8	-0.000209
100.0	-0.000205
100.2	-0.000203
100.4	-0.000203
100.6	-0.000208
100.8	-0.000215
101.0	-0.000221
101.2	-0.000225
101.4	-0.000226
101.6	-0.000221
101.8	-0.000216
102.0	-0.000212
102.2	-0.000212
102.4	-0.000218
102.6	-0.000236
102.8	-0.000260
103.0	-0.000285
103.2	-0.000310
103.4	-0.000335
103.6	-0.000349
103.8	-0.000358
104.0	-0.000364
104.2	-0.000368
104.4	-0.000369
104.6	-0.000370
104.8	-0.000370
105.0	-0.000372
105.2	-0.000374
105.4	-0.000377
105.6	-0.000378
105.8	-0.000379
106.0	-0.000378
106.2	-0.000376
106.4	-0.000374
106.6	-0.000375
106.8	-0.000381
107.0	-0.000387
107.2	-0.000395
107.4	-0.000403
107.6	-0.000408
107.8	-0.000410
108.0	-0.000411
108.2	-0.000412
108.4	-0.000411
108.6	-0.000415
108.8	-0.000420
109.0	-0.000425
109.2	-0.000430
109.4	-0.000435
109.6	-0.000439
109.8	-0.000443
110.0	-0.000446
110.2	-0.000449
110.4	-0.000453
110.6	-0.000454
110.8	-0.000453
111.0	-0.000454
111.2	-0.000456
111.4	-0.000459
111.6	-0.000464
111.8	-0.000471
112.0	-0.000475
112.2	-0.000478
112.4	-0.000483
112.6	-0.000487
112.8	-0.000491
113.0	-0.000497
113.2	-0.000500
113.4	-0.000501
113.6	-0.000500
113.8	-0.000497
114.0	-0.000495
114.2	-0.000498
114.4	-0.000501
114.6	-0.000506
114.8	-0.000512
115.0	-0.000518
115.2	-0.000520
115.4	-0.000521
115.6	-0.000523
115.8	-0.000526
116.0	-0.000529
116.2	-0.000534
116.4	-0.000540
116.6	-0.000546
116.8	-0.000548
117.0	-0.000550
117.2	-0.000551
117.4	-0.000549
117.6	-0.000548
117.8	-0.000550
118.0	-0.000550
118.2	-0.000550
118.4	-0.000550
118.6	-0.000552
118.8	-0.000551
119.0	-0.000553
119.2	-0.000556
119.4	-0.000561
119.6	-0.000563
119.8	-0.000566
120.0	-0.000570
120.2	-0.000573
120.4	-0.000577
120.6	-0.000580
120.8	-0.000584
121.0	-0.000587
121.2	-0.000590
121.4	-0.000590
121.6	-0.000592
121.8	-0.000590
122.0	-0.000587
122.2	-0.000583
122.4	-0.000580
122.6	-0.000580
122.8	-0.000584
123.0	-0.000587
123.2	-0.000592
123.4	-0.000595
123.6	-0.000598
123.8	-0.000601
124.0	-0.000606
124.2	-0.000610
124.4	-0.000614
124.6	-0.000618
124.8	-0.000619
125.0	-0.000619
125.2	-0.000622
125.4	-0.000625
125.6	-0.000629
125.8	-0.000633
126.0	-0.000636
126.2	-0.000640
126.4	-0.000643
126.6	-0.000642
126.8	-0.000643
127.0	-0.000647
127.2	-0.000650
127.4	-0.000654
127.6	-0.000659
127.8	-0.000661
128.0	-0.000661
128.2	-0.000659
128.4	-0.000658
128.6	-0.000658
128.8	-0.000660
129.0	-0.000660
129.2	-0.000665
129.4	-0.000669
129.6	-0.000667
129.8	-0.000666
130.0	-0.000667
130.2	-0.000666
130.4	-0.000662
130.6	-0.000664
130.8	-0.000667
131.0	-0.000668
131.2	-0.000668
131.4	-0.000672
131.6	-0.000676
131.8	-0.000682
132.0	-0.000688
132.2	-0.000694
132.4	-0.000695
132.6	-0.000694
132.8	-0.000690
133.0	-0.000686
133.2	-0.000685
133.4	-0.000688
133.6	-0.000691
133.8	-0.000694
134.0	-0.000698
134.2	-0.000700
134.4	-0.000701
134.6	-0.000703
134.8	-0.000708
135.0	-0.000714
135.2	-0.000719
135.4	-0.000723
135.6	-0.000722
135.8	-0.000721
136.0	-0.000723
136.2	-0.000726
136.4	-0.000727
136.6	-0.000729
136.8	-0.000731
137.0	-0.000731
137.2	-0.000727
137.4	-0.000727
137.6	-0.000732
137.8	-0.000736
138.0	-0.000738
138.2	-0.000741
138.4	-0.000742
138.6	-0.000740
138.8	-0.000740
139.0	-0.000739
139.2	-0.000738
139.4	-0.000739
139.6	-0.000743
139.8	-0.000743
140.0	-0.000745
140.2	-0.000748
140.4	-0.000753
140.6	-0.000754
140.8	-0.000758
141.0	-0.000762
141.2	-0.000767
141.4	-0.000769
141.6	-0.000775
141.8	-0.000780
142.0	-0.000784
142.2	-0.000788
142.4	-0.000793
142.6	-0.000795
142.8	-0.000797
143.0	-0.000798
143.2	-0.000803
143.4	-0.000806
143.6	-0.000811
143.8	-0.000816
144.0	-0.000818
144.2	-0.000814
144.4	-0.000811
144.6	-0.000806
144.8	-0.000803
145.0	-0.000802
145.2	-0.000801
145.4	-0.000802
145.6	-0.000807
145.8	-0.000810
146.0	-0.000814
146.2	-0.000817
146.4	-0.000818
146.6	-0.000819
146.8	-0.000817
147.0	-0.000817
147.2	-0.000820
147.4	-0.000822
147.6	-0.000822
147.8	-0.000828
148.0	-0.000832
148.2	-0.000834
148.4	-0.000837
148.6	-0.000843
148.8	-0.000846
149.0	-0.000851
149.2	-0.000855
149.4	-0.000858
149.6	-0.000861
149.8	-0.000862
150.0	-0.000861
150.2	-0.000862
150.4	-0.000861
150.6	-0.000858
150.8	-0.000857
151.0	-0.000858
151.2	-0.000861
151.4	-0.000866
151.6	-0.000870
151.8	-0.000873
152.0	-0.000874
152.2	-0.000875
152.4	-0.000875
152.6	-0.000873
152.8	-0.000871
153.0	-0.000868
153.2	-0.000865
153.4	-0.000867
153.6	-0.000871
153.8	-0.000874
154.0	-0.000881
154.2	-0.000887
154.4	-0.000890
154.6	-0.000889
154.8	-0.000888
155.0	-0.000885
155.2	-0.000882
155.4	-0.000881
155.6	-0.000882
155.8	-0.000882
156.0	-0.000883
156.2	-0.000886
156.4	-0.000888
156.6	-0.000892
156.8	-0.000896
157.0	-0.000900
157.2	-0.000902
157.4	-0.000905
157.6	-0.000909
157.8	-0.000910
158.0	-0.000909
158.2	-0.000910
158.4	-0.000907
158.6	-0.000903
158.8	-0.000905
159.0	-0.000908
159.2	-0.000913
159.4	-0.000916
159.6	-0.000918
159.8	-0.000916
160.0	-0.000914
160.2	-0.000912
160.4	-0.000909
160.6	-0.000907
160.8	-0.000905
161.0	-0.000902
161.2	-0.000900
161.4	-0.000901
161.6	-0.000903
161.8	-0.000905
162.0	-0.000907
162.2	-0.000907
162.4	-0.000907
162.6	-0.000907
162.8	-0.000906
163.0	-0.000905
163.2	-0.000905
163.4	-0.000906
163.6	-0.000912
163.8	-0.000914
164.0	-0.000917
164.2	-0.000918
164.4	-0.000919
164.6	-0.000917
164.8	-0.000919
165.0	-0.000922
165.2	-0.000926
165.4	-0.000929
165.6	-0.000933
165.8	-0.000936
166.0	-0.000940
166.2	-0.000944
166.4	-0.000947
166.6	-0.000949
166.8	-0.000951
167.0	-0.000951
167.2	-0.000951
167.4	-0.000952
167.6	-0.000955
167.8	-0.000959
168.0	-0.000961
168.2	-0.000962
168.4	-0.000963
168.6	-0.000959
168.8	-0.000955
169.0	-0.000952
169.2	-0.000949
169.4	-0.000948
169.6	-0.000949
169.8	-0.000949
170.0	-0.000952
170.2	-0.000954
170.4	-0.000956
170.6	-0.000958
170.8	-0.000962
171.0	-0.000966
171.2	-0.000971
171.4	-0.000977
171.6	-0.000980
171.8	-0.000980
172.0	-0.000980
172.2	-0.000979
172.4	-0.000978
172.6	-0.000977
172.8	-0.000977
173.0	-0.000979
173.2	-0.000979
173.4	-0.000978
173.6	-0.000981
173.8	-0.000986
174.0	-0.000990
174.2	-0.000994
174.4	-0.000997
174.6	-0.000999
174.8	-0.000999
175.0	-0.000996
175.2	-0.000996
175.4	-0.000996
175.6	-0.000997
175.8	-0.001001
176.0	-0.001007
176.2	-0.001011
176.4	-0.001013
176.6	-0.001012
176.8	-0.001010
177.0	-0.001006
177.2	-0.001003
177.4	-0.001002
177.6	-0.001001
177.8	-0.000996
178.0	-0.000992
178.2	-0.000986
178.4	-0.000981
178.6	-0.000978
178.8	-0.000979
179.0	-0.000980
179.2	-0.000982
179.4	-0.000984
179.6	-0.000986
179.8	-0.000990
180.0	-0.000990
180.2	-0.000993
180.4	-0.000994
180.6	-0.000994
180.8	-0.000992
181.0	-0.000992
181.2	-0.000991
181.4	-0.000991
181.6	-0.000992
181.8	-0.000995
182.0	-0.000997
182.2	-0.000997
182.4	-0.000993
182.6	-0.000988
182.8	-0.000984
183.0	-0.000978
183.2	-0.000979
183.4	-0.000982
183.6	-0.000985
183.8	-0.000986
184.0	-0.000991
184.2	-0.000992
184.4	-0.000992
184.6	-0.000996
184.8	-0.000998
185.0	-0.000998
185.2	-0.000998
185.4	-0.000997
185.6	-0.000996
185.8	-0.000996
186.0	-0.000997
186.2	-0.000998
186.4	-0.001002
186.6	-0.001004
186.8	-0.001006
187.0	-0.001011
187.2	-0.001013
187.4	-0.001012
187.6	-0.001011
187.8	-0.001008
188.0	-0.001002
188.2	-0.001000
188.4	-0.000999
188.6	-0.001000
188.8	-0.001003
189.0	-0.001008
189.2	-0.001010
189.4	-0.001015
189.6	-0.001019
189.8	-0.001022
190.0	-0.001027
190.2	-0.001031
190.4	-0.001031
190.6	-0.001033
190.8	-0.001032
191.0	-0.001030
191.2	-0.001030
191.4	-0.001036
191.6	-0.001041
191.8	-0.001047
192.0	-0.001052
192.2	-0.001055
192.4	-0.001055
192.6	-0.001055
192.8	-0.001056
193.0	-0.001057
193.2	-0.001059
193.4	-0.001062
193.6	-0.001062
193.8	-0.001061
194.0	-0.001061
194.2	-0.001062
194.4	-0.001060
194.6	-0.001058
194.8	-0.001058
195.0	-0.001059
195.2	-0.001057
195.4	-0.001057
195.6	-0.001058
195.8	-0.001058
196.0	-0.001057
196.2	-0.001058
196.4	-0.001057
196.6	-0.001058
196.8	-0.001059
197.0	-0.001060
197.2	-0.001062
197.4	-0.001064
197.6	-0.001062
197.8	-0.001061
198.0	-0.001062
198.2	-0.001065
198.4	-0.001067
198.6	-0.001070
198.8	-0.001072
199.0	-0.001072
199.2	-0.001070
199.4	-0.001070
199.6	-0.001071
199.8	-0.001071
200.0	-0.001069
200.2	-0.001067
200.4	-0.001064
200.6	-0.001063
200.8	-0.001064
201.0	-0.001067
201.2	-0.001069
201.4	-0.001071
201.6	-0.001072
201.8	-0.001072
202.0	-0.001073
202.2	-0.001071
202.4	-0.001068
202.6	-0.001068
202.8	-0.001068
203.0	-0.001069
203.2	-0.001073
203.4	-0.001077
203.6	-0.001077
203.8	-0.001079
204.0	-0.001081
204.2	-0.001083
204.4	-0.001085
204.6	-0.001087
204.8	-0.001087
205.0	-0.001085
205.2	-0.001083
205.4	-0.001082
205.6	-0.001082
205.8	-0.001083
206.0	-0.001087
206.2	-0.001088
206.4	-0.001091
206.6	-0.001092
206.8	-0.001090
207.0	-0.001088
207.2	-0.001086
207.4	-0.001085
207.6	-0.001085
207.8	-0.001086
208.0	-0.001087
208.2	-0.001087
208.4	-0.001087
208.6	-0.001087
208.8	-0.001087
209.0	-0.001089
209.2	-0.001092
209.4	-0.001095
209.6	-0.001094
209.8	-0.001095
210.0	-0.001093
210.2	-0.001090
210.4	-0.001088
210.6	-0.001087
210.8	-0.001087
211.0	-0.001090
211.2	-0.001090
211.4	-0.001088
211.6	-0.001087
211.8	-0.001085
212.0	-0.001081
212.2	-0.001080
212.4	-0.001083
212.6	-0.001087
212.8	-0.001089
213.0	-0.001093
213.2	-0.001096
213.4	-0.001096
213.6	-0.001095
213.8	-0.001093
214.0	-0.001093
214.2	-0.001092
214.4	-0.001091
214.6	-0.001089
214.8	-0.001090
215.0	-0.001088
215.2	-0.001085
215.4	-0.001086
215.6	-0.001088
215.8	-0.001091
216.0	-0.001092
216.2	-0.001092
216.4	-0.001091
216.6	-0.001088
216.8	-0.001084
217.0	-0.001084
217.2	-0.001085
217.4	-0.001086
217.6	-0.001088
217.8	-0.001088
218.0	-0.001089
218.2	-0.001089
218.4	-0.001086
218.6	-0.001085
218.8	-0.001086
219.0	-0.001086
219.2	-0.001086
219.4	-0.001088
219.6	-0.001091
219.8	-0.001093
220.0	-0.001094
220.2	-0.001093
220.4	-0.001092
220.6	-0.001091
220.8	-0.001089
221.0	-0.001089
221.2	-0.001087
221.4	-0.001085
221.6	-0.001082
221.8	-0.001079
222.0	-0.001078
222.2	-0.001080
222.4	-0.001083
222.6	-0.001087
222.8	-0.001092
223.0	-0.001095
223.2	-0.001095
223.4	-0.001096
223.6	-0.001095
223.8	-0.001092
224.0	-0.001091
224.2	-0.001090
224.4	-0.001088
224.6	-0.001087
224.8	-0.001086
225.0	-0.001086
225.2	-0.001089
225.4	-0.001090
225.6	-0.001092
225.8	-0.001093
226.0	-0.001094
226.2	-0.001093
226.4	-0.001091
226.6	-0.001088
226.8	-0.001086
227.0	-0.001087
227.2	-0.001087
227.4	-0.001089
227.6	-0.001091
227.8	-0.001089
228.0	-0.001086
228.2	-0.001083
228.4	-0.001081
228.6	-0.001082
228.8	-0.001084
229.0	-0.001086
229.2	-0.001085
229.4	-0.001087
229.6	-0.001087
229.8	-0.001089
230.0	-0.001091
230.2	-0.001094
230.4	-0.001096
230.6	-0.001098
230.8	-0.001101
231.0	-0.001101
231.2	-0.001099
231.4	-0.001096
231.6	-0.001094
231.8	-0.001093
232.0	-0.001092
232.2	-0.001093
232.4	-0.001096
232.6	-0.001095
232.8	-0.001093
233.0	-0.001092
233.2	-0.001093
233.4	-0.001093
233.6	-0.001094
233.8	-0.001096
234.0	-0.001100
234.2	-0.001102
234.4	-0.001104
234.6	-0.001105
234.8	-0.001106
235.0	-0.001104
235.2	-0.001102
235.4	-0.001096
235.6	-0.001094
235.8	-0.001092
236.0	-0.001087
236.2	-0.001085
236.4	-0.001082
236.6	-0.001079
236.8	-0.001077
237.0	-0.001076
237.2	-0.001073
237.4	-0.001071
237.6	-0.001071
237.8	-0.001071
238.0	-0.001071
238.2	-0.001074
238.4	-0.001077
238.6	-0.001077
238.8	-0.001078
239.0	-0.001079
239.2	-0.001080
239.4	-0.001080
239.6	-0.001080
239.8	-0.001080
240.0	-0.001080
240.2	-0.001079
240.4	-0.001077
240.6	-0.001074
240.8	-0.001072
241.0	-0.001068
241.2	-0.001064
241.4	-0.001064
241.6	-0.001066
241.8	-0.001066
242.0	-0.001068
242.2	-0.001066
242.4	-0.001065
242.6	-0.001063
242.8	-0.001061
243.0	-0.001062
243.2	-0.001064
243.4	-0.001068
243.6	-0.001069
243.8	-0.001069
244.0	-0.001068
244.2	-0.001067
244.4	-0.001064
244.6	-0.001062
244.8	-0.001062
245.0	-0.001062
245.2	-0.001060
245.4	-0.001060
245.6	-0.001061
245.8	-0.001062
246.0	-0.001062
246.2	-0.001064
246.4	-0.001066
246.6	-0.001066
246.8	-0.001064
247.0	-0.001066
247.2	-0.001064
247.4	-0.001062
247.6	-0.001059
247.8	-0.001057
248.0	-0.001050
248.2	-0.001047
248.4	-0.001049
248.6	-0.001050
248.8	-0.001051
249.0	-0.001056
249.2	-0.001059
249.4	-0.001059
249.6	-0.001061
249.8	-0.001065
250.0	-0.001066
250.2	-0.001065
250.4	-0.001064
250.6	-0.001062
250.8	-0.001056
251.0	-0.001055
251.2	-0.001055
251.4	-0.001056
251.6	-0.001057
251.8	-0.001061
252.0	-0.001062
252.2	-0.001061
252.4	-0.001059
252.6	-0.001059
252.8	-0.001057
253.0	-0.001056
253.2	-0.001056
253.4	-0.001057
253.6	-0.001058
253.8	-0.001057
254.0	-0.001057
254.2	-0.001055
254.4	-0.001055
254.6	-0.001053
254.8	-0.001052
255.0	-0.001051
255.2	-0.001051
255.4	-0.001050
255.6	-0.001047
255.8	-0.001046
256.0	-0.001044
256.2	-0.001043
256.4	-0.001040
256.6	-0.001039
256.8	-0.001039
257.0	-0.001039
257.2	-0.001041
257.4	-0.001043
257.6	-0.001047
257.8	-0.001050
258.0	-0.001050
258.2	-0.001052
258.4	-0.001054
258.6	-0.001055
258.8	-0.001055
259.0	-0.001057
259.2	-0.001056
259.4	-0.001054
259.6	-0.001051
259.8	-0.001049
260.0	-0.001047
260.2	-0.001047
260.4	-0.001049
260.6	-0.001053
260.8	-0.001055
261.0	-0.001057
261.2	-0.001058
261.4	-0.001057
261.6	-0.001054
261.8	-0.001053
262.0	-0.001052
262.2	-0.001052
262.4	-0.001055
262.6	-0.001058
262.8	-0.001063
263.0	-0.001065
263.2	-0.001065
263.4	-0.001063
263.6	-0.001060
263.8	-0.001055
264.0	-0.001051
264.2	-0.001049
264.4	-0.001049
264.6	-0.001048
264.8	-0.001047
265.0	-0.001046
265.2	-0.001045
265.4	-0.001043
265.6	-0.001044
265.8	-0.001046
266.0	-0.001051
266.2	-0.001056
266.4	-0.001058
266.6	-0.001059
266.8	-0.001057
267.0	-0.001051
267.2	-0.001045
267.4	-0.001041
267.6	-0.001038
267.8	-0.001037
268.0	-0.001037
268.2	-0.001040
268.4	-0.001044
268.6	-0.001048
268.8	-0.001057
269.0	-0.001062
269.2	-0.001063
269.4	-0.001060
269.6	-0.001056
269.8	-0.001051
270.0	-0.001044
270.2	-0.001043
270.4	-0.001045
270.6	-0.001045
270.8	-0.001046
271.0	-0.001046
271.2	-0.001043
271.4	-0.001043
271.6	-0.001041
271.8	-0.001040
272.0	-0.001040
272.2	-0.001041
272.4	-0.001039
272.6	-0.001043
272.8	-0.001049
273.0	-0.001054
273.2	-0.001057
273.4	-0.001060
273.6	-0.001057
273.8	-0.001053
274.0	-0.001050
274.2	-0.001049
274.4	-0.001050
274.6	-0.001053
274.8	-0.001055
275.0	-0.001058
275.2	-0.001060
275.4	-0.001062
275.6	-0.001063
275.8	-0.001067
276.0	-0.001069
276.2	-0.001071
276.4	-0.001073
276.6	-0.001075
276.8	-0.001073
277.0	-0.001072
277.2	-0.001073
277.4	-0.001071
277.6	-0.001069
277.8	-0.001067
278.0	-0.001067
278.2	-0.001066
278.4	-0.001066
278.6	-0.001069
278.8	-0.001073
279.0	-0.001080
279.2	-0.001086
279.4	-0.001091
279.6	-0.001093
279.8	-0.001093
280.0	-0.001091
280.2	-0.001086
280.4	-0.001083
280.6	-0.001083
280.8	-0.001085
281.0	-0.001088
281.2	-0.001094
281.4	-0.001099
281.6	-0.001101
281.8	-0.001098
282.0	-0.001096
282.2	-0.001092
282.4	-0.001089
282.6	-0.001089
282.8	-0.001090
283.0	-0.001091
283.2	-0.001092
283.4	-0.001091
283.6	-0.001090
283.8	-0.001093
284.0	-0.001094
284.2	-0.001098
284.4	-0.001104
284.6	-0.001110
284.8	-0.001114
285.0	-0.001119
285.2	-0.001124
285.4	-0.001127
285.6	-0.001131
285.8	-0.001131
286.0	-0.001132
286.2	-0.001132
286.4	-0.001131
286.6	-0.001129
286.8	-0.001129
287.0	-0.001128
287.2	-0.001126
287.4	-0.001125
287.6	-0.001123
287.8	-0.001122
288.0	-0.001124
288.2	-0.001125
288.4	-0.001127
288.6	-0.001130
288.8	-0.001131
289.0	-0.001130
289.2	-0.001131
289.4	-0.001132
289.6	-0.001134
289.8	-0.001136
290.0	-0.001140
290.2	-0.001144
290.4	-0.001146
290.6	-0.001151
290.8	-0.001151
291.0	-0.001151
291.2	-0.001149
291.4	-0.001150
291.6	-0.001145
291.8	-0.001145
292.0	-0.001148
292.2	-0.001150
292.4	-0.001151
292.6	-0.001155
292.8	-0.001157
293.0	-0.001157
293.2	-0.001157
293.4	-0.001155
293.6	-0.001154
293.8	-0.001151
294.0	-0.001148
294.2	-0.001146
294.4	-0.001147
294.6	-0.001147
294.8	-0.001150
295.0	-0.001150
295.2	-0.001151
295.4	-0.001151
295.6	-0.001151
295.8	-0.001151
296.0	-0.001152
296.2	-0.001152
296.4	-0.001151
296.6	-0.001151
296.8	-0.001150
297.0	-0.001149
297.2	-0.001151
297.4	-0.001155
297.6	-0.001159
297.8	-0.001164
298.0	-0.001166
298.2	-0.001167
298.4	-0.001164
298.6	-0.001163
298.8	-0.001162
299.0	-0.001164
299.2	-0.001165
299.4	-0.001169
299.6	-0.001175
299.8	-0.001180
300.0	-0.001183
300.2	-0.001184
300.4	-0.001185
300.6	-0.001187
300.8	-0.001188
301.0	-0.001190
301.2	-0.001193
301.4	-0.001193
301.6	-0.001194
301.8	-0.001192
302.0	-0.001190
302.2	-0.001186
302.4	-0.001185
302.6	-0.001180
302.8	-0.001178
303.0	-0.001178
303.2	-0.001180
303.4	-0.001181
303.6	-0.001186
303.8	-0.001190
304.0	-0.001192
304.2	-0.001189
304.4	-0.001187
304.6	-0.001183
304.8	-0.001178
305.0	-0.001177
305.2	-0.001177
305.4	-0.001175
305.6	-0.001174
305.8	-0.001172
306.0	-0.001171
306.2	-0.001174
306.4	-0.001177
306.6	-0.001178
306.8	-0.001177
307.0	-0.001177
307.2	-0.001174
307.4	-0.001174
307.6	-0.001175
307.8	-0.001175
308.0	-0.001173
308.2	-0.001176
308.4	-0.001180
308.6	-0.001181
308.8	-0.001183
309.0	-0.001186
309.2	-0.001186
309.4	-0.001183
309.6	-0.001182
309.8	-0.001180
310.0	-0.001178
310.2	-0.001176
310.4	-0.001175
310.6	-0.001173
310.8	-0.001171
311.0	-0.001170
311.2	-0.001169
311.4	-0.001168
311.6	-0.001170
311.8	-0.001171
312.0	-0.001169
312.2	-0.001167
312.4	-0.001163
312.6	-0.001159
312.8	-0.001157
313.0	-0.001157
313.2	-0.001156
313.4	-0.001156
313.6	-0.001157
313.8	-0.001160
314.0	-0.001163
314.2	-0.001169
314.4	-0.001174
314.6	-0.001179
314.8	-0.001181
315.0	-0.001184
315.2	-0.001184
315.4	-0.001186
315.6	-0.001185
315.8	-0.001187
316.0	-0.001186
316.2	-0.001183
316.4	-0.001180
316.6	-0.001181
316.8	-0.001181
317.0	-0.001184
317.2	-0.001190
317.4	-0.001194
317.6	-0.001199
317.8	-0.001199
318.0	-0.001201
318.2	-0.001199
318.4	-0.001198
318.6	-0.001197
318.8	-0.001199
319.0	-0.001199
319.2	-0.001198
319.4	-0.001195
319.6	-0.001195
319.8	-0.001193
320.0	-0.001192
320.2	-0.001195
320.4	-0.001200
320.6	-0.001201
320.8	-0.001202
321.0	-0.001203
321.2	-0.001202
321.4	-0.001204
321.6	-0.001204
321.8	-0.001202
322.0	-0.001200
322.2	-0.001197
322.4	-0.001192
322.6	-0.001189
322.8	-0.001187
323.0	-0.001184
323.2	-0.001183
323.4	-0.001179
323.6	-0.001176
323.8	-0.001176
324.0	-0.001178
324.2	-0.001182
324.4	-0.001188
324.6	-0.001195
324.8	-0.001200
325.0	-0.001204
325.2	-0.001206
325.4	-0.001208
325.6	-0.001208
325.8	-0.001206
326.0	-0.001203
326.2	-0.001203
326.4	-0.001202
326.6	-0.001202
326.8	-0.001202
327.0	-0.001197
327.2	-0.001192
327.4	-0.001190
327.6	-0.001189
327.8	-0.001188
328.0	-0.001191
328.2	-0.001192
328.4	-0.001193
328.6	-0.001192
328.8	-0.001195
329.0	-0.001198
329.2	-0.001202
329.4	-0.001205
329.6	-0.001207
329.8	-0.001204
330.0	-0.001201
330.2	-0.001198
330.4	-0.001197
330.6	-0.001194
330.8	-0.001193
331.0	-0.001194
331.2	-0.001196
331.4	-0.001196
331.6	-0.001197
331.8	-0.001197
332.0	-0.001194
332.2	-0.001191
332.4	-0.001188
332.6	-0.001185
332.8	-0.001183
333.0	-0.001187
333.2	-0.001193
333.4	-0.001198
333.6	-0.001206
333.8	-0.001212
334.0	-0.001211
334.2	-0.001207
334.4	-0.001202
334.6	-0.001196
334.8	-0.001191
335.0	-0.001191
335.2	-0.001192
335.4	-0.001192
335.6	-0.001192
335.8	-0.001190
336.0	-0.001185
336.2	-0.001180
336.4	-0.001176
336.6	-0.001173
336.8	-0.001175
337.0	-0.001176
337.2	-0.001176
337.4	-0.001177
337.6	-0.001178
337.8	-0.001179
338.0	-0.001183
338.2	-0.001184
338.4	-0.001184
338.6	-0.001183
338.8	-0.001178
339.0	-0.001174
339.2	-0.001172
339.4	-0.001171
339.6	-0.001170
339.8	-0.001171
340.0	-0.001170
340.2	-0.001172
340.4	-0.001172
340.6	-0.001170
340.8	-0.001168
341.0	-0.001167
341.2	-0.001165
341.4	-0.001164
341.6	-0.001164
341.8	-0.001161
342.0	-0.001160
342.2	-0.001161
342.4	-0.001163
342.6	-0.001169
342.8	-0.001172
343.0	-0.001175
343.2	-0.001174
343.4	-0.001172
343.6	-0.001166
343.8	-0.001162
344.0	-0.001155
344.2	-0.001149
344.4	-0.001142
344.6	-0.001137
344.8	-0.001134
345.0	-0.001135
345.2	-0.001139
345.4	-0.001147
345.6	-0.001154
345.8	-0.001162
346.0	-0.001166
346.2	-0.001166
346.4	-0.001162
346.6	-0.001158
346.8	-0.001151
347.0	-0.001147
347.2	-0.001145
347.4	-0.001145
347.6	-0.001143
347.8	-0.001144
348.0	-0.001144
348.2	-0.001142
348.4	-0.001142
348.6	-0.001146
348.8	-0.001148
349.0	-0.001151
349.2	-0.001153
349.4	-0.001153
349.6	-0.001150
349.8	-0.001148
350.0	-0.001147
350.2	-0.001146
350.4	-0.001145
350.6	-0.001146
350.8	-0.001145
351.0	-0.001144
351.2	-0.001145
351.4	-0.001146
351.6	-0.001147
351.8	-0.001152
352.0	-0.001156
352.2	-0.001161
352.4	-0.001161
352.6	-0.001160
352.8	-0.001155
353.0	-0.001148
353.2	-0.001140
353.4	-0.001136
353.6	-0.001133
353.8	-0.001132
354.0	-0.001133
354.2	-0.001134
354.4	-0.001134
354.6	-0.001133
354.8	-0.001131
355.0	-0.001127
355.2	-0.001126
355.4	-0.001124
355.6	-0.001123
355.8	-0.001126
356.0	-0.001129
356.2	-0.001130
356.4	-0.001133
356.6	-0.001135
356.8	-0.001134
357.0	-0.001133
357.2	-0.001133
357.4	-0.001132
357.6	-0.001129
357.8	-0.001126
358.0	-0.001123
358.2	-0.001120
358.4	-0.001118
358.6	-0.001118
358.8	-0.001120
359.0	-0.001120
359.2	-0.001121
359.4	-0.001122
359.6	-0.001120
359.8	-0.001118
360.0	-0.001117
360.2	-0.001117
360.4	-0.001115
360.6	-0.001113
360.8	-0.001112
361.0	-0.001112
361.2	-0.001111
361.4	-0.001110
361.6	-0.001111
361.8	-0.001111
362.0	-0.001110
362.2	-0.001109
362.4	-0.001108
362.6	-0.001109
362.8	-0.001110
363.0	-0.001109
363.2	-0.001112
363.4	-0.001115
363.6	-0.001113
363.8	-0.001113
364.0	-0.001112
364.2	-0.001108
364.4	-0.001108
364.6	-0.001113
364.8	-0.001119
365.0	-0.001127
365.2	-0.001135
365.4	-0.001137
365.6	-0.001135
365.8	-0.001129
366.0	-0.001122
366.2	-0.001114
366.4	-0.001108
366.6	-0.001106
366.8	-0.001106
367.0	-0.001108
367.2	-0.001109
367.4	-0.001112
367.6	-0.001115
367.8	-0.001116
368.0	-0.001118
368.2	-0.001118
368.4	-0.001117
368.6	-0.001112
368.8	-0.001108
369.0	-0.001100
369.2	-0.001097
369.4	-0.001095
369.6	-0.001092
369.8	-0.001092
370.0	-0.001095
370.2	-0.001096
370.4	-0.001095
370.6	-0.001096
370.8	-0.001096
371.0	-0.001094
371.2	-0.001093
371.4	-0.001092
371.6	-0.001091
371.8	-0.001091
372.0	-0.001093
372.2	-0.001093
372.4	-0.001093
372.6	-0.001094
372.8	-0.001095
373.0	-0.001095
373.2	-0.001097
373.4	-0.001098
373.6	-0.001100
373.8	-0.001100
374.0	-0.001100
374.2	-0.001100
374.4	-0.001100
374.6	-0.001102
374.8	-0.001104
375.0	-0.001104
375.2	-0.001106
375.4	-0.001107
375.6	-0.001105
375.8	-0.001105
376.0	-0.001106
376.2	-0.001105
376.4	-0.001104
376.6	-0.001106
376.8	-0.001105
377.0	-0.001103
377.2	-0.001103
377.4	-0.001099
377.6	-0.001101
377.8	-0.001104
378.0	-0.001108
378.2	-0.001112
378.4	-0.001117
378.6	-0.001114
378.8	-0.001111
379.0	-0.001106
379.2	-0.001101
379.4	-0.001096
379.6	-0.001094
379.8	-0.001092
380.0	-0.001093
380.2	-0.001093
380.4	-0.001093
380.6	-0.001096
380.8	-0.001100
381.0	-0.001102
381.2	-0.001102
381.4	-0.001103
381.6	-0.001101
381.8	-0.001098
382.0	-0.001094
382.2	-0.001092
382.4	-0.001089
382.6	-0.001088
382.8	-0.001087
383.0	-0.001086
383.2	-0.001087
383.4	-0.001089
383.6	-0.001092
383.8	-0.001094
384.0	-0.001095
384.2	-0.001096
384.4	-0.001097
384.6	-0.001096
384.8	-0.001094
385.0	-0.001097
385.2	-0.001098
385.4	-0.001099
385.6	-0.001099
385.8	-0.001101
386.0	-0.001101
386.2	-0.001099
386.4	-0.001099
386.6	-0.001099
386.8	-0.001100
387.0	-0.001098
387.2	-0.001099
387.4	-0.001098
387.6	-0.001098
387.8	-0.001098
388.0	-0.001100
388.2	-0.001102
388.4	-0.001105
388.6	-0.001109
388.8	-0.001112
389.0	-0.001114
389.2	-0.001114
389.4	-0.001114
389.6	-0.001113
389.8	-0.001110
390.0	-0.001110
390.2	-0.001110
390.4	-0.001111
390.6	-0.001116
390.8	-0.001120
391.0	-0.001123
391.2	-0.001127
391.4	-0.001129
391.6	-0.001131
391.8	-0.001134
392.0	-0.001138
392.2	-0.001143
392.4	-0.001146
392.6	-0.001148
392.8	-0.001146
393.0	-0.001143
393.2	-0.001140
393.4	-0.001139
393.6	-0.001137
393.8	-0.001137
394.0	-0.001138
394.2	-0.001138
394.4	-0.001137
394.6	-0.001137
394.8	-0.001137
395.0	-0.001136
395.2	-0.001137
395.4	-0.001138
395.6	-0.001138
[truncated: 12,417 more rows]
