# Supplementary material for: Peptide-based NTA(Ni)-nanodiscs for studying membrane enhanced FGFR1 kinase activities
Source: PeerJ. 2019 Jul 23;7:e7234. doi: 10.7717/peerj.7234 (PMC6659669; doi:10.7717/peerj.7234)
Supplement: Supplemental Information 13 — Raw data exported from ITC for data analyses for Fig. 3B and Fig. S5. [file peerj-07-7234-s013.zip]

Archive with 3 entries (2 files):
- ITC raw data figure 3B S5/figure 3B raw data.TIF
- ITC raw data figure 3B S5/figure S5 raw data.png
- ITC raw data figure 3B S5/
