# Supplementary material for: Peptide-based NTA(Ni)-nanodiscs for studying membrane enhanced FGFR1 kinase activities
Source: PeerJ. 2019 Jul 23;7:e7234. doi: 10.7717/peerj.7234 (PMC6659669; doi:10.7717/peerj.7234)
Supplement: Supplemental Information 14 — Raw data exported from SDS PAGE for data analyses for Fig. 3A and Fig. S4A. [file peerj-07-7234-s014.zip]

Archive with 3 entries (2 files):
- SDS PAGE raw data figure 3A  figure S4A/figure 3A raw data.bmp
- SDS PAGE raw data figure 3A  figure S4A/figure S4 A raw data.png
- SDS PAGE raw data figure 3A  figure S4A/
