# Supplementary material for: Peptide-based NTA(Ni)-nanodiscs for studying membrane enhanced FGFR1 kinase activities
Source: PeerJ. 2019 Jul 23;7:e7234. doi: 10.7717/peerj.7234 (PMC6659669; doi:10.7717/peerj.7234)
Supplement: Supplemental Information 15 — Raw data exported from TEM for data analyses for Figs. 2B–2D and Fig. S2. [file peerj-07-7234-s015.zip]

Archive with 9 entries (6 files):
- TEM raw data Figure 2B-D  S2/
- TEM raw data Figure 2B-D  S2/figue S2 raw data/
- TEM raw data Figure 2B-D  S2/figue S2 raw data/1-1.png
- TEM raw data Figure 2B-D  S2/figue S2 raw data/1-3.png
- TEM raw data Figure 2B-D  S2/figue S2 raw data/1-9.png
- TEM raw data Figure 2B-D  S2/figure 2B-D raw data/
- TEM raw data Figure 2B-D  S2/figure 2B-D raw data/TEM 1-1 raw data.jpg
- TEM raw data Figure 2B-D  S2/figure 2B-D raw data/TEM 1-3 raw data.jpg
- TEM raw data Figure 2B-D  S2/figure 2B-D raw data/TEM 1-9 raw data.jpg
