# Supplementary material for: Peptide-based NTA(Ni)-nanodiscs for studying membrane enhanced FGFR1 kinase activities
Source: PeerJ. 2019 Jul 23;7:e7234. doi: 10.7717/peerj.7234 (PMC6659669; doi:10.7717/peerj.7234)
Supplement: Supplemental Information 16 — Raw data exported from western-blot for data analyses for Figs. 3C, 4 and Figs. S6–S8. [file peerj-07-7234-s016.zip]

Archive with 93 entries (76 files):
- Western blot raw data figure 3C 4 s6 s7 s8/
- Western blot raw data figure 3C 4 s6 s7 s8/Figure 3C raw data/
- Western blot raw data figure 3C 4 s6 s7 s8/Figure 3C raw data/HIS.png
- Western blot raw data figure 3C 4 s6 s7 s8/Figure 3C raw data/p-6534.png
- Western blot raw data figure 3C 4 s6 s7 s8/Figure 3C raw data/p-Tyrosine.png
- Western blot raw data figure 3C 4 s6 s7 s8/Figure 4 raw data/
- Western blot raw data figure 3C 4 s6 s7 s8/Figure 4 raw data/C1/
- Western blot raw data figure 3C 4 s6 s7 s8/Figure 4 raw data/C1/C  P653.jpg
- Western blot raw data figure 3C 4 s6 s7 s8/Figure 4 raw data/C1/C  P654.jpg
- Western blot raw data figure 3C 4 s6 s7 s8/Figure 4 raw data/C1/C HIS.jpg
- Western blot raw data figure 3C 4 s6 s7 s8/Figure 4 raw data/C1/C PY.jpg
- Western blot raw data figure 3C 4 s6 s7 s8/Figure 4 raw data/C1/C1.xlsx
- Western blot raw data figure 3C 4 s6 s7 s8/Figure 4 raw data/C2/
- Western blot raw data figure 3C 4 s6 s7 s8/Figure 4 raw data/C2/C  HIS.jpg
- Western blot raw data figure 3C 4 s6 s7 s8/Figure 4 raw data/C2/C  P-Y.jpg
- Western blot raw data figure 3C 4 s6 s7 s8/Figure 4 raw data/C2/C  P653.jpg
- Western blot raw data figure 3C 4 s6 s7 s8/Figure 4 raw data/C2/C  P654.jpg
- Western blot raw data figure 3C 4 s6 s7 s8/Figure 4 raw data/C2/C2.xlsx
- Western blot raw data figure 3C 4 s6 s7 s8/Figure 4 raw data/C3/
- Western blot raw data figure 3C 4 s6 s7 s8/Figure 4 raw data/C3/C His.jpg
- Western blot raw data figure 3C 4 s6 s7 s8/Figure 4 raw data/C3/C3.xlsx
- Western blot raw data figure 3C 4 s6 s7 s8/Figure 4 raw data/C3/c p653.jpg
- Western blot raw data figure 3C 4 s6 s7 s8/Figure 4 raw data/C3/c p654.jpg
- Western blot raw data figure 3C 4 s6 s7 s8/Figure 4 raw data/C3/c py.jpg
- Western blot raw data figure 3C 4 s6 s7 s8/Figure 4 raw data/C4/
- Western blot raw data figure 3C 4 s6 s7 s8/Figure 4 raw data/C4/C HIS.jpg
- Western blot raw data figure 3C 4 s6 s7 s8/Figure 4 raw data/C4/C P-653.jpg
- Western blot raw data figure 3C 4 s6 s7 s8/Figure 4 raw data/C4/C P-654.jpg
- Western blot raw data figure 3C 4 s6 s7 s8/Figure 4 raw data/C4/C PY.jpg
- Western blot raw data figure 3C 4 s6 s7 s8/Figure 4 raw data/C4/C4.xlsx
- Western blot raw data figure 3C 4 s6 s7 s8/Figure 4 raw data/C5/
- Western blot raw data figure 3C 4 s6 s7 s8/Figure 4 raw data/C5/1C P653.jpg
- Western blot raw data figure 3C 4 s6 s7 s8/Figure 4 raw data/C5/2C P654.jpg
- Western blot raw data figure 3C 4 s6 s7 s8/Figure 4 raw data/C5/2C PY.jpg
- Western blot raw data figure 3C 4 s6 s7 s8/Figure 4 raw data/C5/C HIS.jpg
- Western blot raw data figure 3C 4 s6 s7 s8/Figure 4 raw data/C5/C5.xlsx
- Western blot raw data figure 3C 4 s6 s7 s8/Figure 4 raw data/C6/
- Western blot raw data figure 3C 4 s6 s7 s8/Figure 4 raw data/C6/C HIS.jpg
- Western blot raw data figure 3C 4 s6 s7 s8/Figure 4 raw data/C6/C P653.jpg
- Western blot raw data figure 3C 4 s6 s7 s8/Figure 4 raw data/C6/C P654.jpg
- Western blot raw data figure 3C 4 s6 s7 s8/Figure 4 raw data/C6/C PY.jpg
- Western blot raw data figure 3C 4 s6 s7 s8/Figure 4 raw data/C6/c6.xlsx
- Western blot raw data figure 3C 4 s6 s7 s8/Figure 4 raw data/N1/
- Western blot raw data figure 3C 4 s6 s7 s8/Figure 4 raw data/N1/N -P653.jpg
- Western blot raw data figure 3C 4 s6 s7 s8/Figure 4 raw data/N1/N -P654.jpg
- Western blot raw data figure 3C 4 s6 s7 s8/Figure 4 raw data/N1/N -PY.jpg
- Western blot raw data figure 3C 4 s6 s7 s8/Figure 4 raw data/N1/N 1.xlsx
- Western blot raw data figure 3C 4 s6 s7 s8/Figure 4 raw data/N1/N-HIS.jpg
- Western blot raw data figure 3C 4 s6 s7 s8/Figure 4 raw data/N2/
- Western blot raw data figure 3C 4 s6 s7 s8/Figure 4 raw data/N2/HIS.jpg
- Western blot raw data figure 3C 4 s6 s7 s8/Figure 4 raw data/N2/N2.xls
- Western blot raw data figure 3C 4 s6 s7 s8/Figure 4 raw data/N2/n PY.jpg
- Western blot raw data figure 3C 4 s6 s7 s8/Figure 4 raw data/N2/n p653.jpg
- Western blot raw data figure 3C 4 s6 s7 s8/Figure 4 raw data/N2/n p654.jpg
- Western blot raw data figure 3C 4 s6 s7 s8/Figure 4 raw data/N3/
- Western blot raw data figure 3C 4 s6 s7 s8/Figure 4 raw data/N3/N-HIS.jpg
- Western blot raw data figure 3C 4 s6 s7 s8/Figure 4 raw data/N3/N-P653.jpg
- Western blot raw data figure 3C 4 s6 s7 s8/Figure 4 raw data/N3/N-P654.jpg
- Western blot raw data figure 3C 4 s6 s7 s8/Figure 4 raw data/N3/N-PY.jpg
- Western blot raw data figure 3C 4 s6 s7 s8/Figure 4 raw data/N3/N.xlsx
- Western blot raw data figure 3C 4 s6 s7 s8/Figure 4 raw data/N4/
- Western blot raw data figure 3C 4 s6 s7 s8/Figure 4 raw data/N4/N HIS.jpg
- Western blot raw data figure 3C 4 s6 s7 s8/Figure 4 raw data/N4/N P653.jpg
- Western blot raw data figure 3C 4 s6 s7 s8/Figure 4 raw data/N4/N P654.jpg
- Western blot raw data figure 3C 4 s6 s7 s8/Figure 4 raw data/N4/N PY.jpg
- Western blot raw data figure 3C 4 s6 s7 s8/Figure 4 raw data/N4/n4.xlsx
- Western blot raw data figure 3C 4 s6 s7 s8/Figure 4 raw data/N5/
- Western blot raw data figure 3C 4 s6 s7 s8/Figure 4 raw data/N5/N  P654.jpg
- Western blot raw data figure 3C 4 s6 s7 s8/Figure 4 raw data/N5/N -P653.jpg
- Western blot raw data figure 3C 4 s6 s7 s8/Figure 4 raw data/N5/N -PY.jpg
- Western blot raw data figure 3C 4 s6 s7 s8/Figure 4 raw data/N5/N HIS.jpg
- Western blot raw data figure 3C 4 s6 s7 s8/Figure 4 raw data/N5/N5.xlsx
- Western blot raw data figure 3C 4 s6 s7 s8/Figure 4 raw data/N6/
- Western blot raw data figure 3C 4 s6 s7 s8/Figure 4 raw data/N6/N HIS.jpg
- Western blot raw data figure 3C 4 s6 s7 s8/Figure 4 raw data/N6/N P-653.jpg
- Western blot raw data figure 3C 4 s6 s7 s8/Figure 4 raw data/N6/N P-654.jpg
- Western blot raw data figure 3C 4 s6 s7 s8/Figure 4 raw data/N6/N P-Y.jpg
- Western blot raw data figure 3C 4 s6 s7 s8/Figure 4 raw data/N6/N6.xlsx
- Western blot raw data figure 3C 4 s6 s7 s8/Figure S6 raw data/
- Western blot raw data figure 3C 4 s6 s7 s8/Figure S6 raw data/FGFR.png
- Western blot raw data figure 3C 4 s6 s7 s8/Figure S6 raw data/HIS.png
- Western blot raw data figure 3C 4 s6 s7 s8/Figure S6 raw data/p-Tyrosine.png
- Western blot raw data figure 3C 4 s6 s7 s8/Figure S6 raw data/p-Y6534.png
- Western blot raw data figure 3C 4 s6 s7 s8/figure S7 raw data.jpg
- Western blot raw data figure 3C 4 s6 s7 s8/figure S8 raw data/
- Western blot raw data figure 3C 4 s6 s7 s8/figure S8 raw data/C HIS.png
- Western blot raw data figure 3C 4 s6 s7 s8/figure S8 raw data/C P653.png
- Western blot raw data figure 3C 4 s6 s7 s8/figure S8 raw data/C P654.png
- Western blot raw data figure 3C 4 s6 s7 s8/figure S8 raw data/C p-Tyrosine.png
- Western blot raw data figure 3C 4 s6 s7 s8/figure S8 raw data/N P653.png
- Western blot raw data figure 3C 4 s6 s7 s8/figure S8 raw data/N P654.png
- Western blot raw data figure 3C 4 s6 s7 s8/figure S8 raw data/N p-Tyrosine.png
- Western blot raw data figure 3C 4 s6 s7 s8/figure S8 raw data/N-HIS.png
