# Supplementary material for: Peptide-based NTA(Ni)-nanodiscs for studying membrane enhanced FGFR1 kinase activities
Source: PeerJ. 2019 Jul 23;7:e7234. doi: 10.7717/peerj.7234 (PMC6659669; doi:10.7717/peerj.7234)
Supplement: Supplemental Information 16 — Raw data exported from western-blot for data analyses for Figs. 3C, 4 and Figs. S6–S8. [file peerj-07-7234-s016.zip › Western blot raw data figure 3C 4 s6 s7 s8/Figure 4 raw data/C1/C1.xlsx]

## Sheet: Sheet1
14	C P653.jpg	40896	56.2	3	244	2298351	2298351	1.34504	1
15	C P653.jpg	40896	79.553	8	255	3253390	3253390	1.48842	1.1066
16	C P653.jpg	40896	83.009	9	255	3394719	3394719	1.77025	1.31613
17	C P653.jpg	40896	78.297	9	255	3202044	3202044	1.59864	1.18855
18	C P653.jpg	40896	70.8	10	255	2895419	2895419	1.78136	1.32439
19	C P653.jpg	40896	74.863	9	255	3061607	3061607	1.35485	1.00729
20	C P653.jpg	40896	70.414	9	255	2879635	2879635	1.25218	0.930963
21	C P653.jpg	40896	73.26	10	255	2996042	2996042	1.0975	0.81596
22	C P653.jpg	40896	87.152	10	255	3564173	3564173	1.17182	0.871213
23	C P653.jpg	40896	93.088	10	255	3806920	3806920	1.45456	1.08143
24	C P653.jpg	40896	86.772	8	255	3548617	3548617	1.73477	1.28975
25	C P653.jpg	40896	70.758	6	255	2893728	2893728	1.48962	1.10749
26	C P653.jpg	40896	53.598	2	255	2191936	2191936	1.17688	0.874979
1	C P654.jpg	27776	42.014	3	255	1166978	1166978	0.682938	1
2	C P654.jpg	27776	65.939	6	255	1831532	1831532	0.837921	1.22694
3	C P654.jpg	27776	75.201	7	255	2088779	2088779	1.08924	1.59493
4	C P654.jpg	27776	77.577	10	255	2154771	2154771	1.07578	1.57523
5	C P654.jpg	27776	88.902	11	255	2469339	2469339	1.51922	2.22454
6	C P654.jpg	27776	82.362	10	255	2287694	2287694	1.01237	1.48238
7	C P654.jpg	27776	99.215	13	255	2755794	2755794	1.19833	1.75467
8	C P654.jpg	27776	101.338	14	255	2814762	2814762	1.03109	1.50979
9	C P654.jpg	27776	105.394	16	255	2927436	2927436	0.962471	1.40931
10	C P654.jpg	27776	96.838	12	255	2689760	2689760	1.02771	1.50484
11	C P654.jpg	27776	98.773	12	255	2743509	2743509	1.34118	1.96384
12	C P654.jpg	27776	115.724	11	255	3214363	3214363	1.65468	2.42288
13	C P654.jpg	27776	95.121	6	255	2642077	2642077	1.41857	2.07715
1	C PY.jpg	28080	29.367	5	115	824626	824626	0.482587	1
2	C PY.jpg	28080	49.103	12	255	1378825	1378825	0.630809	1.30714
3	C PY.jpg	28080	70.182	12	255	1970715	1970715	1.02767	2.1295
4	C PY.jpg	28080	43.927	14	214	1233465	1233465	0.615816	1.27607
5	C PY.jpg	28080	52.198	12	255	1465720	1465720	0.90176	1.8686
6	C PY.jpg	28080	38.297	14	126	1075371	1075371	0.475883	0.986109
7	C PY.jpg	28080	45.686	16	200	1282859	1282859	0.557839	1.15593
8	C PY.jpg	28080	63.644	18	255	1787130	1787130	0.654654	1.35655
9	C PY.jpg	28080	69.867	20	239	1961869	1961869	0.645016	1.33658
10	C PY.jpg	28080	104.203	24	255	2926019	2926019	1.11798	2.31665
11	C PY.jpg	28080	109.514	31	255	3075150	3075150	1.50331	3.1151
12	C PY.jpg	28080	142.411	37	255	3998892	3998892	2.05853	4.26562
13	C PY.jpg	28080	110.251	11	255	3095861	3095861	1.66221	3.44438
1	C HIS.jpg	24064	71.009	0	255	1708761	1708761
2	C HIS.jpg	24064	90.833	2	255	2185805	2185805
3	C HIS.jpg	24064	79.69	8	255	1917653	1917653
4	C HIS.jpg	24064	83.235	2	255	2002977	2002977
5	C HIS.jpg	24064	67.545	2	255	1625399	1625399
6	C HIS.jpg	24064	93.905	2	255	2259737	2259737
7	C HIS.jpg	24064	95.566	8	255	2299694	2299694
8	C HIS.jpg	24064	113.443	16	255	2729885	2729885
9	C HIS.jpg	24064	126.396	22	255	3041583	3041583
10	C HIS.jpg	24064	108.761	10	255	2617227	2617227
11	C HIS.jpg	24064	85.006	2	255	2045589	2045589
12	C HIS.jpg	24064	80.726	2	255	1942593	1942593
13	C HIS.jpg	24064	77.398	1	255	1862496	1862496
