# Supplementary material for: Peptide-based NTA(Ni)-nanodiscs for studying membrane enhanced FGFR1 kinase activities
Source: PeerJ. 2019 Jul 23;7:e7234. doi: 10.7717/peerj.7234 (PMC6659669; doi:10.7717/peerj.7234)
Supplement: Supplemental Information 16 — Raw data exported from western-blot for data analyses for Figs. 3C, 4 and Figs. S6–S8. [file peerj-07-7234-s016.zip › Western blot raw data figure 3C 4 s6 s7 s8/Figure 4 raw data/C2/C2.xlsx]

## Sheet: Sheet1
	His C
	1	12320	150.955	25	255	1859769	1859769
	2	12320	157.556	45	255	1941096	1941096
	3	12320	147.104	45	255	1812323	1812323
	4	12320	169.592	52	255	2089375	2089375
	5	12320	166.451	56	255	2050671	2050671
	6	12320	140.294	44	255	1728426	1728426
	7	12320	139.538	33	255	1719105	1719105
	8	12320	114.638	35	255	1412344	1412344
	9	12320	171.576	55	255	2113817	2113817
	10	12320	185.525	58	255	2285673	2285673
	11	12320	151.359	58	255	1864738	1864738
	12	12320	158.498	53	255	1952693	1952693
	13	12320	127.768	29	255	1574104	1574104
	C p-653
	1	23520	56.899	6	253	1338271	1338271	0.71959	1
	2	23520	67.596	12	213	1589861	1589861	0.819053	1.13822
	3	23520	54.122	8	197	1272949	1272949	0.702385	0.976091
	4	23520	35.179	9	102	827415	827415	0.396011	0.550328
	5	23520	65.16	10	225	1532573	1532573	0.747352	1.03858
	6	23520	55.434	10	218	1303804	1303804	0.75433	1.04828
	7	23520	60.225	10	179	1416496	1416496	0.823973	1.14506
	8	23520	51.388	11	138	1208650	1208650	0.855776	1.18925
	9	23520	64.138	10	225	1508519	1508519	0.713647	0.991741
	10	23520	133.912	20	255	3149608	3149608	1.37798	1.91495
	11	23520	157.825	31	255	3712055	3712055	1.99066	2.76638
	12	23520	173.038	28	255	4069861	4069861	2.08423	2.89641
	13	23520	144.024	16	255	3387440	3387440	2.15198	2.99056
	C P-654
	1	19344	45.631	7	165	882684	882684	0.47462	1
	2	19344	56.851	14	190	1099726	1099726	0.566549	1.19369
	3	19344	58.92	14	255	1139755	1139755	0.628892	1.32504
	4	19344	56.413	16	255	1091255	1091255	0.522288	1.10043
	5	19344	64.224	18	231	1242343	1242343	0.605823	1.27644
	6	19344	71.588	18	255	1384805	1384805	0.801194	1.68808
	7	19344	89.837	19	255	1737799	1737799	1.01087	2.12986
	8	19344	97.657	21	255	1889083	1889083	1.33755	2.81815
	9	19344	101.816	25	255	1969526	1969526	0.931739	1.96313
	10	19344	151.919	34	255	2938721	2938721	1.28571	2.70893
	11	19344	169.208	43	255	3273151	3273151	1.75529	3.6983
	12	19344	202.024	52	255	3907947	3907947	2.00131	4.21666
	13	19344	188.879	42	255	3653678	3653678	2.32112	4.89047
	C P-Y
	1	26656	45.026	15	114	1200211	1200211	0.645355	1
	2	26656	55.784	24	141	1486988	1486988	0.766056	1.18703
	3	26656	66.209	27	166	1764878	1764878	0.973821	1.50897
	4	26656	70.425	32	179	1877242	1877242	0.898471	1.39221
	5	26656	87.686	32	255	2337364	2337364	1.1398	1.76617
	6	26656	95.67	41	224	2550168	2550168	1.47543	2.28623
	7	26656	93.979	44	205	2505110	2505110	1.45722	2.25801
	8	26656	64.935	36	136	1730908	1730908	1.22556	1.89904
	9	26656	59.433	36	99	1584247	1584247	0.749472	1.16133
	10	26656	81.116	36	155	2162225	2162225	0.945991	1.46585
	11	26656	127.449	41	255	3397287	3397287	1.82186	2.82303
	12	26656	183.314	66	255	4886431	4886431	2.50241	3.87757
	13	26656	177.029	50	255	4718874	4718874	2.99782	4.64522
