# Supplementary material for: Peptide-based NTA(Ni)-nanodiscs for studying membrane enhanced FGFR1 kinase activities
Source: PeerJ. 2019 Jul 23;7:e7234. doi: 10.7717/peerj.7234 (PMC6659669; doi:10.7717/peerj.7234)
Supplement: Supplemental Information 16 — Raw data exported from western-blot for data analyses for Figs. 3C, 4 and Figs. S6–S8. [file peerj-07-7234-s016.zip › Western blot raw data figure 3C 4 s6 s7 s8/Figure 4 raw data/C3/C3.xlsx]

## Sheet: Sheet1
1	c p653.jpg	42240	61.657	3	255	2604397	2604397	0.736937	1
2	c p653.jpg	42240	69.897	2	255	2952466	2952466	0.761518	1.03336
3	c p653.jpg	42240	67.336	2	255	2844258	2844258	0.76901	1.04352
4	c p653.jpg	42240	66.386	2	255	2804163	2804163	0.761073	1.03275
5	c p653.jpg	42240	61.597	3	255	2601874	2601874	0.702036	0.95264
6	c p653.jpg	42240	72.393	5	255	3057884	3057884	0.804349	1.09148
7	c p653.jpg	42240	69.915	4	255	2953200	2953200	0.729419	0.989798
8	c p653.jpg	42240	56.106	4	255	2369898	2369898	0.565973	0.768008
9	c p653.jpg	42240	65.729	6	255	2776379	2776379	0.679704	0.922337
10	c p653.jpg	42240	61.028	6	255	2577838	2577838	0.662004	0.898318
11	c p653.jpg	42240	65.276	6	255	2757244	2757244	0.745653	1.01183
12	c p653.jpg	42240	77.631	8	255	3279113	3279113	0.956132	1.29744
13	c p653.jpg	42240	83.694	3	255	3535229	3535229	1.06877	1.45028
1	c p654.jpg	20736	12.315	0	69	555359	555359	0.157144	1
2	c p654.jpg	20736	26.449	1	155	548449	548449	0.141459	0.90019
3	c p654.jpg	20736	28.831	2	165	597830	597830	0.161637	1.02859
4	c p654.jpg	20736	38.777	3	206	804070	804070	0.218231	1.38874
5	c p654.jpg	20736	57.877	4	255	1200134	1200134	0.323819	2.06066
6	c p654.jpg	20736	67.889	6	255	1407742	1407742	0.370294	2.3564
7	c p654.jpg	20736	77.198	8	255	1600776	1600776	0.39538	2.51604
8	c p654.jpg	20736	81.813	6	255	1696473	1696473	0.405148	2.5782
9	c p654.jpg	20736	96.341	8	255	1997720	1997720	0.489076	3.11228
10	c p654.jpg	20736	112.208	16	255	2326746	2326746	0.597522	3.80239
11	c p654.jpg	20736	115.102	16	255	2386746	2386746	0.645458	4.10744
12	c p654.jpg	20736	131.874	18	255	2734530	2734530	0.797341	5.07396
13	c p654.jpg	20736	133.853	10	255	2775578	2775578	0.83911	5.33976
14	c py.jpg	24816	42.835	22	81	1062989	1062989	0.300782	1
15	c py.jpg	24816	75.949	37	211	1884760	1884760	0.486129	1.61622
16	c py.jpg	24816	64.596	36	94	1603013	1603013	0.433411	1.44095
17	c py.jpg	24816	83.923	30	188	2082628	2082628	0.565242	1.87924
18	c py.jpg	24816	65.803	29	110	1632959	1632959	0.440604	1.46486
19	c py.jpg	24816	64.111	32	181	1590986	1590986	0.418495	1.39136
20	c py.jpg	24816	60.361	32	99	1497930	1497930	0.369978	1.23005
21	c py.jpg	24816	66.339	43	113	1646262	1646262	0.393156	1.30711
22	c py.jpg	24816	79.634	45	146	1976200	1976200	0.483807	1.6085
23	c py.jpg	24816	94.391	48	170	2342415	2342415	0.601546	1.99994
24	c py.jpg	24816	122.685	59	216	3044561	3044561	0.823353	2.73738
25	c py.jpg	24816	172.384	81	255	4277893	4277893	1.24736	4.14705
26	c py.jpg	24816	200.335	101	255	4971519	4971519	1.50298	4.99692
14	C HIS.jpg	30096	117.427	37	255	3534084	3534084
15	C HIS.jpg	30096	128.824	44	255	3877081	3877081
16	C HIS.jpg	30096	122.893	42	255	3698596	3698596
17	C HIS.jpg	30096	122.424	44	255	3684487	3684487
18	C HIS.jpg	30096	123.145	46	255	3706185	3706185
19	C HIS.jpg	30096	126.319	47	255	3801686	3801686
20	C HIS.jpg	30096	134.526	48	255	4048702	4048702
21	C HIS.jpg	30096	139.131	48	255	4187296	4187296
22	C HIS.jpg	30096	135.722	43	255	4084686	4084686
23	C HIS.jpg	30096	129.386	43	255	3893992	3893992
24	C HIS.jpg	30096	122.865	36	255	3697758	3697758
25	C HIS.jpg	30096	113.954	39	255	3429562	3429562
26	C HIS.jpg	30096	109.907	30	255	3307764	3307764
