# Supplementary material for: Peptide-based NTA(Ni)-nanodiscs for studying membrane enhanced FGFR1 kinase activities
Source: PeerJ. 2019 Jul 23;7:e7234. doi: 10.7717/peerj.7234 (PMC6659669; doi:10.7717/peerj.7234)
Supplement: Supplemental Information 16 — Raw data exported from western-blot for data analyses for Figs. 3C, 4 and Figs. S6–S8. [file peerj-07-7234-s016.zip › Western blot raw data figure 3C 4 s6 s7 s8/Figure 4 raw data/C4/C4.xlsx]

## Sheet: Sheet1
1	C P-654	63280	22.594	0	165	1429720	1429720	0.685821	0.999999
2	C P-654	63280	26.797	2	190	1695740	1695740	0.764318	1.11446
3	C P-654	63280	27.692	0	255	1752350	1752350	0.849521	1.23869
4	C P-654	63280	27.839	2	255	1761647	1761647	0.740614	1.07989
5	C P-654	63280	30.341	0	231	1919959	1919959	0.804898	1.17363
6	C P-654	63280	34.521	5	255	2184498	2184498	1.09872	1.60205
7	C P-654	63280	41.277	7	255	2611996	2611996	1.31273	1.9141
8	C P-654	63280	47.292	9	255	2992627	2992627	1.77153	2.58308
9	C P-654	63280	49.811	11	255	3152056	3152056	1.25804	1.83436
10	C P-654	63280	69.724	13	255	4412121	4412121	1.60605	2.34179
11	C P-654	63280	81.212	14	255	5139108	5139108	2.30358	3.35886
12	C P-654	63280	95.857	1	255	6065855	6065855	2.57873	3.76007
13	C P-654	63280	89.365	5	255	5655011	5655011	2.9091	4.24178
1	C P-653	70512	24.615	0	253	1735683	1735683	0.832588	1
2	C P-653	70512	29.888	0	213	2107451	2107451	0.949888	1.14089
3	C P-653	70512	26.116	0	197	1841465	1841465	0.892723	1.07223
4	C P-653	70512	19.692	0	102	1388500	1388500	0.583739	0.701114
5	C P-653	70512	31.303	1	225	2207251	2207251	0.925339	1.1114
6	C P-653	70512	29.018	0	218	2046091	2046091	1.0291	1.23603
7	C P-653	70512	31.268	0	179	2204736	2204736	1.10805	1.33085
8	C P-653	70512	28.084	0	178	1980253	1980253	1.17224	1.40795
9	C P-653	70512	34.556	1	225	2436607	2436607	0.972492	1.16804
10	C P-653	70512	65.733	0	255	4634941	4634941	1.68716	2.0264
11	C P-653	70512	79.923	0	255	5635525	5635525	2.52609	3.03402
12	C P-653	70512	87.698	0	255	6183766	6183766	2.62886	3.15746
13	C P-653	70512	66.611	0	255	4696876	4696876	2.41621	2.90205
1	C PY	81472	24.615	1	114	2005397	2005397	0.961966	1
2	C PY	81472	32.14	0	141	2618470	2618470	1.18022	1.22688
3	C PY	81472	38.945	0	166	3172941	3172941	1.53821	1.59903
4	C PY	81472	43.6	1	179	3552219	3552219	1.49339	1.55243
5	C PY	81472	50.657	1	255	4127158	4127158	1.73022	1.79862
6	C PY	81472	54.954	0	224	4477253	4477253	2.25188	2.34092
7	C PY	81472	54.904	1	205	4473154	4473154	2.24811	2.337
8	C PY	81472	44.729	1	136	3644134	3644134	2.1572	2.24249
9	C PY	81472	44.127	0	99	3595120	3595120	1.43487	1.49161
10	C PY	81472	55.527	0	155	4523933	4523933	1.64675	1.71186
11	C PY	81472	75.31	0	255	6135617	6135617	2.75026	2.85899
12	C PY	81472	99.182	1	255	8080524	8080524	3.43521	3.57104
13	C PY	81472	87.668	0	255	7142464	7142464	3.67429	3.81957
1	C HIS C	16368	127.363	25	255	2084685	2084685
2	C HIS C	16368	135.547	35	255	2218631	2218631
3	C HIS C	16368	126.023	31	255	2062750	2062750
4	C HIS C	16368	145.322	45	255	2378630	2378630
5	C HIS C	16368	145.732	46	255	2385344	2385344
6	C HIS C	16368	121.47	31	255	1988226	1988226
7	C HIS C	16368	121.563	33	255	1989740	1989740
8	C HIS C	16368	103.207	35	255	1689292	1689292
9	C HIS C	16368	153.075	54	255	2505529	2505529
10	C HIS C	16368	167.839	58	255	2747189	2747189
11	C HIS C	16368	136.298	44	255	2230926	2230926
12	C HIS C	16368	143.711	52	255	2352262	2352262
13	C HIS C	16368	118.762	26	255	1943901	1943901
