# Supplementary material for: Peptide-based NTA(Ni)-nanodiscs for studying membrane enhanced FGFR1 kinase activities
Source: PeerJ. 2019 Jul 23;7:e7234. doi: 10.7717/peerj.7234 (PMC6659669; doi:10.7717/peerj.7234)
Supplement: Supplemental Information 16 — Raw data exported from western-blot for data analyses for Figs. 3C, 4 and Figs. S6–S8. [file peerj-07-7234-s016.zip › Western blot raw data figure 3C 4 s6 s7 s8/Figure 4 raw data/C5/C5.xlsx]

## Sheet: Sheet1
1	C P653.jpg	20160	27.002	0	146	544362	544362	0.210837	1
2	C P653.jpg	20160	30.137	0	193	607571	607571	0.198232	0.940216
3	C P653.jpg	20160	25.439	0	112	512848	512848	0.172491	0.818126
4	C P653.jpg	20160	31.098	0	137	626931	626931	0.244913	1.16162
5	C P653.jpg	20160	21.213	0	95	427657	427657	0.203461	0.965015
6	C P653.jpg	20160	31.746	0	160	640003	640003	0.31536	1.49575
7	C P653.jpg	20160	29.423	1	143	593164	593164	0.304322	1.4434
8	C P653.jpg	20160	28.992	0	139	584481	584481	0.279476	1.32555
9	C P653.jpg	20160	37.548	1	162	756969	756969	0.413698	1.96217
10	C P653.jpg	20160	36.678	1	186	739419	739419	0.353909	1.67859
11	C P653.jpg	20160	68.151	1	255	1373925	1373925	0.629825	2.98726
12	C P653.jpg	20160	70.322	1	255	1417682	1417682	0.554078	2.62799
13	C P653.jpg	20160	44.796	1	192	903094	903094	0.379639	1.80063
1	C P654.jpg	24640	18.133	0	112	646799	646799	0.250512	1
2	C P654.jpg	24640	54.085	3	255	1332655	1332655	0.434806	1.73567
3	C P654.jpg	24640	63.611	6	255	1567383	1567383	0.527173	2.10438
4	C P654.jpg	24640	68.079	7	255	1677472	1677472	0.655311	2.61589
5	C P654.jpg	24640	70.6	8	255	1739595	1739595	0.827625	3.30373
6	C P654.jpg	24640	58.257	6	255	1435460	1435460	0.70732	2.8235
7	C P654.jpg	24640	72.352	10	255	1782749	1782749	0.914638	3.65107
8	C P654.jpg	24640	85.607	9	255	2109364	2109364	1.00861	4.02621
9	C P654.jpg	24640	102.177	18	255	2517637	2517637	1.37594	5.49249
10	C P654.jpg	24640	102.862	11	255	2534511	2534511	1.2131	4.84247
11	C P654.jpg	24640	114.765	19	255	2827800	2827800	1.2963	5.1746
12	C P654.jpg	24640	138.461	25	255	3411674	3411674	1.3334	5.32269
13	C P654.jpg	24640	132.497	13	255	3264723	3264723	1.37241	5.47842
1	C PY.jpg	18944	20.781	0	144	393672	393672	0.152473	1
2	C PY.jpg	18944	33.513	0	240	634873	634873	0.20714	1.35853
3	C PY.jpg	18944	24.521	0	181	464520	464520	0.156237	1.02468
4	C PY.jpg	18944	29.986	0	255	568052	568052	0.221912	1.45541
5	C PY.jpg	18944	21.156	0	245	400775	400775	0.190672	1.25052
6	C PY.jpg	18944	23.293	0	217	441269	441269	0.217435	1.42605
7	C PY.jpg	18944	30.188	0	205	571879	571879	0.293402	1.92428
8	C PY.jpg	18944	28.535	0	204	540562	540562	0.258475	1.69522
9	C PY.jpg	18944	38.941	1	255	737701	737701	0.403167	2.64418
10	C PY.jpg	18944	33.423	1	197	633158	633158	0.303049	1.98756
11	C PY.jpg	18944	50.577	1	255	958128	958128	0.439218	2.88062
12	C PY.jpg	18944	59.985	1	255	1136348	1136348	0.444123	2.91279
13	C PY.jpg	18944	45.956	0	255	870588	870588	0.365974	2.40025
1	C HIS.jpg	24864	103.841	15	255	2581908	2581908
2	C HIS.jpg	24864	123.268	39	255	3064945	3064945
3	C HIS.jpg	24864	119.578	30	255	2973183	2973183
4	C HIS.jpg	24864	102.953	10	255	2559811	2559811
5	C HIS.jpg	24864	84.536	8	255	2101913	2101913
6	C HIS.jpg	24864	81.621	15	255	2029434	2029434
7	C HIS.jpg	24864	78.392	9	255	1949131	1949131
8	C HIS.jpg	24864	84.111	10	255	2091348	2091348
9	C HIS.jpg	24864	73.591	14	255	1829764	1829764
10	C HIS.jpg	24864	84.029	17	255	2089291	2089291
11	C HIS.jpg	24864	87.735	14	255	2181441	2181441
12	C HIS.jpg	24864	102.905	19	255	2558633	2558633
13	C HIS.jpg	24864	95.674	17	255	2378826	2378826
