# Supplementary material for: Peptide-based NTA(Ni)-nanodiscs for studying membrane enhanced FGFR1 kinase activities
Source: PeerJ. 2019 Jul 23;7:e7234. doi: 10.7717/peerj.7234 (PMC6659669; doi:10.7717/peerj.7234)
Supplement: Supplemental Information 16 — Raw data exported from western-blot for data analyses for Figs. 3C, 4 and Figs. S6–S8. [file peerj-07-7234-s016.zip › Western blot raw data figure 3C 4 s6 s7 s8/Figure 4 raw data/C6/c6.xlsx]

## Sheet: Sheet1
	1	C HIS C1.jpg	18496	122.162	18	255	2259506	2259506
	2	C HIS C1.jpg	18496	141.558	39	255	2618262	2618262
	3	C HIS C1.jpg	18496	137.638	31	255	2545760	2545760
	4	C HIS C1.jpg	18496	123.032	28	255	2275609	2275609
	5	C HIS C1.jpg	18496	98.124	11	255	1814894	1814894
	6	C HIS C1.jpg	18496	97.307	20	255	1799784	1799784
	7	C HIS C1.jpg	18496	92.906	18	255	1718384	1718384
	8	C HIS C1.jpg	18496	93.602	12	255	1731258	1731258
	9	C HIS C1.jpg	18496	82.599	17	255	1527760	1527760
	10	C HIS C1.jpg	18496	99.084	21	255	1832661	1832661
	11	C HIS C1.jpg	18496	104.11	26	255	1925614	1925614
	12	C HIS C1.jpg	18496	118.131	31	255	2184959	2184959
	13	C HIS C1.jpg	18496	113.969	25	255	2107965	2107965
1	C P653 C1 .jpg	16320	32.663	1	146	533054	533054	0.235916	1
2	C P653 C1 .jpg	16320	36.872	1	193	601757	601757	0.229831	0.974206
3	C P653 C1 .jpg	16320	30.499	1	112	497744	497744	0.195519	0.828765
4	C P653 C1 .jpg	16320	36.981	0	137	603536	603536	0.26522	1.12421
5	C P653 C1 .jpg	16320	25.06	1	95	408977	408977	0.225345	0.955191
6	C P653 C1 .jpg	16320	37.588	1	160	613441	613441	0.340841	1.44476
7	C P653 C1 .jpg	16320	35.042	1	143	571893	571893	0.332809	1.41071
8	C P653 C1 .jpg	16320	34.351	1	139	560605	560605	0.323814	1.37258
9	C P653 C1 .jpg	16320	44.71	1	162	729664	729664	0.477604	2.02447
10	C P653 C1 .jpg	16320	42.725	1	186	697276	697276	0.380472	1.61274
11	C P653 C1 .jpg	16320	82.56	2	255	1347375	1347375	0.699712	2.96594
12	C P653 C1 .jpg	16320	85.05	2	255	1388021	1388021	0.635262	2.69275
13	C P653 C1 .jpg	16320	53.955	1	192	880551	880551	0.417726	1.77065
1	C P654 C.jpg	21840	31.219	4	127	681813	681813	0.301753	1
2	C P654 C.jpg	21840	88.957	11	255	1942811	1942811	0.742023	2.45904
3	C P654 C.jpg	21840	100.493	25	255	2194760	2194760	0.862124	2.85705
4	C P654 C.jpg	21840	116.072	29	255	2535011	2535011	1.11399	3.69174
5	C P654 C.jpg	21840	107.019	34	255	2337290	2337290	1.28784	4.26786
6	C P654 C.jpg	21840	117.603	36	255	2568441	2568441	1.42708	4.72931
7	C P654 C.jpg	21840	123.848	35	255	2704848	2704848	1.57406	5.2164
8	C P654 C.jpg	21840	126.397	38	255	2760507	2760507	1.59451	5.28415
9	C P654 C.jpg	21840	122.182	33	255	2668458	2668458	1.74665	5.78833
10	C P654 C.jpg	21840	145.76	43	255	3183403	3183403	1.73704	5.75649
11	C P654 C.jpg	21840	157.817	61	255	3446728	3446728	1.78994	5.9318
12	C P654 C.jpg	21840	155.382	51	255	3393536	3393536	1.55313	5.14704
13	C P654 C.jpg	21840	156.287	40	255	3413311	3413311	1.61924	5.36613
1	C PY C1 .jpg	17408	22.649	0	144	394269	394269	0.174493	1
2	C PY C1 .jpg	17408	36.348	0	240	632750	632750	0.241668	1.38497
3	C PY C1 .jpg	17408	26.398	0	181	459543	459543	0.180513	1.0345
4	C PY C1 .jpg	17408	32.421	0	255	564393	564393	0.248018	1.42137
5	C PY C1 .jpg	17408	22.682	0	245	394842	394842	0.217557	1.24679
6	C PY C1 .jpg	17408	25.048	0	217	436030	436030	0.242268	1.38841
7	C PY C1 .jpg	17408	32.472	0	205	565273	565273	0.328956	1.88521
8	C PY C1 .jpg	17408	30.736	0	204	535048	535048	0.309052	1.77114
9	C PY C1 .jpg	17408	41.515	0	255	722700	722700	0.473046	2.71097
10	C PY C1 .jpg	17408	34.78	0	197	605444	605444	0.330363	1.89328
11	C PY C1 .jpg	17408	50.586	1	255	880601	880601	0.457309	2.62079
12	C PY C1 .jpg	17408	65.512	1	255	1140435	1140435	0.521948	2.99123
13	C PY C1 .jpg	17408	49.883	1	255	868370	868370	0.411947	2.36082
