# Supplementary material for: Peptide-based NTA(Ni)-nanodiscs for studying membrane enhanced FGFR1 kinase activities
Source: PeerJ. 2019 Jul 23;7:e7234. doi: 10.7717/peerj.7234 (PMC6659669; doi:10.7717/peerj.7234)
Supplement: Supplemental Information 16 — Raw data exported from western-blot for data analyses for Figs. 3C, 4 and Figs. S6–S8. [file peerj-07-7234-s016.zip › Western blot raw data figure 3C 4 s6 s7 s8/Figure 4 raw data/N1/N 1.xlsx]

## Sheet: Sheet1
1	N -P653.jpg	30400	12.133	0	74	368832	328832	0.127193	1
2	N -P653.jpg	30400	14.251	1	105	433223	433223	0.181263	1.4251
3	N -P653.jpg	30400	15.094	0	121	458848	458848	0.205971	1.61936
4	N -P653.jpg	30400	13.557	0	97	412138	412138	0.167982	1.32069
5	N -P653.jpg	30400	15.774	0	122	479526	479526	0.193041	1.5177
6	N -P653.jpg	30400	13.297	0	90	404228	404228	0.169004	1.32872
7	N -P653.jpg	30400	13.981	0	120	425015	425015	0.170957	1.34408
8	N -P653.jpg	30400	19.152	0	165	582230	582230	0.222851	1.75207
9	N -P653.jpg	30400	32.813	1	255	997516	997516	0.372123	2.92567
10	N -P653.jpg	30400	56.707	1	255	1723903	1723903	0.723997	5.69213
11	N -P653.jpg	30400	77.474	2	255	2355204	2355204	1.11568	8.77157
12	N -P653.jpg	30400	78.936	2	255	2399646	2399646	1.05187	8.26985
13	N -P653.jpg	30400	83.735	1	255	2545557	2545557	1.35676	10.667
1	N -P654.jpg	66048	16.574	1	72	614696	614696	0.237765	1
2	N -P654.jpg	66048	21.402	3	141	1413547	1413547	0.591435	2.48747
3	N -P654.jpg	66048	22.235	3	142	1468610	1468610	0.659239	2.77265
4	N -P654.jpg	66048	22.553	5	142	1489596	1489596	0.607138	2.55352
5	N -P654.jpg	66048	22.974	5	159	1517410	1517410	0.610857	2.56916
6	N -P654.jpg	66048	22.54	5	184	1488736	1488736	0.622426	2.61782
7	N -P654.jpg	66048	32.119	6	207	2121421	2121421	0.853314	3.58889
8	N -P654.jpg	66048	42.791	7	255	2826247	2826247	1.08176	4.54969
9	N -P654.jpg	66048	54.481	9	255	3598341	3598341	1.34236	5.64574
10	N -P654.jpg	66048	65.71	11	255	4340002	4340002	1.8227	7.66594
11	N -P654.jpg	66048	77.435	13	255	5114429	5114429	2.42275	10.1897
12	N -P654.jpg	66048	87.682	15	255	5791193	5791193	2.53852	10.6766
13	N -P654.jpg	66048	86.159	11	255	5690629	5690629	3.03307	12.7565
1	N -PY.jpg	22304	25.141	7	66	560747	560747	0.216898	1	1
2	N -PY.jpg	22304	33.812	11	94	754138	754138	0.315535	1.45476	1.34488
3	N -PY.jpg	22304	43.506	15	140	970356	970356	0.43558	2.00823	1.73047
4	N -PY.jpg	22304	47.928	17	141	1068984	1068984	0.435703	2.00879	1.90636
5	N -PY.jpg	22304	51.991	18	146	1159609	1159609	0.466818	2.15225	2.06797
6	N -PY.jpg	22304	56.798	20	165	1266822	1266822	0.529646	2.44192	2.25917
7	N -PY.jpg	22304	62.85	19	214	1401798	1401798	0.563855	2.59963	2.49988
8	N -PY.jpg	22304	90.107	21	255	2009744	2009744	0.769238	3.54655	3.58405
9	N -PY.jpg	22304	116.38	29	255	2595729	2595729	0.968337	4.46449	4.62906
10	N -PY.jpg	22304	148.825	41	255	3319396	3319396	1.39407	6.42729	5.9196
11	N -PY.jpg	22304	157.77	55	255	3518897	3518897	1.66693	7.68533	6.27537
12	N -PY.jpg	22304	184.024	68	255	4104463	4104463	1.79916	8.29496	7.31963
13	N -PY.jpg	22304	174.112	28	255	3883398	3883398	2.06982	9.54285	6.9254
1	N-HIS.jpg	30240	85.493	5	255	2585305	2585305
2	N-HIS.jpg	30240	85.649	9	255	2390028	2390028
3	N-HIS.jpg	30240	73.668	8	255	2227735	2227735
4	N-HIS.jpg	30240	81.133	8	255	2453471	2453471
5	N-HIS.jpg	30240	82.145	12	255	2484069	2484069
6	N-HIS.jpg	30240	79.095	12	255	2391827	2391827
7	N-HIS.jpg	30240	82.212	12	255	2486097	2486097
8	N-HIS.jpg	30240	86.397	13	255	2612641	2612641
9	N-HIS.jpg	30240	88.644	16	255	2680605	2680605
10	N-HIS.jpg	30240	78.74	14	255	2381090	2381090
11	N-HIS.jpg	30240	76.422	15	255	2111004	2111004
12	N-HIS.jpg	30240	85.361	15	255	2281325	2281325
13	N-HIS.jpg	30240	62.044	8	255	1876197	1876197
