# Supplementary material for: Peptide-based NTA(Ni)-nanodiscs for studying membrane enhanced FGFR1 kinase activities
Source: PeerJ. 2019 Jul 23;7:e7234. doi: 10.7717/peerj.7234 (PMC6659669; doi:10.7717/peerj.7234)
Supplement: Supplemental Information 16 — Raw data exported from western-blot for data analyses for Figs. 3C, 4 and Figs. S6–S8. [file peerj-07-7234-s016.zip › Western blot raw data figure 3C 4 s6 s7 s8/Figure 4 raw data/N2/N2.xls]

## Sheet: Sheet1
1	n p653 .jpg	43648	11.451	0	75	499824	499824	0.191674	0.999999
2	n p653 .jpg	43648	24.893	0	214	1086523	1086523	0.345418	1.80211
3	n p653 .jpg	43648	53.638	1	255	2341182	2341182	0.765575	3.99415
4	n p653 .jpg	43648	58.473	2	255	2552215	2552215	0.751598	3.92123
5	n p653 .jpg	43648	74.93	3	255	3270543	3270543	0.956779	4.9917
6	n p653 .jpg	43648	89.394	5	255	3901890	3901890	1.21298	6.32832
7	n p653 .jpg	43648	97.67	5	255	4263085	4263085	1.39351	7.27021
8	n p653 .jpg	43648	105.057	6	255	4585542	4585542	1.70606	8.90084
9	n p653 .jpg	43648	109.632	7	255	4785219	4785219	1.99658	10.4165
10	n p653 .jpg	43648	106.6	6	255	4652895	4652895	1.88131	9.81513
11	n p653 .jpg	43648	107.054	4	255	4672688	4672688	1.9012	9.91891
12	n p653 .jpg	43648	121.286	4	255	5293886	5293886	2.21246	11.5428
13	n p653 .jpg	43648	124.417	3	255	5430569	5430569	2.99337	15.617
1	n p654 .jpg	48640	7.712	0	53	375122	375122	0.143853	1
2	n p654 .jpg	48640	22.203	0	167	1079975	1079975	0.343336	2.38672
3	n p654 .jpg	48640	48.985	1	255	2382648	2382648	0.779135	5.4162
4	n p654 .jpg	48640	44.193	1	255	2149528	2149528	0.633012	4.40041
5	n p654 .jpg	48640	38.174	0	255	1856777	1856777	0.54319	3.77601
6	n p654 .jpg	48640	38.858	1	241	1890046	1890046	0.587556	4.08443
7	n p654 .jpg	48640	44.941	0	255	2185954	2185954	0.714541	4.96717
8	n p654 .jpg	48640	47.254	1	255	2298412	2298412	0.855128	5.94447
9	n p654 .jpg	48640	57.07	2	255	2775893	2775893	1.15821	8.05137
10	n p654 .jpg	48640	70.566	3	255	3432311	3432311	1.38779	9.64727
11	n p654 .jpg	48640	95.121	3	255	4626696	4626696	1.88248	13.0862
12	n p654 .jpg	48640	108.073	4	255	5256691	5256691	2.19691	15.272
13	n p654 .jpg	48640	104.757	4	255	5095386	5095386	2.80861	19.5242
1	n py .jpg	48048	14.32	1	61	648027	648027	0.248507	1
2	n py .jpg	48048	17.399	0	88	835999	835999	0.265774	1.06948
3	n py .jpg	48048	36.793	0	212	1767827	1767827	0.578086	2.32624
4	n py .jpg	48048	21.319	0	132	1024351	1024351	0.30166	1.21389
5	n py .jpg	48048	26.395	1	131	1268230	1268230	0.371014	1.49297
6	n py .jpg	48048	31.118	2	165	1495145	1495145	0.464794	1.87034
7	n py .jpg	48048	35.635	1	192	1712186	1712186	0.559676	2.25216
8	n py .jpg	48048	43.336	2	205	2082202	2082202	0.774687	3.11736
9	n py .jpg	48048	73.136	4	255	3514056	3514056	1.4662	5.90004
10	n py .jpg	48048	103.159	6	255	4956581	4956581	2.00409	8.06454
11	n py .jpg	48048	122.435	8	255	5882751	5882751	2.39354	9.63169
12	n py .jpg	48048	111.964	8	255	5379624	5379624	2.24829	9.04719
13	n py .jpg	48048	106.556	1	255	5119793	5119793	2.82207	11.3561
	1	HIS.jpg	21504	121.265	18	255	2607681	2607681
	2	HIS.jpg	21504	146.277	41	255	3145531	3145531
	3	HIS.jpg	21504	142.209	39	255	3058070	3058070
	4	HIS.jpg	21504	157.911	45	255	3395717	3395717
	5	HIS.jpg	21504	158.96	40	255	3418285	3418285
	6	HIS.jpg	21504	149.59	46	255	3216793	3216793
	7	HIS.jpg	21504	142.264	38	255	3059243	3059243
	8	HIS.jpg	21504	124.991	35	255	2687798	2687798
	9	HIS.jpg	21504	111.454	39	255	2396708	2396708
	10	HIS.jpg	21504	115.012	34	255	2473227	2473227
	11	HIS.jpg	21504	114.293	30	255	2457760	2457760
	12	HIS.jpg	21504	111.271	20	255	2392762	2392762
	13	HIS.jpg	21504	84.366	14	255	1814200	1814200
