# Supplementary material for: Peptide-based NTA(Ni)-nanodiscs for studying membrane enhanced FGFR1 kinase activities
Source: PeerJ. 2019 Jul 23;7:e7234. doi: 10.7717/peerj.7234 (PMC6659669; doi:10.7717/peerj.7234)
Supplement: Supplemental Information 16 — Raw data exported from western-blot for data analyses for Figs. 3C, 4 and Figs. S6–S8. [file peerj-07-7234-s016.zip › Western blot raw data figure 3C 4 s6 s7 s8/Figure 4 raw data/N3/N.xlsx]

## Sheet: Sheet1
1	N-P653.jpg	27000	29.669	6	156	701056	701056	0.253203	1
2	N-P653.jpg	27000	78.198	7	255	2111349	2111349	0.606104	2.39375
3	N-P653.jpg	27000	45.866	7	195	1238369	1238369	0.352389	1.39172
4	N-P653.jpg	27000	60.566	7	255	1635293	1635293	0.456014	1.80098
5	N-P653.jpg	27000	55.246	11	255	1491636	1491636	0.368134	1.45391
6	N-P653.jpg	27000	65.556	11	255	1769999	1769999	0.474097	1.8724
7	N-P653.jpg	27000	85.1	14	255	2297694	2297694	0.629227	2.48507
8	N-P653.jpg	27000	72.75	13	246	1964259	1964259	0.482303	1.90481
9	N-P653.jpg	27000	115.023	14	255	3105614	3105614	0.875913	3.45933
10	N-P653.jpg	27000	124.197	21	255	3353329	3353329	1.28611	5.07935
11	N-P653.jpg	27000	152.464	30	255	4116523	4116523	2.70413	10.6797
12	N-P653.jpg	27000	172.899	25	255	4668285	4668285	3.10285	12.2544
13	N-P653.jpg	27000	115.86	7	255	3628231	3628231	2.67403	10.5608
1	N-P654.jpg	21150	33.293	5	75	504148	504148	0.182085	1
2	N-P654.jpg	21150	46.511	14	111	983710	983710	0.282393	1.55089
3	N-P654.jpg	21150	49.282	21	103	1042316	1042316	0.2966	1.62891
4	N-P654.jpg	21150	53.701	19	120	1135777	1135777	0.31672	1.73941
5	N-P654.jpg	21150	52.434	19	120	1108975	1108975	0.273694	1.50311
6	N-P654.jpg	21150	52.724	22	111	1115110	1115110	0.298684	1.64036
7	N-P654.jpg	21150	66.968	22	168	1416367	1416367	0.387874	2.13018
8	N-P654.jpg	21150	80.939	27	192	1711860	1711860	0.420329	2.30842
9	N-P654.jpg	21150	109.987	34	255	2326230	2326230	0.656094	3.60323
10	N-P654.jpg	21150	148.884	47	255	3148905	3148905	1.2077	6.63264
11	N-P654.jpg	21150	176.748	61	255	3738217	3738217	2.45563	13.4862
12	N-P654.jpg	21150	199.813	83	255	4226046	4226046	2.80891	15.4264
13	N-P654.jpg	21150	182.587	49	255	3861717	3861717	2.84611	15.6306
1	N-PY.jpg	20286	22.22	1	77	480763	480763	0.173639	1
2	N-PY.jpg	20286	38.843	1	132	787967	787967	0.226201	1.30271
3	N-PY.jpg	20286	35.259	4	110	715257	715257	0.203533	1.17216
4	N-PY.jpg	20286	48.605	6	243	986002	986002	0.274954	1.58348
5	N-PY.jpg	20286	45.47	10	130	922413	922413	0.227651	1.31106
6	N-PY.jpg	20286	40.897	9	103	829632	829632	0.222218	1.27977
7	N-PY.jpg	20286	46.629	13	134	945907	945907	0.259038	1.49182
8	N-PY.jpg	20286	64.686	14	182	1312218	1312218	0.322201	1.85558
9	N-PY.jpg	20286	102.321	23	255	2075690	2075690	0.585432	3.37155
10	N-PY.jpg	20286	149.463	30	255	3032006	3032006	1.16287	6.69705
11	N-PY.jpg	20286	171.031	42	255	3269531	3269531	2.14775	12.369
12	N-PY.jpg	20286	156.147	32	255	3167607	3167607	2.1054	12.1252
13	N-PY.jpg	20286	101.719	7	255	2063475	2063475	1.52079	8.75836
1	N HIS .jpg	33600	82.403	22	255	2768752	2768752
2	N HIS .jpg	33600	103.675	36	255	3483474	3483474
3	N HIS .jpg	33600	104.59	44	255	3514211	3514211
4	N HIS .jpg	33600	106.728	38	255	3586058	3586058
5	N HIS .jpg	33600	120.592	38	255	4051878	4051878
6	N HIS .jpg	33600	111.113	48	255	3733409	3733409
7	N HIS .jpg	33600	108.679	48	255	3651614	3651614
8	N HIS .jpg	33600	121.21	62	255	4072663	4072663
9	N HIS .jpg	33600	105.523	48	255	3545572	3545572
10	N HIS .jpg	33600	77.6	31	253	2607349	2607349
11	N HIS .jpg	33600	45.307	19	184	1522307	1522307
12	N HIS .jpg	33600	44.777	16	222	1504515	1504515
13	N HIS .jpg	33600	40.382	10	192	1356842	1356842
	1.18247
