# Supplementary material for: Peptide-based NTA(Ni)-nanodiscs for studying membrane enhanced FGFR1 kinase activities
Source: PeerJ. 2019 Jul 23;7:e7234. doi: 10.7717/peerj.7234 (PMC6659669; doi:10.7717/peerj.7234)
Supplement: Supplemental Information 16 — Raw data exported from western-blot for data analyses for Figs. 3C, 4 and Figs. S6–S8. [file peerj-07-7234-s016.zip › Western blot raw data figure 3C 4 s6 s7 s8/Figure 4 raw data/N4/n4.xlsx]

## Sheet: Sheet1
1	N P653 .jpg	27200	16.129	2	56	438717	438717	0.136783	0.999999
2	N P653 .jpg	27200	39.508	4	143	1074611	1074611	0.293237	2.14381
3	N P653 .jpg	27200	29.789	2	234	810260	810260	0.228454	1.67019
4	N P653 .jpg	27200	35.8	2	177	973762	973762	0.265703	1.94251
5	N P653 .jpg	27200	41.323	1	250	1123991	1123991	0.284428	2.07941
6	N P653 .jpg	27200	31.434	2	146	854999	854999	0.226042	1.65256
7	N P653 .jpg	27200	67.666	4	255	1840510	1840510	0.5718	4.18035
8	N P653 .jpg	27200	70.408	7	255	1915101	1915101	0.617456	4.51413
9	N P653 .jpg	27200	114.122	14	255	3104120	3104120	0.922495	6.74422
10	N P653 .jpg	27200	115.85	15	255	3151108	3151108	0.918005	6.7114
11	N P653 .jpg	27200	128.609	13	255	3498154	3498154	1.15173	8.42015
12	N P653 .jpg	27200	167.896	19	255	4566762	4566762	1.79707	13.1381
13	N P653 .jpg	27200	146.657	21	255	3989073	3989073	1.9645	14.3622
1	N P654.jpg	26880	13.016	0	111	349871	349871	0.109083	1
2	N P654.jpg	26880	44.93	2	250	1207719	1207719	0.329559	3.02119
3	N P654.jpg	26880	43.177	3	242	1160601	1160601	0.327233	2.99987
4	N P654.jpg	26880	46.472	5	255	1249180	1249180	0.340854	3.12473
5	N P654.jpg	26880	52.093	6	255	1400264	1400264	0.354339	3.24836
6	N P654.jpg	26880	52.887	5	255	1421602	1421602	0.375839	3.44545
7	N P654.jpg	26880	58.078	5	255	1561150	1561150	0.48501	4.44627
8	N P654.jpg	26880	69.951	5	255	1880273	1880273	0.606227	5.5575
9	N P654.jpg	26880	102.37	7	255	2751699	2751699	0.817761	7.49672
10	N P654.jpg	26880	146.172	11	255	3929097	3929097	1.14466	10.4935
11	N P654.jpg	26880	173.542	19	255	4664807	4664807	1.53584	14.0796
12	N P654.jpg	26880	186.731	23	255	5019328	5019328	1.97516	18.1071
13	N P654.jpg	26880	176.833	12	255	4753261	4753261	2.34084	21.4593
1	C1 PY .jpg	29040	14.925	0	145	403413	403413	0.125776	1
2	C1 PY .jpg	29040	17.708	0	167	514244	514244	0.140326	1.11568
3	C1 PY .jpg	29040	14.451	0	132	419657	419657	0.118323	0.940745
4	C1 PY .jpg	29040	15.559	0	121	451825	451825	0.123286	0.980203
5	C1 PY .jpg	29040	17.894	0	152	519649	519649	0.131498	1.04549
6	C1 PY .jpg	29040	15.723	0	120	456593	456593	0.120713	0.959743
7	C1 PY .jpg	29040	14.138	0	123	410560	410560	0.127551	1.01411
8	C1 PY .jpg	29040	16.69	0	127	484674	484674	0.156266	1.24241
9	C1 PY .jpg	29040	19.916	0	150	578349	578349	0.171876	1.36653
10	C1 PY .jpg	29040	51.096	0	255	1483828	1483828	0.43228	3.43691
11	C1 PY .jpg	29040	71.239	0	255	2268770	2268770	0.74697	5.9389
12	C1 PY .jpg	29040	81.634	0	255	2370649	2370649	0.932878	7.41699
13	C1 PY .jpg	29040	77.08	0	255	2238392	2238392	1.10234	8.76432
1	N his.jpg	21888	146.537	20	255	3207396	3207396
2	N his .jpg	21888	167.427	46	255	3664649	3664649
3	N his.jpg	21888	162.039	53	255	3546706	3546706
4	N his.jpg	21888	167.437	53	255	3664854	3664854
5	N his.jpg	21888	180.545	59	255	3951763	3951763
6	N his.jpg	21888	172.811	62	255	3782481	3782481
7	N his.jpg	21888	147.058	38	255	3218798	3218798
8	N his.jpg	21888	141.703	43	255	3101600	3101600
9	N his.jpg	21888	153.733	43	255	3364917	3364917
10	N his.jpg	21888	156.824	42	255	3432560	3432560
11	N his.jpg	21888	152.471	38	255	3037296	3037296
12	N his.jpg	21888	116.101	21	255	2541220	2541220
13	N his.jpg	21888	92.771	14	255	2030581	2030581
