# Supplementary material for: Peptide-based NTA(Ni)-nanodiscs for studying membrane enhanced FGFR1 kinase activities
Source: PeerJ. 2019 Jul 23;7:e7234. doi: 10.7717/peerj.7234 (PMC6659669; doi:10.7717/peerj.7234)
Supplement: Supplemental Information 16 — Raw data exported from western-blot for data analyses for Figs. 3C, 4 and Figs. S6–S8. [file peerj-07-7234-s016.zip › Western blot raw data figure 3C 4 s6 s7 s8/Figure 4 raw data/N5/N5.xlsx]

## Sheet: Sheet1
1	N -P653.jpg	27648	22.695	1	188	583946	583946	0.241397	1
2	N -P653.jpg	27648	23.187	1	183	641087	641087	0.242755	1.00562
3	N -P653.jpg	27648	24.551	1	188	678777	678777	0.239758	0.99321
4	N -P653.jpg	27648	19.431	2	113	537241	537241	0.194873	0.807274
5	N -P653.jpg	27648	20.138	2	129	556780	556780	0.22294	0.923543
6	N -P653.jpg	27648	22.2	2	124	613794	613794	0.248199	1.02818
7	N -P653.jpg	27648	23.105	2	158	638810	638810	0.253198	1.04889
8	N -P653.jpg	27648	35.323	3	217	976616	976616	0.394866	1.63575
9	N -P653.jpg	27648	31.19	3	189	862341	862341	0.375725	1.55646
10	N -P653.jpg	27648	70.928	3	255	1961021	1961021	1.39612	5.7835
11	N -P653.jpg	27648	120.864	8	255	3341643	3341643	1.82334	7.55328
12	N -P653.jpg	27648	151.294	12	255	4182967	4182967	2.37465	9.83712
13	N -P653.jpg	27648	134.504	5	255	3918775	3918775	1.94607	8.06172
1	N P654.jpg	40896	8.913	1	68	364507	364507	0.150683	1
2	N P654.jpg	40896	9.601	1	92	392632	392632	0.148674	0.98667
3	N P654.jpg	40896	7.921	1	44	323938	323938	0.114421	0.759352
4	N P654.jpg	40896	10.038	1	51	410529	410529	0.148911	0.988241
5	N P654.jpg	40896	11.062	2	62	452378	452378	0.181137	1.2021
6	N P654.jpg	40896	14.842	3	75	606994	606994	0.245449	1.62891
7	N P654.jpg	40896	18.199	3	111	744249	744249	0.294989	1.95768
8	N P654.jpg	40896	24.3	3	188	993786	993786	0.401808	2.66658
9	N P654.jpg	40896	54.778	5	255	2240217	2240217	0.976072	6.47765
10	N P654.jpg	40896	85.964	7	255	3515593	3515593	2.50287	16.6102
11	N P654.jpg	40896	122.523	12	255	5010689	5010689	2.73404	18.1443
12	N P654.jpg	40896	148.537	18	255	6074582	6074582	3.44851	22.8859
13	N P654.jpg	40896	152.329	15	255	6429662	6429662	3.19298	21.1901
1	N PY.jpg	26112	47.042	22	92	1228358	1228358	0.507789	1
2	N PY.jpg	26112	48.314	21	104	1261578	1261578	0.47771	1.38781
3	N PY.jpg	26112	49.157	15	108	1283586	1283586	0.453389	1.31716
4	N PY.jpg	26112	55.192	25	129	1441171	1441171	0.522756	1.51868
5	N PY.jpg	26112	59.748	25	156	1560133	1560133	0.624693	1.81482
6	N PY.jpg	26112	53.167	26	113	1388294	1388294	0.561383	1.63089
7	N PY.jpg	26112	61.149	23	146	1596718	1596718	0.632873	1.83858
8	N PY.jpg	26112	65.184	26	143	1702075	1702075	0.688183	1.99927
9	N PY.jpg	26112	90.988	31	240	2375874	2375874	1.03518	3.00734
10	N PY.jpg	26112	136.611	45	255	3567175	3567175	2.5396	7.37788
11	N PY.jpg	26112	159.671	62	255	4169335	4169335	2.27496	6.60908
12	N PY.jpg	26112	167.156	64	255	4364788	4364788	2.47787	7.19855
13	N PY.jpg	26112	163.708	52	255	4274749	4274749	2.12285	6.16717
1	HIS.jpg	16384	147.646	21	255	2419030	2419030
2	HIS.jpg	16384	161.187	47	255	2640885	2640885
3	HIS.jpg	16384	172.796	47	255	2831095	2831095
4	HIS.jpg	16384	168.266	47	255	2756872	2756872
5	HIS.jpg	16384	152.432	36	255	2497440	2497440
6	HIS.jpg	16384	150.939	34	255	2472991	2472991
7	HIS.jpg	16384	153.99	40	255	2522968	2522968
8	HIS.jpg	16384	150.957	40	255	2473287	2473287
9	HIS.jpg	16384	140.084	32	255	2295136	2295136
10	HIS.jpg	16384	85.731	21	255	1404623	1404623
11	HIS.jpg	16384	111.859	23	255	1832706	1832706
12	HIS.jpg	16384	101.41	17	255	1761509	1761509
13	HIS.jpg	16384	122.906	14	255	2013684	2013684
