# Supplementary material for: Peptide-based NTA(Ni)-nanodiscs for studying membrane enhanced FGFR1 kinase activities
Source: PeerJ. 2019 Jul 23;7:e7234. doi: 10.7717/peerj.7234 (PMC6659669; doi:10.7717/peerj.7234)
Supplement: Supplemental Information 16 — Raw data exported from western-blot for data analyses for Figs. 3C, 4 and Figs. S6–S8. [file peerj-07-7234-s016.zip › Western blot raw data figure 3C 4 s6 s7 s8/Figure 4 raw data/N6/N6.xlsx]

## Sheet: Sheet1
1	N P-653 .jpg	26400	14.345	0	124	378698	378698	0.162189	1
2	N P-653 .jpg	26400	16.152	0	123	426424	426424	0.155594	0.959332
3	N P-653 .jpg	26400	13.361	0	87	352737	352737	0.122839	0.757381
4	N P-653 .jpg	26400	11.19	0	100	295409	295409	0.103007	0.635103
5	N P-653 .jpg	26400	9.481	0	70	250291	250291	0.0905811	0.55849
6	N P-653 .jpg	26400	4.28	0	25	112982	112982	0.0427698	0.263703
7	N P-653 .jpg	26400	6.828	0	45	180271	180271	0.0679823	0.419154
8	N P-653 .jpg	26400	27.032	1	182	713646	713646	0.287664	1.77363
9	N P-653 .jpg	26400	62.189	1	255	1641801	1641801	0.624992	3.85347
10	N P-653 .jpg	26400	117.788	4	255	3109599	3109599	1.34262	8.27811
11	N P-653 .jpg	26400	123.249	3	255	3253763	3253763	1.477	9.10665
12	N P-653 .jpg	26400	121.805	3	255	3215645	3215645	1.52009	9.37232
13	N P-653 .jpg	26400	74.361	1	255	1963140	1963140	1.00292	6.18363
1	N P-654 .jpg	28272	32.989	12	45	617476	617476	0.264454	1
2	N P-654 .jpg	28272	37.577	19	66	862374	862374	0.314663	1.18986
3	N P-654 .jpg	28272	37.96	16	61	973219	973219	0.338919	1.28158
4	N P-654 .jpg	28272	39.447	21	62	1115249	1115249	0.388879	1.4705
5	N P-654 .jpg	28272	40.916	19	69	1156779	1156779	0.418642	1.58304
6	N P-654 .jpg	28272	50.116	24	85	1416881	1416881	0.536366	2.0282
7	N P-654 .jpg	28272	79.743	27	236	2254493	2254493	0.850195	3.21491
8	N P-654 .jpg	28272	109.039	28	255	3082757	3082757	1.24263	4.69886
9	N P-654 .jpg	28272	151.317	40	255	4278048	4278048	1.62855	6.15815
10	N P-654 .jpg	28272	186.221	57	255	5264834	5264834	2.27318	8.59576
11	N P-654 .jpg	28272	206.897	84	255	6349381	6349381	2.88222	10.8988
12	N P-654 .jpg	28272	224.644	110	255	6851133	6851133	3.23865	12.2466
13	N P-654 .jpg	28272	218.135	99	255	6567126	6567126	3.35498	12.6865
1	N P-Y .jpg	29008	39.147	21	82	1035562	1035562	0.580843	1
2	N P-Y .jpg	29008	36.618	22	68	1062202	1062202	0.595785	1.02573
3	N P-Y .jpg	29008	37.772	23	67	1095683	1095683	0.614565	1.05806
4	N P-Y .jpg	29008	41.138	24	121	1193328	1193328	0.669334	1.15235
5	N P-Y .jpg	29008	36.846	20	68	1068838	1068838	0.599508	1.03213
6	N P-Y .jpg	29008	32.64	19	67	946831	946831	0.531074	0.914316
7	N P-Y .jpg	29008	52.448	19	255	1521403	1521403	0.85335	1.46916
8	N P-Y .jpg	29008	66.77	24	255	1936878	1936878	1.08639	1.87036
9	N P-Y .jpg	29008	100.749	28	255	2922537	2922537	1.63924	2.82218
10	N P-Y .jpg	29008	161.273	38	255	4678215	4678215	2.62399	4.51756
11	N P-Y .jpg	29008	178.555	54	255	5179511	5179511	2.90517	5.00164
12	N P-Y .jpg	29008	202.579	79	255	5876414	5876414	3.29606	5.67461
13	N P-Y .jpg	29008	190.963	44	255	5539446	5539446	3.10706	5.34922
1	N HIS.jpg	25200	92.655	8	255	2334911	2334911
2	N HIS.jpg	25200	108.755	13	255	2740628	2740628
3	N HIS.jpg	25200	113.95	16	255	2871535	2871535
4	N HIS.jpg	25200	113.804	16	255	2867853	2867853
5	N HIS.jpg	25200	109.65	15	255	2763170	2763170
6	N HIS.jpg	25200	104.827	15	255	2641629	2641629
7	N HIS.jpg	25200	105.228	17	255	2651735	2651735
8	N HIS.jpg	25200	98.446	13	255	2480832	2480832
9	N HIS.jpg	25200	104.243	11	255	2626914	2626914
10	N HIS.jpg	25200	91.907	11	255	2316064	2316064
11	N HIS.jpg	25200	87.419	12	255	2202951	2202951
12	N HIS.jpg	25200	83.946	9	255	2115429	2115429
13	N HIS.jpg	25200	77.676	4	255	1957425	1957425
